# Supplementary material for: iTRAQ-based quantitative proteomics analysis of cantaloupe (Cucumis melo var. saccharinus) after cold storage
Source: BMC Genomics. 2020 Jun 3;21:390. doi: 10.1186/s12864-020-06797-3 (PMC7268308; doi:10.1186/s12864-020-06797-3)
Supplement: Supplementary file 2 — Additional file 2: Table S2. Identified DEPs from GE and JS after cold treatment (P < 0.05). [file 12864_2020_6797_MOESM2_ESM.xls]

## Sheet: Table S2-1
Table S2-1 Identified differentially expressed proteins from GE after 12 days cold treatment (P< 0.05)
No.	Protein_ID	Description	Ratio_GE 12d_114/GE 0d_113	Response	Quant_Num_GE 12d_114/GE 0d_113	P-value
54	XP_008457419.1	PREDICTED: 18.5 kDa class I heat shock protein-like [Cucumis melo]	0.289	Down	10	0.008
87	XP_008438682.1	PREDICTED: heat shock 70 kDa protein 8 [Cucumis melo]	0.625	Down	35	0.001
93	XP_008459425.1	PREDICTED: transmembrane protein 33 homolog isoform X2 [Cucumis melo]	0.677	Down	4	0.001
101	XP_008443106.1	PREDICTED: 1-acyl-sn-glycerol-3-phosphate acyltransferase 2 [Cucumis melo]	0.788	Down	9	0.009
145	XP_008440993.1	PREDICTED: RNA-binding protein 39 isoform X4 [Cucumis melo]	0.746	Down	5	0.036
151	XP_008452767.2	PREDICTED: 17.9 kDa class II heat shock protein-like [Cucumis melo]	0.319	Down	56	0.001
186	XP_008459467.1	PREDICTED: T-complex protein 1 subunit zeta 1 [Cucumis melo]	0.776	Down	75	0.001
254	XP_008451480.1	PREDICTED: cytochrome c oxidase subunit 5C-like [Cucumis melo]	0.769	Down	4	0.006
258	NP_001303611.1	polygalacturonase inhibitor-like precursor [Cucumis melo]	0.797	Down	75	0.001
289	XP_008454470.1	PREDICTED: linoleate 9S-lipoxygenase 6 [Cucumis melo]	0.723	Down	27	0.001
318	XP_008466112.1	PREDICTED: heat shock protein 90-5 chloroplastic [Cucumis melo]	0.78	Down	46	0.001
326	XP_008462084.1	PREDICTED: chlorophyll a-b binding protein 151 chloroplastic [Cucumis melo]	0.674	Down	2	0.045
354	XP_008443423.2	PREDICTED: aldose 1-epimerase [Cucumis melo]	0.652	Down	24	0.001
388	XP_008457325.1	PREDICTED: temperature-induced lipocalin-1-like [Cucumis melo]	0.727	Down	7	0.006
394	XP_008446809.1	PREDICTED: malate dehydrogenase [NADP] chloroplastic [Cucumis melo]	0.764	Down	42	0.001
439	XP_008446299.1	PREDICTED: uncharacterized protein LOC103489075 isoform X2 [Cucumis melo]	0.826	Down	12	0.032
447	XP_008444234.1	PREDICTED: ABC transporter E family member 2 [Cucumis melo]	0.82	Down	17	0.001
470	XP_008451911.1	PREDICTED: trihelix transcription factor GT-3b-like [Cucumis melo]	0.293	Down	1	0.034
481	XP_008449975.1	PREDICTED: glyceraldehyde-3-phosphate dehydrogenase A chloroplastic isoform X2 [Cucumis melo]	0.651	Down	24	0.001
501	XP_008463412.1	PREDICTED: reactive Intermediate Deaminase A chloroplastic-like [Cucumis melo]	0.763	Down	34	0.001
504	XP_008450849.1	PREDICTED: glutamate-rich WD repeat-containing protein 1 [Cucumis melo]	0.829	Down	8	0.002
564	XP_008455591.1	PREDICTED: chaperone protein dnaJ A6 chloroplastic [Cucumis melo]	0.829	Down	10	0.008
566	XP_008438060.1	PREDICTED: uncharacterized protein At3g61260 isoform X2 [Cucumis melo]	0.798	Down	9	0.003
568	XP_016902855.1	PREDICTED: uncharacterized protein At1g04910-like [Cucumis melo]	0.792	Down	10	0.003
573	XP_008441779.1	PREDICTED: GPN-loop GTPase 1 [Cucumis melo]	0.831	Down	6	0.004
585	XP_008456753.1	PREDICTED: alpha-soluble NSF attachment protein 2 [Cucumis melo]	0.731	Down	47	0.001
614	XP_008450510.1	PREDICTED: titin isoform X2 [Cucumis melo]	0.703	Down	84	0.001
623	XP_008446147.1	PREDICTED: GDSL esterase/lipase At3g26430 [Cucumis melo]	0.754	Down	7	0.006
635	XP_008444859.1	PREDICTED: histone H3.3 [Cucumis melo]	0.667	Down	15	0.001
644	XP_008455911.1	PREDICTED: uncharacterized protein LOC103495980 [Cucumis melo]	0.824	Down	8	0.022
664	XP_008449849.1	PREDICTED: calmodulin-7 [Cucumis melo]	0.816	Down	67	0.001
671	XP_008448382.1	PREDICTED: histone H2B [Cucumis melo]	0.713	Down	5	0.002
697	XP_008462649.1	PREDICTED: probable methyltransferase PMT26 [Cucumis melo]	0.772	Down	28	0.001
719	XP_008458563.1	PREDICTED: stem-specific protein TSJT1-like [Cucumis melo]	0.723	Down	31	0.001
724	XP_008456077.1	PREDICTED: glutelin type-B 5 [Cucumis melo]	0.812	Down	70	0.001
759	XP_008444846.1	PREDICTED: protein EXORDIUM-like [Cucumis melo]	0.758	Down	12	0.001
781	XP_008455854.1	PREDICTED: thioredoxin domain-containing protein 9 homolog [Cucumis melo]	0.822	Down	15	0.001
783	XP_016901191.1	PREDICTED: oxygen-evolving enhancer protein 2 chloroplastic [Cucumis melo]	0.822	Down	18	0.002
797	XP_008457228.1	PREDICTED: chromatin assembly factor 1 subunit A [Cucumis melo]	0.828	Down	26	0.001
814	XP_008461018.1	PREDICTED: fructose-bisphosphate aldolase 1 chloroplastic [Cucumis melo]	0.571	Down	28	0.001
855	XP_008457357.1	PREDICTED: ran-binding protein 1 homolog a [Cucumis melo]	0.818	Down	50	0.001
897	XP_008439225.1	PREDICTED: remorin [Cucumis melo]	0.739	Down	6	0.002
1017	XP_008455252.1	PREDICTED: protein PHLOEM PROTEIN 2-LIKE A1-like [Cucumis melo]	0.751	Down	59	0.001
1042	XP_008461261.1	PREDICTED: 60S ribosomal protein L6-1 [Cucumis melo]	0.824	Down	22	0.001
1049	XP_008464824.1	PREDICTED: outer envelope pore protein 21 chloroplastic [Cucumis melo]	0.796	Down	3	0.036
1053	XP_008462521.1	PREDICTED: 60S ribosomal protein L24 [Cucumis melo]	0.685	Down	3	0.004
1066	XP_008444333.1	PREDICTED: polygalacturonase At1g48100-like [Cucumis melo]	0.702	Down	5	0.003
1109	XP_008454987.1	PREDICTED: 22.0 kDa heat shock protein-like [Cucumis melo]	0.225	Down	6	0.001
1111	XP_008447950.1	PREDICTED: SKP1-like protein 1B [Cucumis melo]	0.812	Down	6	0.002
1177	XP_008464615.1	PREDICTED: calmodulin [Cucumis melo]	0.736	Down	3	0.006
1198	XP_008437917.1	PREDICTED: hydroquinone glucosyltransferase-like [Cucumis melo]	0.824	Down	14	0.008
1211	XP_008465470.1	PREDICTED: cysteine proteinase inhibitor B [Cucumis melo]	0.777	Down	3	0.023
1240	XP_008445900.1	PREDICTED: protein ASPARTIC PROTEASE IN GUARD CELL 2-like [Cucumis melo]	0.771	Down	3	0.017
1286	XP_008456747.1	PREDICTED: 40S ribosomal protein S18 [Cucumis melo]	0.783	Down	54	0.001
1325	XP_008454527.1	PREDICTED: tryptophan synthase beta chain 1 [Cucumis melo]	0.821	Down	20	0.001
1362	XP_008465824.1	PREDICTED: elongation factor 1-alpha-like [Cucumis melo]	0.541	Down	31	0.001
1383	XP_008448389.1	PREDICTED: histone H4 [Cucumis melo]	0.597	Down	28	0.001
1399	XP_008448943.1	PREDICTED: tubulin beta chain-like [Cucumis melo]	0.769	Down	17	0.044
1414	XP_008450610.1	PREDICTED: 26S protease regulatory subunit 6A homolog [Cucumis melo]	0.809	Down	10	0.001
1439	XP_008442779.1	PREDICTED: 60S ribosomal protein L24-like [Cucumis melo]	0.705	Down	3	0.006
1450	XP_008466909.2	PREDICTED: elongation factor 1-alpha-like partial [Cucumis melo]	0.61	Down	9	0.001
1460	XP_008453813.1	PREDICTED: peroxidase 17 [Cucumis melo]	0.808	Down	20	0.001
1503	XP_008443986.1	PREDICTED: coatomer subunit zeta-1-like [Cucumis melo]	0.613	Down	2	0.036
1527	XP_008462390.1	PREDICTED: T-complex protein 1 subunit delta [Cucumis melo]	0.77	Down	79	0.001
1545	XP_008464962.1	PREDICTED: tubulin alpha-3 chain-like [Cucumis melo]	0.638	Down	16	0.001
1547	XP_008454359.2	PREDICTED: LOW QUALITY PROTEIN: translocase of chloroplast 159 chloroplastic-like [Cucumis melo]	0.803	Down	31	0.004
1567	XP_008450536.1	PREDICTED: heat shock 70 kDa protein [Cucumis melo]	0.383	Down	140	0.001
1585	XP_008437501.1	PREDICTED: uncharacterized protein LOC103482899 isoform X2 [Cucumis melo]	0.147	Down	1	0.003
1614	XP_008448145.1	PREDICTED: ankyrin repeat domain-containing protein 2B [Cucumis melo]	0.531	Down	3	0.003
1621	XP_008461814.1	PREDICTED: cycloartenol-C-24-methyltransferase-like isoform X1 [Cucumis melo]	0.62	Down	2	0.02
1629	XP_008455767.1	PREDICTED: protein GrpE [Cucumis melo]	0.729	Down	13	0.001
1662	XP_008441727.1	PREDICTED: T-complex protein 1 subunit alpha [Cucumis melo]	0.801	Down	65	0.001
1707	XP_016900015.1	PREDICTED: uncharacterized aarF domain-containing protein kinase At4g31390 chloroplastic isoform X2 [Cucumis melo]	0.534	Down	2	0.006
1716	XP_008460950.1	PREDICTED: protein RER1A isoform X2 [Cucumis melo]	0.803	Down	3	0.042
1717	XP_008444488.1	PREDICTED: ferrochelatase-2 chloroplastic [Cucumis melo]	0.778	Down	10	0.001
1721	XP_008455897.1	PREDICTED: uncharacterized protein LOC103495974 [Cucumis melo]	0.802	Down	6	0.002
1756	XP_008458707.1	PREDICTED: inactive LRR receptor-like serine/threonine-protein kinase BIR2 [Cucumis melo]	0.827	Down	4	0.032
1800	XP_008462466.1	PREDICTED: cell division cycle protein 48 homolog [Cucumis melo]	0.772	Down	8	0.034
1834	XP_008452998.1	PREDICTED: glyceraldehyde-3-phosphate dehydrogenase B chloroplastic [Cucumis melo]	0.637	Down	47	0.001
1931	XP_008460050.2	PREDICTED: putative invertase inhibitor [Cucumis melo]	0.732	Down	10	0.004
2027	XP_008465888.1	PREDICTED: bax inhibitor 1-like [Cucumis melo]	0.757	Down	3	0.024
2036	XP_008455742.1	PREDICTED: 40S ribosomal protein S24-1 [Cucumis melo]	0.825	Down	10	0.029
2050	YP_004841791.1	ribulose 1 5-bisphosphate carbosylase/oxygenase large subunit (chloroplast) [Cucumis melo subsp. melo]	0.715	Down	92	0.001
2064	XP_008463151.1	PREDICTED: universal stress protein A-like protein [Cucumis melo]	0.618	Down	23	0.001
2067	XP_008462188.1	PREDICTED: LOW QUALITY PROTEIN: pyrophosphate-energized membrane proton pump 2-like [Cucumis melo]	0.567	Down	6	0.01
2086	XP_008452081.1	PREDICTED: polygalacturonase inhibitor-like [Cucumis melo]	0.736	Down	15	0.008
2100	XP_008446744.1	PREDICTED: transcription repressor OFP13-like [Cucumis melo]	0.782	Down	3	0.027
2114	XP_008464495.1	PREDICTED: 31 kDa ribonucleoprotein chloroplastic [Cucumis melo]	0.829	Down	52	0.001
2127	XP_008454897.1	PREDICTED: uncharacterized protein LOC103495203 [Cucumis melo]	0.68	Down	12	0.001
2129	XP_008460628.1	PREDICTED: 1-aminocyclopropane-1-carboxylate oxidase homolog 6 [Cucumis melo]	0.766	Down	40	0.001
2176	XP_008442669.1	PREDICTED: peroxidase 21-like [Cucumis melo]	0.681	Down	7	0.008
2217	XP_008438365.1	PREDICTED: 60S ribosomal protein L13a-2-like [Cucumis melo]	0.769	Down	3	0.017
2253	XP_008459498.1	PREDICTED: 22.0 kDa class IV heat shock protein [Cucumis melo]	0.235	Down	14	0.001
2295	XP_008446912.1	PREDICTED: mitochondrial substrate carrier family protein C [Cucumis melo]	0.78	Down	3	0.026
2327	XP_008463526.1	PREDICTED: 60S ribosomal protein L35 [Cucumis melo]	0.601	Down	3	0.001
2342	XP_008449800.1	PREDICTED: uncharacterized protein LOC103491580 [Cucumis melo]	0.794	Down	9	0.005
2348	XP_008447193.1	PREDICTED: uncharacterized protein LOC103489701 [Cucumis melo]	0.549	Down	31	0.001
2352	XP_008463154.1	PREDICTED: 15.7 kDa heat shock protein peroxisomal [Cucumis melo]	0.645	Down	7	0.001
2353	XP_008443634.1	PREDICTED: dnaJ protein homolog [Cucumis melo]	0.803	Down	18	0.001
2372	XP_008442934.1	PREDICTED: putative deoxyribonuclease TATDN1 isoform X3 [Cucumis melo]	0.764	Down	3	0.042
2423	XP_008467046.1	PREDICTED: protein disulfide isomerase-like 1-4 [Cucumis melo]	0.831	Down	22	0.001
2425	XP_008437489.1	PREDICTED: transmembrane protein 120 homolog [Cucumis melo]	0.825	Down	12	0.03
2462	XP_008450362.1	PREDICTED: mitochondrial fission 1 protein A [Cucumis melo]	0.773	Down	5	0.002
2485	XP_008448659.1	PREDICTED: syntaxin-22 [Cucumis melo]	0.828	Down	11	0.003
2514	XP_008450136.1	PREDICTED: 60S ribosomal protein L7a-2-like [Cucumis melo]	0.778	Down	18	0.001
2516	XP_008450257.1	PREDICTED: MLP-like protein 329 [Cucumis melo]	0.731	Down	3	0.006
2560	XP_008439087.1	PREDICTED: conserved oligomeric Golgi complex subunit 7 [Cucumis melo]	0.831	Down	10	0.005
2579	XP_008459567.1	PREDICTED: endoglucanase 9 [Cucumis melo]	0.358	Down	1	0.049
2580	XP_008462973.1	PREDICTED: beta-glucosidase 44-like [Cucumis melo]	0.814	Down	43	0.001
2587	XP_008440050.1	PREDICTED: chromoplast-specific carotenoid-associated protein chromoplastic [Cucumis melo]	0.752	Down	11	0.008
2638	XP_008440071.1	PREDICTED: fibrous sheath CABYR-binding protein-like [Cucumis melo]	0.359	Down	2	0.001
2689	XP_008454090.1	PREDICTED: GEM-like protein 5 [Cucumis melo]	0.816	Down	24	0.001
2723	XP_008441647.1	PREDICTED: protein HEAT-STRESS-ASSOCIATED 32 [Cucumis melo]	0.618	Down	12	0.005
2729	XP_008463198.1	PREDICTED: 18.1 kDa class I heat shock protein-like [Cucumis melo]	0.207	Down	26	0.001
2771	XP_008465108.1	PREDICTED: phosphoribulokinase chloroplastic-like [Cucumis melo]	0.781	Down	4	0.005
2810	XP_008444725.1	PREDICTED: protein RER1B-like [Cucumis melo]	0.761	Down	4	0.002
2835	XP_008460196.1	PREDICTED: uncharacterized protein LOC103499081 [Cucumis melo]	0.706	Down	27	0.001
2843	XP_008459050.1	PREDICTED: uncharacterized protein PHLOEM PROTEIN 2-LIKE A4 [Cucumis melo]	0.771	Down	16	0.005
2901	XP_008443471.1	PREDICTED: peroxidase 31 [Cucumis melo]	0.746	Down	48	0.001
2913	XP_008450150.1	PREDICTED: chaperone protein ClpB3 chloroplastic [Cucumis melo]	0.814	Down	45	0.001
2925	XP_008446416.1	PREDICTED: uncharacterized protein LOC103489167 [Cucumis melo]	0.641	Down	2	0.028
2954	XP_008449500.1	PREDICTED: uncharacterized protein LOC103491368 [Cucumis melo]	0.804	Down	6	0.012
2991	XP_008444340.1	PREDICTED: calcyclin-binding protein [Cucumis melo]	0.666	Down	9	0.005
3135	XP_008437779.1	PREDICTED: 60S acidic ribosomal protein P1-like [Cucumis melo]	0.76	Down	7	0.006
3145	XP_008444495.1	PREDICTED: UPF0587 protein C1orf123 homolog [Cucumis melo]	0.816	Down	12	0.002
3177	XP_008461924.1	PREDICTED: stromal 70 kDa heat shock-related protein chloroplastic-like [Cucumis melo]	0.564	Down	7	0.008
3179	XP_008437352.1	PREDICTED: reticulon-like protein B2 [Cucumis melo]	0.747	Down	32	0.001
3189	XP_008461617.1	PREDICTED: 60S ribosomal protein L35-like [Cucumis melo]	0.714	Down	4	0.023
3205	XP_008453177.1	PREDICTED: hypersensitive-induced response protein 1 [Cucumis melo]	0.83	Down	51	0.001
3273	XP_008465603.2	PREDICTED: probable linoleate 9S-lipoxygenase 5 partial [Cucumis melo]	0.58	Down	9	0.001
3278	XP_008459494.1	PREDICTED: chlorophyll a-b binding protein CP26 chloroplastic [Cucumis melo]	0.667	Down	3	0.008
3283	XP_008455029.1	PREDICTED: ATP-dependent Clp protease proteolytic subunit-related protein 1 chloroplastic [Cucumis melo]	0.728	Down	6	0.022
3324	XP_008436991.1	PREDICTED: 60S ribosomal protein L36-2-like [Cucumis melo]	0.761	Down	7	0.024
3344	XP_008461363.1	PREDICTED: 60S ribosomal protein L44 [Cucumis melo]	0.752	Down	9	0.001
3363	XP_008448979.1	PREDICTED: acetyl-coenzyme A carboxylase carboxyl transferase subunit alpha chloroplastic [Cucumis melo]	0.743	Down	3	0.009
3476	XP_008455273.1	PREDICTED: UDP-glycosyltransferase 74F2-like [Cucumis melo]	0.744	Down	12	0.001
3483	XP_008463393.1	PREDICTED: probable chlorophyll(ide) b reductase NYC1 chloroplastic [Cucumis melo]	0.82	Down	4	0.024
3495	XP_008460809.1	PREDICTED: beta-galactosidase 10 [Cucumis melo]	0.819	Down	33	0.001
3497	XP_008458288.1	PREDICTED: novel plant SNARE 13 isoform X2 [Cucumis melo]	0.798	Down	21	0.001
3546	XP_008466213.2	PREDICTED: protein EXORDIUM-like 1 [Cucumis melo]	0.797	Down	3	0.036
3574	XP_008451858.1	PREDICTED: myosin-9 [Cucumis melo]	0.796	Down	373	0.001
3578	XP_016902794.1	PREDICTED: glucose-1-phosphate adenylyltransferase small subunit 2 chloroplastic isoform X1 [Cucumis melo]	0.612	Down	18	0.001
3594	XP_008449885.1	PREDICTED: tubulin alpha-3 chain [Cucumis melo]	0.484	Down	9	0.001
3644	XP_008451565.1	PREDICTED: 60S ribosomal protein L22-2 [Cucumis melo]	0.818	Down	11	0.009
3659	XP_008455754.2	PREDICTED: nascent polypeptide-associated complex subunit alpha-like protein 1 [Cucumis melo]	0.753	Down	12	0.001
3661	XP_008459431.1	PREDICTED: nucleosome assembly protein 1 3-like [Cucumis melo]	0.831	Down	62	0.001
3686	XP_008445838.1	PREDICTED: zinc finger CCCH domain-containing protein 11 [Cucumis melo]	0.832	Down	4	0.037
3715	XP_008450453.1	PREDICTED: V-type proton ATPase subunit F [Cucumis melo]	0.766	Down	9	0.006
3716	XP_008459520.1	PREDICTED: T-complex protein 1 subunit beta [Cucumis melo]	0.774	Down	76	0.001
3758	XP_008443391.1	PREDICTED: vesicle transport v-SNARE 13-like [Cucumis melo]	0.823	Down	11	0.006
3795	XP_016900931.1	PREDICTED: 40S ribosomal protein S25-2-like [Cucumis melo]	0.721	Down	7	0.001
3852	XP_008445559.1	PREDICTED: tubulin beta chain [Cucumis melo]	0.821	Down	42	0.001
3898	XP_008439420.1	PREDICTED: uncharacterized protein LOC103484234 [Cucumis melo]	0.238	Down	2	0.006
3917	XP_008464642.1	PREDICTED: 17.8 kDa class I heat shock protein-like [Cucumis melo]	0.281	Down	1	0.031
3919	XP_008453475.1	PREDICTED: probable calcium-binding protein CML27 [Cucumis melo]	0.81	Down	10	0.008
3923	XP_008458953.1	PREDICTED: probable serine/threonine-protein kinase kinX [Cucumis melo]	0.746	Down	3	0.009
3964	XP_008448675.1	PREDICTED: 18.1 kDa class I heat shock protein-like [Cucumis melo]	0.205	Down	1	0.022
3971	XP_008456407.1	PREDICTED: small ubiquitin-related modifier 1 [Cucumis melo]	0.795	Down	8	0.001
4007	XP_008460915.1	PREDICTED: neurofilament medium polypeptide-like [Cucumis melo]	0.7	Down	13	0.002
4052	XP_008457681.1	PREDICTED: subtilisin-like protease SBT1.6 [Cucumis melo]	0.797	Down	8	0.023
4072	XP_008460648.1	PREDICTED: probable methyltransferase PMT3 [Cucumis melo]	0.823	Down	24	0.001
4127	XP_008451008.1	PREDICTED: ruBisCO large subunit-binding protein subunit beta chloroplastic [Cucumis melo]	0.663	Down	98	0.001
4134	XP_008455753.1	PREDICTED: nascent polypeptide-associated complex subunit alpha-like protein 1 [Cucumis melo]	0.796	Down	11	0.003
4163	XP_008442648.1	PREDICTED: 40S ribosomal protein S23 [Cucumis melo]	0.823	Down	21	0.001
4172	XP_008437980.1	PREDICTED: reticulon-like protein B5 [Cucumis melo]	0.788	Down	15	0.001
4184	XP_008456473.1	PREDICTED: biotin carboxyl carrier protein of acetyl-CoA carboxylase chloroplastic isoform X2 [Cucumis melo]	0.799	Down	3	0.039
4202	XP_008460505.1	PREDICTED: microsomal glutathione S-transferase 3 [Cucumis melo]	0.611	Down	14	0.001
4221	XP_008451401.1	PREDICTED: BSD domain-containing protein 1-A [Cucumis melo]	0.79	Down	8	0.011
4268	XP_008456593.1	PREDICTED: ACT domain-containing protein ACR12 [Cucumis melo]	0.81	Down	33	0.001
4288	XP_008466854.2	PREDICTED: 12-oxophytodienoate reductase 2-like [Cucumis melo]	0.802	Down	7	0.01
4349	XP_008452205.1	PREDICTED: 22.0 kDa class IV heat shock protein-like [Cucumis melo]	0.222	Down	7	0.001
4361	XP_008453001.1	PREDICTED: germin-like protein 5-1 [Cucumis melo]	0.786	Down	37	0.001
4375	XP_008454015.1	PREDICTED: 60S ribosomal protein L18-3 [Cucumis melo]	0.827	Down	16	0.001
4384	XP_008440128.1	PREDICTED: probable ATP synthase 24 kDa subunit mitochondrial [Cucumis melo]	0.753	Down	31	0.001
4391	XP_008449506.1	PREDICTED: V-type proton ATPase subunit D [Cucumis melo]	0.817	Down	45	0.001
4409	XP_008450766.1	PREDICTED: cysteine synthase-like [Cucumis melo]	0.816	Down	21	0.001
4415	XP_008454199.1	PREDICTED: 3-isopropylmalate dehydrogenase chloroplastic-like [Cucumis melo]	0.741	Down	20	0.001
4436	XP_008466710.1	PREDICTED: photosystem II 22 kDa protein chloroplastic [Cucumis melo]	0.607	Down	2	0.017
4482	XP_008462340.1	PREDICTED: eukaryotic initiation factor 4A-11 [Cucumis melo]	0.823	Down	14	0.039
4534	XP_016901966.1	PREDICTED: LOW QUALITY PROTEIN: leucine-rich repeat extensin-like protein 4 [Cucumis melo]	0.787	Down	15	0.003
4537	XP_008437125.1	PREDICTED: transaldolase [Cucumis melo]	0.83	Down	14	0.001
4550	XP_008441406.1	PREDICTED: serine/threonine-protein phosphatase PP1 isozyme 4 [Cucumis melo]	0.795	Down	3	0.037
4597	XP_008452210.1	PREDICTED: 60S ribosomal protein L15-2-like [Cucumis melo]	0.812	Down	26	0.001
4615	XP_008444017.1	PREDICTED: uncharacterized protein At2g34160-like [Cucumis melo]	0.778	Down	5	0.002
4638	XP_008448860.1	PREDICTED: small heat shock protein chloroplastic isoform X1 [Cucumis melo]	0.553	Down	2	0.008
4643	XP_008443862.1	PREDICTED: T-complex protein 1 subunit gamma [Cucumis melo]	0.808	Down	65	0.001
4692	XP_008461609.1	PREDICTED: protein MLP1 homolog [Cucumis melo]	0.802	Down	13	0.001
4706	XP_008454421.1	PREDICTED: tubulin alpha chain [Cucumis melo]	0.571	Down	5	0.02
4723	XP_008444124.2	PREDICTED: probable calcium-binding protein CML29 [Cucumis melo]	0.676	Down	5	0.001
4734	XP_008440982.1	PREDICTED: protein PXR1-like [Cucumis melo]	0.641	Down	3	0.001
4760	XP_008450608.1	PREDICTED: 60S ribosomal protein L18-2 [Cucumis melo]	0.778	Down	3	0.023
4793	XP_008448753.1	PREDICTED: poly(U)-specific endoribonuclease-B [Cucumis melo]	0.829	Down	9	0.027
4804	XP_008458439.1	PREDICTED: glyoxysomal fatty acid beta-oxidation multifunctional protein MFP-a [Cucumis melo]	0.803	Down	12	0.027
4817	XP_008439659.2	PREDICTED: chlorophyll a-b binding protein of LHCII type 1 [Cucumis melo]	0.568	Down	2	0.011
4826	XP_008437058.1	PREDICTED: miraculin-like [Cucumis melo]	0.385	Down	44	0.001
4849	XP_008463374.1	PREDICTED: leucine-rich repeat extensin-like protein 4 [Cucumis melo]	0.761	Down	6	0.002
4869	XP_008448699.1	PREDICTED: chaperone protein ClpB1 [Cucumis melo]	0.653	Down	211	0.001
4976	XP_008456139.1	PREDICTED: ankyrin-1 [Cucumis melo]	0.817	Down	18	0.001
4985	XP_008446602.1	PREDICTED: ribulose bisphosphate carboxylase small chain chloroplastic [Cucumis melo]	0.727	Down	27	0.001
5042	XP_008459207.1	PREDICTED: probable carboxylesterase 12 [Cucumis melo]	0.796	Down	19	0.001
5052	XP_008441512.1	PREDICTED: sterol 3-beta-glucosyltransferase UGT80B1 [Cucumis melo]	0.497	Down	2	0.006
5054	XP_008448277.1	PREDICTED: aldo-keto reductase family 4 member C9-like [Cucumis melo]	0.766	Down	14	0.001
5061	XP_008465863.1	PREDICTED: membrane steroid-binding protein 2 [Cucumis melo]	0.651	Down	30	0.001
5074	XP_008439052.1	PREDICTED: 70 kDa peptidyl-prolyl isomerase-like [Cucumis melo]	0.603	Down	32	0.001
5126	XP_008444852.1	PREDICTED: LOW QUALITY PROTEIN: 40S ribosomal protein S6-like [Cucumis melo]	0.766	Down	12	0.001
5139	XP_008438796.1	PREDICTED: 60S ribosomal protein L27a-3-like [Cucumis melo]	0.793	Down	29	0.001
5192	XP_008461446.1	PREDICTED: subtilisin-like protease SBT3.17 [Cucumis melo]	0.763	Down	7	0.006
5208	XP_008450773.1	PREDICTED: guanine deaminase [Cucumis melo]	0.765	Down	5	0.019
5244	XP_008446109.1	PREDICTED: small heat shock protein chloroplastic-like [Cucumis melo]	0.444	Down	15	0.001
5297	NP_001284457.1	protein PHLOEM PROTEIN 2-LIKE A1-like [Cucumis melo]	0.767	Down	94	0.001
5313	XP_008445274.1	PREDICTED: probable steroid-binding protein 3 [Cucumis melo]	0.719	Down	19	0.001
5319	XP_008446192.1	PREDICTED: ubiquitin-40S ribosomal protein S27a [Cucumis melo]	0.779	Down	7	0.001
5341	XP_008439282.1	PREDICTED: heat shock protein 83 [Cucumis melo]	0.603	Down	250	0.001
5357	XP_008450829.1	PREDICTED: uncharacterized protein LOC103492301 [Cucumis melo]	0.75	Down	4	0.002
5386	XP_008441387.1	PREDICTED: ribulose bisphosphate carboxylase/oxygenase activase chloroplastic [Cucumis melo]	0.636	Down	11	0.003
5388	XP_016902659.1	PREDICTED: putative disease resistance protein RGA4 [Cucumis melo]	0.161	Down	1	0.008
5397	XP_008462263.1	PREDICTED: acyl carrier protein-like isoform X2 [Cucumis melo]	0.676	Down	8	0.027
5401	XP_008465363.1	PREDICTED: ruBisCO large subunit-binding protein subunit alpha [Cucumis melo]	0.72	Down	81	0.001
27	XP_008452546.1	PREDICTED: peroxisomal multifunctional enzyme type 2 isoform X1 [Cucumis melo]	1.348	Up	6	0.001
48	XP_008437522.1	PREDICTED: cucumisin-like isoform X3 [Cucumis melo]	1.211	Up	5	0.01
132	XP_008460437.1	PREDICTED: isoflavone reductase homolog [Cucumis melo]	1.575	Up	2	0.026
329	XP_008465167.1	PREDICTED: probable xyloglucan endotransglucosylase/hydrolase protein 5 [Cucumis melo]	1.547	Up	2	0.028
372	XP_008442344.1	PREDICTED: protein LURP-one-related 10 [Cucumis melo]	1.322	Up	14	0.001
416	XP_016899924.1	PREDICTED: phospholipase D alpha 1-like isoform X2 [Cucumis melo]	1.225	Up	5	0.009
425	XP_008450194.1	PREDICTED: nucleobase-ascorbate transporter 11 isoform X2 [Cucumis melo]	1.79	Up	2	0.008
460	XP_008463829.1	PREDICTED: beta-galactosidase 8 [Cucumis melo]	1.273	Up	14	0.001
498	XP_008461721.1	PREDICTED: LOW QUALITY PROTEIN: cucumisin [Cucumis melo]	1.778	Up	120	0.001
532	XP_008454243.1	PREDICTED: uncharacterized protein LOC103494706 [Cucumis melo]	1.658	Up	32	0.001
546	XP_008437851.1	PREDICTED: zyxin-like [Cucumis melo]	1.588	Up	16	0.001
552	XP_008438391.1	PREDICTED: purple acid phosphatase 23 isoform X2 [Cucumis melo]	1.202	Up	31	0.001
625	XP_008463001.1	PREDICTED: fasciclin-like arabinogalactan protein 1 [Cucumis melo]	1.306	Up	96	0.001
651	XP_008465837.1	PREDICTED: NAD(P)H:quinone oxidoreductase [Cucumis melo]	1.479	Up	2	0.046
712	XP_008463660.1	PREDICTED: cysteine proteinase inhibitor 5 [Cucumis melo]	1.348	Up	19	0.001
762	XP_008465186.2	PREDICTED: protein SIEVE ELEMENT OCCLUSION B-like [Cucumis melo]	1.383	Up	127	0.001
805	XP_008437938.1	PREDICTED: uncharacterized protein LOC103483212 [Cucumis melo]	1.206	Up	7	0.001
825	XP_008444763.1	PREDICTED: purple acid phosphatase-like [Cucumis melo]	1.228	Up	24	0.001
965	NP_001284470.1	peroxidase 2-like precursor [Cucumis melo]	3.715	Up	49	0.001
973	XP_008462861.1	PREDICTED: uncharacterized protein LOC103501143 [Cucumis melo]	1.562	Up	3	0.001
995	NP_001292578.1	uncharacterized protein LOC103503105 [Cucumis melo]	1.241	Up	11	0.013
1002	XP_008447986.1	PREDICTED: peptidyl-prolyl cis-trans isomerase [Cucumis melo]	1.248	Up	264	0.001
1079	XP_008451096.1	PREDICTED: protein YLS3-like [Cucumis melo]	1.44	Up	3	0.004
1141	XP_008447494.1	PREDICTED: pentatricopeptide repeat-containing protein At5g42450 mitochondrial [Cucumis melo]	1.497	Up	5	0.001
1161	XP_008454353.1	PREDICTED: ABC transporter C family member 14-like [Cucumis melo]	1.329	Up	7	0.001
1228	XP_008452037.1	PREDICTED: uncharacterized protein LOC103493165 [Cucumis melo]	1.283	Up	14	0.001
1273	XP_008446352.1	PREDICTED: probable UDP-arabinopyranose mutase 5 isoform X1 [Cucumis melo]	1.619	Up	3	0.017
1293	XP_016901639.1	PREDICTED: uncharacterized protein LOC103495063 isoform X2 [Cucumis melo]	1.251	Up	4	0.036
1318	XP_008441622.1	PREDICTED: vesicle transport protein SFT2B [Cucumis melo]	1.449	Up	5	0.02
1334	XP_008438073.1	PREDICTED: bifunctional protein FolD 4 chloroplastic isoform X2 [Cucumis melo]	1.872	Up	21	0.001
1368	XP_008456761.1	PREDICTED: LOW QUALITY PROTEIN: peroxidase P7 [Cucumis melo]	2.664	Up	2	0.019
1430	XP_008446966.1	PREDICTED: aspartyl protease AED3 [Cucumis melo]	1.223	Up	12	0.001
1457	XP_008443975.1	PREDICTED: umecyanin-like [Cucumis melo]	1.671	Up	2	0.016
1473	XP_008463609.1	PREDICTED: NADH-ubiquinone oxidoreductase 20.9 kDa subunit [Cucumis melo]	1.228	Up	10	0.004
1538	XP_016901370.1	PREDICTED: protein ASPARTIC PROTEASE IN GUARD CELL 1-like [Cucumis melo]	1.411	Up	12	0.001
1550	XP_008453374.1	PREDICTED: 40S ribosomal protein S28-1 [Cucumis melo]	1.309	Up	16	0.001
1562	XP_008451701.1	PREDICTED: homogentisate 1 2-dioxygenase [Cucumis melo]	1.22	Up	15	0.026
1575	NP_001284466.1	carbonyl reductase [NADPH] 2 [Cucumis melo]	1.247	Up	35	0.001
1617	XP_008462866.1	PREDICTED: ribonuclease 2-like [Cucumis melo]	1.377	Up	6	0.002
1618	XP_008466353.1	PREDICTED: glucan endo-1 3-beta-glucosidase 5 [Cucumis melo]	1.249	Up	33	0.001
1626	NP_001284473.1	endochitinase-like precursor [Cucumis melo]	2.631	Up	27	0.001
1670	XP_008455101.1	PREDICTED: peptide methionine sulfoxide reductase B5-like [Cucumis melo]	1.339	Up	3	0.01
1697	XP_008440342.1	PREDICTED: uncharacterized protein LOC103484822 [Cucumis melo]	1.435	Up	3	0.032
1714	XP_008443350.1	PREDICTED: serine carboxypeptidase-like 45 [Cucumis melo]	1.409	Up	33	0.001
1796	XP_008452785.1	PREDICTED: uncharacterized protein LOC103493701 [Cucumis melo]	1.414	Up	11	0.001
1862	XP_008466932.1	PREDICTED: riboflavin synthase partial [Cucumis melo]	1.254	Up	4	0.01
1866	XP_008460677.1	PREDICTED: heterogeneous nuclear ribonucleoprotein 1-like [Cucumis melo]	1.216	Up	10	0.009
1904	XP_008443726.1	PREDICTED: glucan endo-1 3-beta-glucosidase basic isoform-like [Cucumis melo]	1.279	Up	5	0.003
1960	XP_008443359.1	PREDICTED: lamin-like protein [Cucumis melo]	3.751	Up	2	0.004
2076	XP_008453847.1	PREDICTED: peptide methionine sulfoxide reductase A3-like [Cucumis melo]	1.4	Up	46	0.001
2091	XP_008466864.1	PREDICTED: shikimate O-hydroxycinnamoyltransferase [Cucumis melo]	1.204	Up	20	0.001
2186	XP_016903169.1	PREDICTED: uncharacterized protein LOC103502227 [Cucumis melo]	2.285	Up	4	0.019
2187	XP_008442938.1	PREDICTED: uncharacterized protein LOC103486692 [Cucumis melo]	1.279	Up	6	0.008
2190	XP_008465137.1	PREDICTED: lamin-like protein [Cucumis melo]	1.625	Up	2	0.019
2213	XP_008455511.1	PREDICTED: fasciclin-like arabinogalactan protein 7 [Cucumis melo]	1.766	Up	8	0.028
2376	XP_008461372.1	PREDICTED: glutamine synthetase nodule isozyme-like [Cucumis melo]	1.375	Up	5	0.004
2398	XP_008451218.1	PREDICTED: serine carboxypeptidase-like 20 [Cucumis melo]	1.351	Up	14	0.001
2422	XP_008463093.1	PREDICTED: peroxiredoxin Q chloroplastic [Cucumis melo]	1.245	Up	6	0.02
2424	XP_016900654.1	PREDICTED: (-)-germacrene D synthase-like [Cucumis melo]	1.382	Up	18	0.001
2503	XP_008445351.1	PREDICTED: probable beta-D-xylosidase 7 [Cucumis melo]	1.35	Up	78	0.001
2510	XP_008439428.1	PREDICTED: peptidyl-prolyl cis-trans isomerase FKBP13 chloroplastic isoform X2 [Cucumis melo]	1.818	Up	3	0.001
2546	XP_008445493.1	PREDICTED: protein kish isoform X3 [Cucumis melo]	1.586	Up	2	0.025
2552	XP_008452381.1	PREDICTED: cytochrome c [Cucumis melo]	1.287	Up	10	0.002
2561	XP_008467328.1	PREDICTED: peroxidase 2-like [Cucumis melo]	1.636	Up	12	0.001
2572	XP_008444305.1	PREDICTED: uncharacterized protein LOC103487673 [Cucumis melo]	1.255	Up	3	0.036
2636	XP_008460912.1	PREDICTED: protein BOLA2 [Cucumis melo]	1.293	Up	10	0.003
2660	XP_016903287.1	PREDICTED: heterogeneous nuclear ribonucleoprotein 1 [Cucumis melo]	1.287	Up	18	0.001
2678	XP_008445721.1	PREDICTED: tetrahydrocannabinolic acid synthase-like [Cucumis melo]	1.38	Up	35	0.001
2773	XP_008456018.1	PREDICTED: pathogenesis-related protein PR-4-like [Cucumis melo]	1.867	Up	8	0.018
2820	XP_016902687.1	PREDICTED: aspartate aminotransferase [Cucumis melo]	1.207	Up	23	0.001
2904	XP_008465190.1	PREDICTED: protein SIEVE ELEMENT OCCLUSION B-like [Cucumis melo]	1.299	Up	229	0.001
2917	XP_008443472.1	PREDICTED: senescence-associated carboxylesterase 101 [Cucumis melo]	1.317	Up	5	0.001
2968	XP_008442795.1	PREDICTED: LOW QUALITY PROTEIN: delta(14)-sterol reductase [Cucumis melo]	1.218	Up	4	0.025
3022	XP_008465866.1	PREDICTED: plasminogen activator inhibitor 1 RNA-binding protein-like [Cucumis melo]	1.659	Up	2	0.048
3023	XP_008444728.1	PREDICTED: isoflavone reductase-like protein [Cucumis melo]	1.37	Up	14	0.001
3053	XP_008449615.1	PREDICTED: cysteine desulfurase 1 chloroplastic-like [Cucumis melo]	1.601	Up	5	0.001
3081	XP_008449018.1	PREDICTED: caffeic acid 3-O-methyltransferase-like [Cucumis melo]	1.25	Up	98	0.001
3094	XP_008451352.1	PREDICTED: N-alpha-acetyltransferase 20 [Cucumis melo]	1.489	Up	2	0.043
3118	XP_008438443.1	PREDICTED: histone-lysine N-methyltransferase family member SUVH9 [Cucumis melo]	1.467	Up	2	0.049
3195	XP_008460870.1	PREDICTED: glutathione S-transferase 2-like [Cucumis melo]	2.095	Up	11	0.001
3229	XP_008461626.1	PREDICTED: glutathione S-transferase DHAR2-like [Cucumis melo]	1.376	Up	86	0.001
3233	XP_008447208.1	PREDICTED: ribonuclease 2-like [Cucumis melo]	1.404	Up	14	0.001
3248	XP_008448779.1	PREDICTED: histone-lysine N-methyltransferase H3 lysine-9 specific SUVH6-like [Cucumis melo]	2.939	Up	1	0.046
3256	XP_008445683.2	PREDICTED: ABC transporter C family member 2-like [Cucumis melo]	1.302	Up	3	0.036
3285	XP_016901776.1	PREDICTED: uncharacterized protein LOC103495793 [Cucumis melo]	1.426	Up	4	0.001
3310	XP_008461253.1	PREDICTED: vicianin hydrolase-like [Cucumis melo]	5.218	Up	3	0.001
3316	XP_008448898.1	PREDICTED: non-specific lipid-transfer protein 1 [Cucumis melo]	2.65	Up	9	0.001
3337	XP_008442879.1	PREDICTED: lysosomal Pro-X carboxypeptidase-like [Cucumis melo]	1.313	Up	9	0.008
3351	XP_008460673.1	PREDICTED: uncharacterized protein PHLOEM PROTEIN 2-LIKE A4-like [Cucumis melo]	1.212	Up	27	0.001
3357	XP_008439558.1	PREDICTED: 187-kDa microtubule-associated protein AIR9 [Cucumis melo]	1.34	Up	3	0.01
3393	XP_008452815.1	PREDICTED: aspartyl protease family protein At5g10770-like [Cucumis melo]	1.533	Up	22	0.001
3398	XP_008456869.1	PREDICTED: cucumber peeling cupredoxin-like [Cucumis melo]	2.497	Up	11	0.01
3436	XP_016903576.1	PREDICTED: DEAD-box ATP-dependent RNA helicase 28 isoform X2 [Cucumis melo]	1.356	Up	3	0.015
3489	XP_008439481.1	PREDICTED: thioredoxin O2 mitochondrial-like [Cucumis melo]	1.23	Up	11	0.001
3503	XP_008455223.1	PREDICTED: non-specific lipid-transfer protein-like protein At5g64080 [Cucumis melo]	3.1	Up	24	0.001
3630	XP_016902655.1	PREDICTED: methyl-CpG-binding domain-containing protein 11 partial [Cucumis melo]	1.228	Up	5	0.007
3638	XP_008450299.1	PREDICTED: uncharacterized protein LOC103491951 [Cucumis melo]	1.307	Up	10	0.001
3656	XP_008450496.1	PREDICTED: pectin acetylesterase 10 [Cucumis melo]	1.28	Up	11	0.006
3672	XP_008457751.1	PREDICTED: NADH-cytochrome b5 reductase-like protein [Cucumis melo]	1.526	Up	21	0.001
3684	XP_008458077.1	PREDICTED: peptidyl-prolyl cis-trans isomerase FKBP15-1 [Cucumis melo]	1.204	Up	16	0.001
3732	XP_008449789.1	PREDICTED: dirigent protein 20-like [Cucumis melo]	1.259	Up	3	0.035
3769	XP_008438718.1	PREDICTED: basic 7S globulin-like [Cucumis melo]	2.033	Up	52	0.001
3779	XP_008461496.1	PREDICTED: serine carboxypeptidase-like 42 isoform X2 [Cucumis melo]	1.242	Up	5	0.004
3791	XP_008444487.1	PREDICTED: far upstream element-binding protein 1 [Cucumis melo]	1.226	Up	45	0.001
3840	XP_016900737.1	PREDICTED: linoleate 13S-lipoxygenase 2-1 chloroplastic-like [Cucumis melo]	5.878	Up	1	0.01
3851	XP_008449771.2	PREDICTED: peroxidase 2-like [Cucumis melo]	2.57	Up	16	0.001
3854	XP_008441530.2	PREDICTED: serine/threonine-protein kinase STY8-like [Cucumis melo]	1.348	Up	3	0.009
3856	XP_008442980.1	PREDICTED: suppressor of mec-8 and unc-52 protein homolog 2 [Cucumis melo]	1.266	Up	3	0.032
3888	XP_008442002.1	PREDICTED: protein RRP6-like 2 [Cucumis melo]	1.44	Up	4	0.024
4015	XP_008459687.1	PREDICTED: MICOS complex subunit Mic10 [Cucumis melo]	1.493	Up	4	0.002
4026	XP_008437848.1	PREDICTED: uncharacterized protein LOC103483156 [Cucumis melo]	2.498	Up	10	0.001
4033	XP_008466661.2	PREDICTED: peroxidase 45-like [Cucumis melo]	1.333	Up	3	0.01
4051	XP_008437888.1	PREDICTED: aspartyl protease family protein 2 [Cucumis melo]	1.205	Up	13	0.002
4076	XP_008438427.1	PREDICTED: probable glutathione S-transferase [Cucumis melo]	1.296	Up	26	0.001
4090	XP_008459881.1	PREDICTED: photosynthetic NDH subunit of lumenal location 5 chloroplastic [Cucumis melo]	1.251	Up	19	0.001
4122	XP_008464403.1	PREDICTED: omega-hydroxypalmitate O-feruloyl transferase [Cucumis melo]	1.8	Up	2	0.008
4219	XP_008449574.1	PREDICTED: uncharacterized GPI-anchored protein At5g19250-like [Cucumis melo]	2.575	Up	2	0.001
4226	XP_016903403.1	PREDICTED: probable inactive nicotinamidase At3g16190 isoform X2 [Cucumis melo]	1.223	Up	5	0.008
4240	XP_008446239.1	PREDICTED: MLP-like protein 423 [Cucumis melo]	2.114	Up	42	0.001
4327	XP_008448618.1	PREDICTED: glutathione S-transferase U8-like [Cucumis melo]	1.359	Up	8	0.001
4427	XP_008441892.1	PREDICTED: probable U3 small nucleolar RNA-associated protein 11 [Cucumis melo]	1.468	Up	2	0.049
4502	XP_008447383.1	PREDICTED: 60S ribosomal protein L23 [Cucumis melo]	1.27	Up	37	0.006
4529	XP_008463235.1	PREDICTED: GDSL esterase/lipase CPRD49 [Cucumis melo]	1.292	Up	3	0.021
4533	XP_008464934.1	PREDICTED: GDSL esterase/lipase At5g14450-like [Cucumis melo]	1.234	Up	27	0.001
4545	NP_001284440.1	L-ascorbate oxidase-like [Cucumis melo]	3.035	Up	1	0.041
4548	XP_008463931.1	PREDICTED: syntaxin-71 isoform X2 [Cucumis melo]	1.257	Up	4	0.009
4561	XP_008447867.1	PREDICTED: lysM domain-containing GPI-anchored protein 2 [Cucumis melo]	1.309	Up	49	0.001
4629	XP_008442324.1	PREDICTED: non-specific lipid-transfer protein 1-like [Cucumis melo]	4.731	Up	13	0.001
4654	XP_008455488.1	PREDICTED: fasciclin-like arabinogalactan protein 6 [Cucumis melo]	1.491	Up	14	0.001
4767	XP_008446715.1	PREDICTED: neurofilament heavy polypeptide-like [Cucumis melo]	1.255	Up	23	0.001
4818	XP_008448631.1	PREDICTED: glutathione S-transferase U8-like [Cucumis melo]	1.655	Up	20	0.001
4960	XP_008445911.1	PREDICTED: alpha-galactosidase [Cucumis melo]	1.328	Up	67	0.001
5003	XP_008445161.2	PREDICTED: uncharacterized protein LOC103488281 [Cucumis melo]	1.332	Up	21	0.001
5039	XP_008439326.1	PREDICTED: ubiquitin-conjugating enzyme E2 10 [Cucumis melo]	1.206	Up	8	0.001
5098	XP_008447825.1	PREDICTED: 40S ribosomal protein S11-like [Cucumis melo]	1.619	Up	2	0.019
5143	XP_008440774.2	PREDICTED: LOW QUALITY PROTEIN: peroxidase 49 [Cucumis melo]	1.806	Up	2	0.008
5190	XP_008445302.1	PREDICTED: L-ascorbate oxidase homolog [Cucumis melo]	1.215	Up	13	0.001
5238	XP_008461812.1	PREDICTED: uncharacterized protein LOC103500323 [Cucumis melo]	1.461	Up	3	0.004
5351	XP_008450237.1	PREDICTED: MLP-like protein 28 [Cucumis melo]	1.282	Up	428	0.001
5356	XP_008451901.1	PREDICTED: (R)-mandelonitrile lyase 1-like [Cucumis melo]	1.632	Up	42	0.001
5402	XP_008461298.1	PREDICTED: uncharacterized protein At2g27730 mitochondrial [Cucumis melo]	1.385	Up	5	0.001
5404	XP_008449773.1	PREDICTED: peroxidase 2-like [Cucumis melo]	3.688	Up	5	0.011

## Sheet: Table S2-2
Table S2-2 Identified differentially expressed proteins from GE after 24 days cold treatment (P< 0.05)
No.	Protein_ID	Description	Ratio_GE 24d_115/GE 0d_113	Response	Quant_Num_GE 24d_115/GE 0d_113	P-value
54	XP_008457419.1	PREDICTED: 18.5 kDa class I heat shock protein-like [Cucumis melo]	0.235	Down	10	0.005
87	XP_008438682.1	PREDICTED: heat shock 70 kDa protein 8 [Cucumis melo]	0.675	Down	34	0.001
131	XP_008448907.1	PREDICTED: probable calcium-binding protein CML13 [Cucumis melo]	0.733	Down	72	0.001
145	XP_008440993.1	PREDICTED: RNA-binding protein 39 isoform X4 [Cucumis melo]	0.682	Down	4	0.003
151	XP_008452767.2	PREDICTED: 17.9 kDa class II heat shock protein-like [Cucumis melo]	0.303	Down	56	0.001
162	XP_008461635.1	PREDICTED: 60S ribosomal protein L23a [Cucumis melo]	0.708	Down	38	0.001
168	XP_008462015.1	PREDICTED: ankyrin repeat domain-containing protein 2B-like [Cucumis melo]	0.692	Down	13	0.023
186	XP_008459467.1	PREDICTED: T-complex protein 1 subunit zeta 1 [Cucumis melo]	0.734	Down	73	0.001
247	XP_008452429.1	PREDICTED: transmembrane protein 208 homolog [Cucumis melo]	0.763	Down	5	0.005
254	XP_008451480.1	PREDICTED: cytochrome c oxidase subunit 5C-like [Cucumis melo]	0.525	Down	3	0.001
258	NP_001303611.1	polygalacturonase inhibitor-like precursor [Cucumis melo]	0.727	Down	75	0.001
289	XP_008454470.1	PREDICTED: linoleate 9S-lipoxygenase 6 [Cucumis melo]	0.64	Down	27	0.001
318	XP_008466112.1	PREDICTED: heat shock protein 90-5 chloroplastic [Cucumis melo]	0.801	Down	45	0.001
354	XP_008443423.2	PREDICTED: aldose 1-epimerase [Cucumis melo]	0.609	Down	25	0.001
394	XP_008446809.1	PREDICTED: malate dehydrogenase [NADP] chloroplastic [Cucumis melo]	0.781	Down	40	0.001
445	XP_008444389.1	PREDICTED: protein SIEVE ELEMENT OCCLUSION B [Cucumis melo]	0.821	Down	27	0.001
447	XP_008444234.1	PREDICTED: ABC transporter E family member 2 [Cucumis melo]	0.807	Down	18	0.001
452	XP_008438902.1	PREDICTED: acylpyruvase FAHD1 mitochondrial [Cucumis melo]	0.712	Down	10	0.007
462	XP_008452069.1	PREDICTED: peptidyl-prolyl cis-trans isomerase Pin1 [Cucumis melo]	0.788	Down	8	0.002
470	XP_008451911.1	PREDICTED: trihelix transcription factor GT-3b-like [Cucumis melo]	0.262	Down	1	0.022
481	XP_008449975.1	PREDICTED: glyceraldehyde-3-phosphate dehydrogenase A chloroplastic isoform X2 [Cucumis melo]	0.774	Down	24	0.001
501	XP_008463412.1	PREDICTED: reactive Intermediate Deaminase A chloroplastic-like [Cucumis melo]	0.698	Down	34	0.001
530	XP_008454618.1	PREDICTED: uncharacterized protein LOC103494986 [Cucumis melo]	0.831	Down	16	0.028
534	XP_008449137.1	PREDICTED: protein GrpE-like isoform X2 [Cucumis melo]	0.8	Down	5	0.011
537	XP_008437645.1	PREDICTED: probable 6-phosphogluconolactonase 4 chloroplastic [Cucumis melo]	0.83	Down	61	0.001
591	XP_008465594.1	PREDICTED: basic blue protein-like [Cucumis melo]	0.634	Down	3	0.005
614	XP_008450510.1	PREDICTED: titin isoform X2 [Cucumis melo]	0.741	Down	85	0.001
623	XP_008446147.1	PREDICTED: GDSL esterase/lipase At3g26430 [Cucumis melo]	0.677	Down	6	0.001
634	XP_008465452.1	PREDICTED: aspartyl protease family protein 2 [Cucumis melo]	0.761	Down	3	0.05
635	XP_008444859.1	PREDICTED: histone H3.3 [Cucumis melo]	0.566	Down	15	0.001
647	XP_008466729.1	PREDICTED: probable L-ascorbate peroxidase 6 chloroplastic isoform X2 [Cucumis melo]	0.809	Down	17	0.001
664	XP_008449849.1	PREDICTED: calmodulin-7 [Cucumis melo]	0.586	Down	67	0.001
668	XP_008464236.1	PREDICTED: macrophage migration inhibitory factor homolog isoform X2 [Cucumis melo]	0.663	Down	14	0.001
671	XP_008448382.1	PREDICTED: histone H2B [Cucumis melo]	0.261	Down	5	0.001
719	XP_008458563.1	PREDICTED: stem-specific protein TSJT1-like [Cucumis melo]	0.654	Down	29	0.001
724	XP_008456077.1	PREDICTED: glutelin type-B 5 [Cucumis melo]	0.707	Down	68	0.001
735	XP_008463223.1	PREDICTED: 60S acidic ribosomal protein P0 [Cucumis melo]	0.812	Down	81	0.001
743	XP_008443161.1	PREDICTED: 14 kDa zinc-binding protein [Cucumis melo]	0.674	Down	18	0.001
748	XP_008455963.1	PREDICTED: patellin-1-like [Cucumis melo]	0.62	Down	5	0.021
759	XP_008444846.1	PREDICTED: protein EXORDIUM-like [Cucumis melo]	0.816	Down	12	0.002
763	XP_008457834.1	PREDICTED: probable calcium-binding protein CML20 [Cucumis melo]	0.614	Down	6	0.001
799	XP_008459619.1	PREDICTED: phosducin-like protein 3 [Cucumis melo]	0.77	Down	5	0.028
814	XP_008461018.1	PREDICTED: fructose-bisphosphate aldolase 1 chloroplastic [Cucumis melo]	0.573	Down	30	0.001
876	XP_008447947.1	PREDICTED: aquaporin PIP2-7 [Cucumis melo]	0.81	Down	10	0.038
897	XP_008439225.1	PREDICTED: remorin [Cucumis melo]	0.731	Down	6	0.004
926	XP_008452633.1	PREDICTED: 40S ribosomal protein S29 [Cucumis melo]	0.703	Down	3	0.015
971	XP_008438699.1	PREDICTED: RAN GTPase-activating protein 2 isoform X2 [Cucumis melo]	0.791	Down	12	0.003
1017	XP_008455252.1	PREDICTED: protein PHLOEM PROTEIN 2-LIKE A1-like [Cucumis melo]	0.656	Down	63	0.001
1042	XP_008461261.1	PREDICTED: 60S ribosomal protein L6-1 [Cucumis melo]	0.646	Down	22	0.001
1053	XP_008462521.1	PREDICTED: 60S ribosomal protein L24 [Cucumis melo]	0.671	Down	3	0.009
1065	XP_008449286.1	PREDICTED: 60S ribosomal protein L4-like [Cucumis melo]	0.796	Down	61	0.001
1066	XP_008444333.1	PREDICTED: polygalacturonase At1g48100-like [Cucumis melo]	0.634	Down	5	0.005
1109	XP_008454987.1	PREDICTED: 22.0 kDa heat shock protein-like [Cucumis melo]	0.231	Down	6	0.001
1111	XP_008447950.1	PREDICTED: SKP1-like protein 1B [Cucumis melo]	0.634	Down	6	0.008
1125	XP_008466734.1	PREDICTED: 40S ribosomal protein S8-2 [Cucumis melo]	0.695	Down	3	0.028
1128	XP_008459377.1	PREDICTED: 40S ribosomal protein S19-3 [Cucumis melo]	0.761	Down	16	0.005
1158	XP_008450854.1	PREDICTED: beta-galactosidase [Cucumis melo]	0.761	Down	51	0.001
1177	XP_008464615.1	PREDICTED: calmodulin [Cucumis melo]	0.443	Down	4	0.001
1198	XP_008437917.1	PREDICTED: hydroquinone glucosyltransferase-like [Cucumis melo]	0.796	Down	15	0.01
1211	XP_008465470.1	PREDICTED: cysteine proteinase inhibitor B [Cucumis melo]	0.707	Down	3	0.049
1225	XP_008460657.1	PREDICTED: 60S ribosomal protein L14-2-like [Cucumis melo]	0.812	Down	29	0.001
1290	XP_008448031.1	PREDICTED: uncharacterized protein At5g02240 [Cucumis melo]	0.711	Down	18	0.001
1362	XP_008465824.1	PREDICTED: elongation factor 1-alpha-like [Cucumis melo]	0.448	Down	31	0.001
1363	XP_008443526.1	PREDICTED: 50S ribosomal protein L12 chloroplastic-like [Cucumis melo]	0.734	Down	6	0.036
1376	XP_008453046.1	PREDICTED: chaperone protein dnaJ 10 isoform X2 [Cucumis melo]	0.829	Down	15	0.01
1383	XP_008448389.1	PREDICTED: histone H4 [Cucumis melo]	0.619	Down	29	0.001
1396	XP_016898844.1	PREDICTED: glutathione S-transferase U5 [Cucumis melo]	0.805	Down	4	0.041
1399	XP_008448943.1	PREDICTED: tubulin beta chain-like [Cucumis melo]	0.647	Down	17	0.048
1414	XP_008450610.1	PREDICTED: 26S protease regulatory subunit 6A homolog [Cucumis melo]	0.754	Down	11	0.032
1422	XP_008442491.1	PREDICTED: uncharacterized protein C167.05 [Cucumis melo]	0.785	Down	64	0.001
1426	XP_008439548.1	PREDICTED: 2-succinylbenzoate--CoA ligase chloroplastic/peroxisomal isoform X2 [Cucumis melo]	0.348	Down	1	0.046
1439	XP_008442779.1	PREDICTED: 60S ribosomal protein L24-like [Cucumis melo]	0.622	Down	3	0.025
1448	XP_008465498.1	PREDICTED: cytochrome b-c1 complex subunit Rieske-4 mitochondrial-like [Cucumis melo]	0.827	Down	6	0.01
1450	XP_008466909.2	PREDICTED: elongation factor 1-alpha-like partial [Cucumis melo]	0.544	Down	9	0.002
1460	XP_008453813.1	PREDICTED: peroxidase 17 [Cucumis melo]	0.694	Down	19	0.001
1461	XP_008461779.1	PREDICTED: 60S ribosomal protein L6-1-like [Cucumis melo]	0.76	Down	16	0.013
1463	XP_008437149.1	PREDICTED: primary amine oxidase-like [Cucumis melo]	0.809	Down	161	0.001
1479	XP_008449902.1	PREDICTED: glucosidase 2 subunit beta isoform X2 [Cucumis melo]	0.767	Down	38	0.001
1502	XP_008444893.1	PREDICTED: protein CutA chloroplastic [Cucumis melo]	0.68	Down	3	0.011
1521	XP_008449046.1	PREDICTED: WEB family protein At5g55860 [Cucumis melo]	0.713	Down	21	0.001
1527	XP_008462390.1	PREDICTED: T-complex protein 1 subunit delta [Cucumis melo]	0.675	Down	79	0.001
1531	XP_008444463.1	PREDICTED: ribulose-phosphate 3-epimerase chloroplastic [Cucumis melo]	0.735	Down	6	0.049
1545	XP_008464962.1	PREDICTED: tubulin alpha-3 chain-like [Cucumis melo]	0.446	Down	16	0.001
1550	XP_008453374.1	PREDICTED: 40S ribosomal protein S28-1 [Cucumis melo]	0.747	Down	16	0.001
1567	XP_008450536.1	PREDICTED: heat shock 70 kDa protein [Cucumis melo]	0.378	Down	140	0.001
1585	XP_008437501.1	PREDICTED: uncharacterized protein LOC103482899 isoform X2 [Cucumis melo]	0.132	Down	1	0.006
1599	XP_008443460.1	PREDICTED: alpha-mannosidase 2 [Cucumis melo]	0.799	Down	13	0.008
1614	XP_008448145.1	PREDICTED: ankyrin repeat domain-containing protein 2B [Cucumis melo]	0.373	Down	3	0.008
1621	XP_008461814.1	PREDICTED: cycloartenol-C-24-methyltransferase-like isoform X1 [Cucumis melo]	0.611	Down	2	0.038
1624	XP_008457143.1	PREDICTED: stromal 70 kDa heat shock-related protein chloroplastic [Cucumis melo]	0.773	Down	77	0.001
1629	XP_008455767.1	PREDICTED: protein GrpE [Cucumis melo]	0.808	Down	13	0.002
1688	XP_008447742.1	PREDICTED: ubiquitin thioesterase OTU1 [Cucumis melo]	0.749	Down	8	0.001
1694	XP_008443691.2	PREDICTED: isopentenyl-diphosphate Delta-isomerase I [Cucumis melo]	0.651	Down	10	0.001
1700	XP_008446732.1	PREDICTED: dnaJ protein homolog [Cucumis melo]	0.804	Down	32	0.002
1717	XP_008444488.1	PREDICTED: ferrochelatase-2 chloroplastic [Cucumis melo]	0.811	Down	9	0.001
1781	XP_008448583.1	PREDICTED: acyl-CoA-binding protein [Cucumis melo]	0.64	Down	16	0.001
1792	XP_008452420.1	PREDICTED: tetratricopeptide repeat protein 1 [Cucumis melo]	0.785	Down	4	0.024
1834	XP_008452998.1	PREDICTED: glyceraldehyde-3-phosphate dehydrogenase B chloroplastic [Cucumis melo]	0.714	Down	47	0.001
1881	XP_008459199.2	PREDICTED: binding partner of ACD11 1-like isoform X2 [Cucumis melo]	0.828	Down	12	0.002
1883	XP_008460354.1	PREDICTED: pectinesterase 3 [Cucumis melo]	0.712	Down	13	0.001
1891	XP_008449325.1	PREDICTED: 40S ribosomal protein S3a-like [Cucumis melo]	0.8	Down	33	0.001
1917	XP_008455010.1	PREDICTED: TIP41-like protein [Cucumis melo]	0.755	Down	4	0.011
1931	XP_008460050.2	PREDICTED: putative invertase inhibitor [Cucumis melo]	0.705	Down	9	0.006
2050	YP_004841791.1	ribulose 1 5-bisphosphate carbosylase/oxygenase large subunit (chloroplast) [Cucumis melo subsp. melo]	0.684	Down	95	0.001
2064	XP_008463151.1	PREDICTED: universal stress protein A-like protein [Cucumis melo]	0.503	Down	25	0.001
2067	XP_008462188.1	PREDICTED: LOW QUALITY PROTEIN: pyrophosphate-energized membrane proton pump 2-like [Cucumis melo]	0.628	Down	5	0.001
2100	XP_008446744.1	PREDICTED: transcription repressor OFP13-like [Cucumis melo]	0.603	Down	3	0.002
2114	XP_008464495.1	PREDICTED: 31 kDa ribonucleoprotein chloroplastic [Cucumis melo]	0.812	Down	49	0.001
2127	XP_008454897.1	PREDICTED: uncharacterized protein LOC103495203 [Cucumis melo]	0.771	Down	12	0.013
2176	XP_008442669.1	PREDICTED: peroxidase 21-like [Cucumis melo]	0.636	Down	7	0.018
2189	XP_008442706.1	PREDICTED: heavy metal-associated isoprenylated plant protein 3-like [Cucumis melo]	0.495	Down	5	0.017
2217	XP_008438365.1	PREDICTED: 60S ribosomal protein L13a-2-like [Cucumis melo]	0.708	Down	3	0.016
2243	XP_008455105.1	PREDICTED: soluble inorganic pyrophosphatase 6 chloroplastic [Cucumis melo]	0.774	Down	16	0.001
2246	XP_008458589.1	PREDICTED: probable lactoylglutathione lyase chloroplastic [Cucumis melo]	0.797	Down	22	0.001
2253	XP_008459498.1	PREDICTED: 22.0 kDa class IV heat shock protein [Cucumis melo]	0.242	Down	14	0.002
2261	XP_008439641.1	PREDICTED: uncharacterized protein LOC103484373 [Cucumis melo]	0.692	Down	29	0.001
2327	XP_008463526.1	PREDICTED: 60S ribosomal protein L35 [Cucumis melo]	0.657	Down	4	0.003
2348	XP_008447193.1	PREDICTED: uncharacterized protein LOC103489701 [Cucumis melo]	0.393	Down	31	0.001
2352	XP_008463154.1	PREDICTED: 15.7 kDa heat shock protein peroxisomal [Cucumis melo]	0.511	Down	7	0.001
2353	XP_008443634.1	PREDICTED: dnaJ protein homolog [Cucumis melo]	0.64	Down	19	0.001
2388	XP_008461899.1	PREDICTED: serine carboxypeptidase-like 35 [Cucumis melo]	0.833	Down	13	0.001
2514	XP_008450136.1	PREDICTED: 60S ribosomal protein L7a-2-like [Cucumis melo]	0.717	Down	15	0.001
2516	XP_008450257.1	PREDICTED: MLP-like protein 329 [Cucumis melo]	0.455	Down	3	0.001
2521	XP_008439880.1	PREDICTED: clathrin light chain 1-like [Cucumis melo]	0.696	Down	9	0.003
2537	XP_008441351.1	PREDICTED: ribulose-phosphate 3-epimerase cytoplasmic isoform [Cucumis melo]	0.78	Down	12	0.001
2549	XP_008443878.1	PREDICTED: temperature-induced lipocalin-1 [Cucumis melo]	0.605	Down	64	0.001
2552	XP_008452381.1	PREDICTED: cytochrome c [Cucumis melo]	0.78	Down	10	0.015
2579	XP_008459567.1	PREDICTED: endoglucanase 9 [Cucumis melo]	0.355	Down	1	0.048
2587	XP_008440050.1	PREDICTED: chromoplast-specific carotenoid-associated protein chromoplastic [Cucumis melo]	0.829	Down	10	0.022
2597	XP_008444507.1	PREDICTED: branched-chain-amino-acid aminotransferase 2 chloroplastic [Cucumis melo]	0.726	Down	68	0.001
2600	XP_008451085.1	PREDICTED: serrate RNA effector molecule [Cucumis melo]	0.757	Down	7	0.006
2617	XP_008450256.1	PREDICTED: MLP-like protein 329 [Cucumis melo]	0.356	Down	2	0.005
2638	XP_008440071.1	PREDICTED: fibrous sheath CABYR-binding protein-like [Cucumis melo]	0.4	Down	2	0.004
2677	XP_016899908.1	PREDICTED: PITH domain-containing protein 1 [Cucumis melo]	0.628	Down	2	0.046
2682	XP_008465920.1	PREDICTED: uncharacterized mitochondrial protein ymf11 [Cucumis melo]	0.703	Down	3	0.015
2689	XP_008454090.1	PREDICTED: GEM-like protein 5 [Cucumis melo]	0.798	Down	24	0.001
2723	XP_008441647.1	PREDICTED: protein HEAT-STRESS-ASSOCIATED 32 [Cucumis melo]	0.563	Down	12	0.005
2724	XP_016899101.1	PREDICTED: endo-1 3 1 4-beta-D-glucanase-like isoform X1 [Cucumis melo]	0.807	Down	103	0.001
2729	XP_008463198.1	PREDICTED: 18.1 kDa class I heat shock protein-like [Cucumis melo]	0.2	Down	24	0.001
2755	XP_008453028.1	PREDICTED: alpha-1 4-glucan-protein synthase [UDP-forming] 2 [Cucumis melo]	0.785	Down	9	0.009
2764	XP_008445063.1	PREDICTED: AIG2-like protein [Cucumis melo]	0.794	Down	4	0.031
2768	XP_008437131.1	PREDICTED: legumain [Cucumis melo]	0.752	Down	25	0.001
2771	XP_008465108.1	PREDICTED: phosphoribulokinase chloroplastic-like [Cucumis melo]	0.761	Down	6	0.007
2835	XP_008460196.1	PREDICTED: uncharacterized protein LOC103499081 [Cucumis melo]	0.533	Down	27	0.001
2837	XP_008447964.1	PREDICTED: L-ascorbate peroxidase 3 peroxisomal [Cucumis melo]	0.827	Down	29	0.001
2843	XP_008459050.1	PREDICTED: uncharacterized protein PHLOEM PROTEIN 2-LIKE A4 [Cucumis melo]	0.667	Down	16	0.001
2847	XP_008458374.2	PREDICTED: LOW QUALITY PROTEIN: beta-D-xylosidase 1-like [Cucumis melo]	0.793	Down	21	0.005
2850	XP_016901227.1	PREDICTED: G-type lectin S-receptor-like serine/threonine-protein kinase At4g27290 [Cucumis melo]	0.74	Down	5	0.005
2873	XP_008450466.1	PREDICTED: prefoldin subunit 1 isoform X2 [Cucumis melo]	0.693	Down	9	0.018
2884	XP_008456798.1	PREDICTED: elongation factor 1-delta 2-like isoform X2 [Cucumis melo]	0.804	Down	22	0.006
2901	XP_008443471.1	PREDICTED: peroxidase 31 [Cucumis melo]	0.783	Down	47	0.001
2913	XP_008450150.1	PREDICTED: chaperone protein ClpB3 chloroplastic [Cucumis melo]	0.826	Down	45	0.001
2920	XP_008442200.1	PREDICTED: serine/threonine-protein phosphatase PP2A-3 catalytic subunit [Cucumis melo]	0.824	Down	7	0.005
2925	XP_008446416.1	PREDICTED: uncharacterized protein LOC103489167 [Cucumis melo]	0.456	Down	2	0.005
2954	XP_008449500.1	PREDICTED: uncharacterized protein LOC103491368 [Cucumis melo]	0.791	Down	6	0.031
2991	XP_008444340.1	PREDICTED: calcyclin-binding protein [Cucumis melo]	0.54	Down	9	0.006
3097	XP_008443016.1	PREDICTED: 60S ribosomal protein L21-1 [Cucumis melo]	0.822	Down	27	0.002
3099	XP_008456396.1	PREDICTED: protein disulfide isomerase-like 2-3 [Cucumis melo]	0.796	Down	61	0.001
3135	XP_008437779.1	PREDICTED: 60S acidic ribosomal protein P1-like [Cucumis melo]	0.561	Down	7	0.044
3141	XP_008464441.1	PREDICTED: SNF1-related protein kinase regulatory subunit gamma-1 [Cucumis melo]	0.831	Down	35	0.001
3146	XP_008459190.1	PREDICTED: 60S ribosomal protein L31 [Cucumis melo]	0.805	Down	13	0.002
3177	XP_008461924.1	PREDICTED: stromal 70 kDa heat shock-related protein chloroplastic-like [Cucumis melo]	0.569	Down	7	0.018
3188	XP_008450771.1	PREDICTED: mediator-associated protein 1 [Cucumis melo]	0.799	Down	4	0.036
3228	XP_016901155.1	PREDICTED: LOW QUALITY PROTEIN: gamma-aminobutyrate transaminase POP2 mitochondrial-like [Cucumis melo]	0.746	Down	4	0.008
3229	XP_008461626.1	PREDICTED: glutathione S-transferase DHAR2-like [Cucumis melo]	0.827	Down	86	0.001
3248	XP_008448779.1	PREDICTED: histone-lysine N-methyltransferase H3 lysine-9 specific SUVH6-like [Cucumis melo]	0.13	Down	1	0.045
3273	XP_008465603.2	PREDICTED: probable linoleate 9S-lipoxygenase 5 partial [Cucumis melo]	0.503	Down	9	0.005
3278	XP_008459494.1	PREDICTED: chlorophyll a-b binding protein CP26 chloroplastic [Cucumis melo]	0.7	Down	3	0.014
3287	XP_008437853.1	PREDICTED: WW domain-binding protein 11-like [Cucumis melo]	0.608	Down	3	0.003
3324	XP_008436991.1	PREDICTED: 60S ribosomal protein L36-2-like [Cucumis melo]	0.669	Down	7	0.011
3344	XP_008461363.1	PREDICTED: 60S ribosomal protein L44 [Cucumis melo]	0.71	Down	9	0.001
3386	XP_008448861.1	PREDICTED: small heat shock protein chloroplastic isoform X2 [Cucumis melo]	0.821	Down	10	0.011
3473	XP_008466479.1	PREDICTED: multicopper oxidase LPR1-like [Cucumis melo]	0.786	Down	27	0.001
3476	XP_008455273.1	PREDICTED: UDP-glycosyltransferase 74F2-like [Cucumis melo]	0.647	Down	13	0.001
3495	XP_008460809.1	PREDICTED: beta-galactosidase 10 [Cucumis melo]	0.822	Down	29	0.001
3512	XP_008467203.1	PREDICTED: clavaminate synthase-like protein At3g21360 [Cucumis melo]	0.756	Down	14	0.027
3557	XP_008449373.1	PREDICTED: histone H1 [Cucumis melo]	0.627	Down	24	0.001
3574	XP_008451858.1	PREDICTED: myosin-9 [Cucumis melo]	0.535	Down	374	0.001
3578	XP_016902794.1	PREDICTED: glucose-1-phosphate adenylyltransferase small subunit 2 chloroplastic isoform X1 [Cucumis melo]	0.729	Down	18	0.017
3587	XP_008444317.1	PREDICTED: polygalacturonase 1 beta-like protein 3 [Cucumis melo]	0.716	Down	3	0.019
3594	XP_008449885.1	PREDICTED: tubulin alpha-3 chain [Cucumis melo]	0.357	Down	9	0.002
3623	XP_008457356.1	PREDICTED: ran-binding protein 1 homolog a-like [Cucumis melo]	0.796	Down	24	0.001
3644	XP_008451565.1	PREDICTED: 60S ribosomal protein L22-2 [Cucumis melo]	0.828	Down	11	0.004
3661	XP_008459431.1	PREDICTED: nucleosome assembly protein 1 3-like [Cucumis melo]	0.751	Down	59	0.001
3686	XP_008445838.1	PREDICTED: zinc finger CCCH domain-containing protein 11 [Cucumis melo]	0.811	Down	4	0.045
3715	XP_008450453.1	PREDICTED: V-type proton ATPase subunit F [Cucumis melo]	0.783	Down	9	0.007
3730	XP_008442863.1	PREDICTED: 40S ribosomal protein S14-2 [Cucumis melo]	0.682	Down	46	0.001
3762	XP_016899180.1	PREDICTED: proline synthase co-transcribed bacterial homolog protein [Cucumis melo]	0.801	Down	14	0.002
3769	XP_008438718.1	PREDICTED: basic 7S globulin-like [Cucumis melo]	0.833	Down	49	0.001
3794	XP_008443857.1	PREDICTED: eukaryotic translation initiation factor 5A-2 [Cucumis melo]	0.759	Down	10	0.018
3795	XP_016900931.1	PREDICTED: 40S ribosomal protein S25-2-like [Cucumis melo]	0.445	Down	9	0.001
3846	NP_001284403.1	benzyl alcohol O-benzoyltransferase-like [Cucumis melo]	0.825	Down	46	0.001
3852	XP_008445559.1	PREDICTED: tubulin beta chain [Cucumis melo]	0.627	Down	42	0.001
3858	XP_008438729.1	PREDICTED: endo-1 3 1 4-beta-D-glucanase-like isoform X1 [Cucumis melo]	0.734	Down	80	0.001
3875	XP_008440392.1	PREDICTED: 60S ribosomal protein L26-1 [Cucumis melo]	0.659	Down	19	0.001
3898	XP_008439420.1	PREDICTED: uncharacterized protein LOC103484234 [Cucumis melo]	0.257	Down	2	0.004
3909	XP_008465556.1	PREDICTED: MLP-like protein 28 [Cucumis melo]	0.808	Down	8	0.049
3917	XP_008464642.1	PREDICTED: 17.8 kDa class I heat shock protein-like [Cucumis melo]	0.24	Down	1	0.018
3919	XP_008453475.1	PREDICTED: probable calcium-binding protein CML27 [Cucumis melo]	0.746	Down	10	0.005
3923	XP_008458953.1	PREDICTED: probable serine/threonine-protein kinase kinX [Cucumis melo]	0.75	Down	3	0.043
3933	XP_008460790.1	PREDICTED: 60S ribosomal protein L6-1-like [Cucumis melo]	0.705	Down	3	0.016
3954	XP_008459570.1	PREDICTED: mannan endo-1 4-beta-mannosidase 1-like [Cucumis melo]	0.705	Down	31	0.001
3962	XP_008463749.1	PREDICTED: gamma-glutamyl hydrolase 2-like [Cucumis melo]	0.742	Down	16	0.004
3964	XP_008448675.1	PREDICTED: 18.1 kDa class I heat shock protein-like [Cucumis melo]	0.206	Down	1	0.017
3997	XP_008445401.1	PREDICTED: CO(2)-response secreted protease-like [Cucumis melo]	0.788	Down	80	0.001
3999	XP_008459531.1	PREDICTED: probable nucleoredoxin 1 isoform X1 [Cucumis melo]	0.79	Down	7	0.009
4020	XP_008467091.1	PREDICTED: uncharacterized protein LOC103504527 [Cucumis melo]	0.692	Down	3	0.014
4031	XP_008454698.1	PREDICTED: putative UDP-glucuronate:xylan alpha-glucuronosyltransferase 4 isoform X2 [Cucumis melo]	0.655	Down	4	0.007
4079	XP_008447584.1	PREDICTED: 60S ribosomal protein L28-2-like [Cucumis melo]	0.521	Down	14	0.001
4095	XP_008463180.1	PREDICTED: eukaryotic translation initiation factor 3 subunit J-like [Cucumis melo]	0.719	Down	9	0.006
4096	XP_008437594.1	PREDICTED: protein BOBBER 1 [Cucumis melo]	0.741	Down	12	0.003
4102	XP_008461751.1	PREDICTED: uncharacterized protein LOC103500282 [Cucumis melo]	0.806	Down	6	0.035
4121	XP_008445323.1	PREDICTED: SKP1-like protein 1B [Cucumis melo]	0.751	Down	11	0.015
4127	XP_008451008.1	PREDICTED: ruBisCO large subunit-binding protein subunit beta chloroplastic [Cucumis melo]	0.756	Down	99	0.001
4200	XP_008457297.1	PREDICTED: superoxide dismutase [Mn] mitochondrial-like isoform X1 [Cucumis melo]	0.72	Down	34	0.001
4231	XP_008451369.1	PREDICTED: 40S ribosomal protein S19-3-like [Cucumis melo]	0.711	Down	26	0.001
4240	XP_008446239.1	PREDICTED: MLP-like protein 423 [Cucumis melo]	0.767	Down	44	0.001
4268	XP_008456593.1	PREDICTED: ACT domain-containing protein ACR12 [Cucumis melo]	0.821	Down	29	0.001
4276	XP_008464717.1	PREDICTED: 1-aminocyclopropane-1-carboxylate oxidase homolog 1-like isoform X2 [Cucumis melo]	0.794	Down	37	0.001
4288	XP_008466854.2	PREDICTED: 12-oxophytodienoate reductase 2-like [Cucumis melo]	0.697	Down	7	0.011
4293	XP_008443031.1	PREDICTED: activator of 90 kDa heat shock protein ATPase homolog 1 [Cucumis melo]	0.833	Down	60	0.001
4349	XP_008452205.1	PREDICTED: 22.0 kDa class IV heat shock protein-like [Cucumis melo]	0.221	Down	7	0.001
4361	XP_008453001.1	PREDICTED: germin-like protein 5-1 [Cucumis melo]	0.739	Down	37	0.001
4384	XP_008440128.1	PREDICTED: probable ATP synthase 24 kDa subunit mitochondrial [Cucumis melo]	0.686	Down	31	0.001
4391	XP_008449506.1	PREDICTED: V-type proton ATPase subunit D [Cucumis melo]	0.772	Down	45	0.001
4407	XP_008446539.1	PREDICTED: protein decapping 5 [Cucumis melo]	0.719	Down	3	0.024
4415	XP_008454199.1	PREDICTED: 3-isopropylmalate dehydrogenase chloroplastic-like [Cucumis melo]	0.773	Down	21	0.007
4449	XP_008462617.1	PREDICTED: aspartic proteinase nepenthesin-2-like [Cucumis melo]	0.669	Down	50	0.001
4475	XP_008454275.1	PREDICTED: cytochrome c oxidase subunit 5b-1 mitochondrial [Cucumis melo]	0.643	Down	7	0.032
4551	XP_008449356.1	PREDICTED: histone H2A variant 1 [Cucumis melo]	0.644	Down	3	0.006
4564	XP_008438503.1	PREDICTED: probable 60S ribosomal protein L14 [Cucumis melo]	0.79	Down	7	0.004
4586	XP_008462821.1	PREDICTED: benzyl alcohol O-benzoyltransferase [Cucumis melo]	0.76	Down	210	0.001
4588	XP_008446578.1	PREDICTED: ubiquitin receptor RAD23c-like [Cucumis melo]	0.793	Down	50	0.001
4615	XP_008444017.1	PREDICTED: uncharacterized protein At2g34160-like [Cucumis melo]	0.709	Down	5	0.001
4638	XP_008448860.1	PREDICTED: small heat shock protein chloroplastic isoform X1 [Cucumis melo]	0.462	Down	2	0.005
4643	XP_008443862.1	PREDICTED: T-complex protein 1 subunit gamma [Cucumis melo]	0.8	Down	62	0.001
4646	XP_008458931.1	PREDICTED: uncharacterized protein LOC103498191 [Cucumis melo]	0.393	Down	2	0.014
4653	XP_008439640.1	PREDICTED: elongation factor 1-delta-like isoform X2 [Cucumis melo]	0.799	Down	159	0.001
4683	XP_008465194.1	PREDICTED: 40S ribosomal protein S15-4-like [Cucumis melo]	0.615	Down	19	0.001
4702	XP_008438176.1	PREDICTED: transketolase chloroplastic [Cucumis melo]	0.817	Down	28	0.001
4710	XP_016903170.1	PREDICTED: uncharacterized protein LOC103502233 [Cucumis melo]	0.78	Down	44	0.001
4714	XP_008439666.1	PREDICTED: DNA-binding protein DDB_G0278111 [Cucumis melo]	0.57	Down	4	0.007
4734	XP_008440982.1	PREDICTED: protein PXR1-like [Cucumis melo]	0.687	Down	3	0.035
4764	XP_008445944.1	PREDICTED: cysteine proteinase inhibitor 12 [Cucumis melo]	0.816	Down	32	0.001
4768	XP_008453540.1	PREDICTED: glutaredoxin-C4-like [Cucumis melo]	0.725	Down	3	0.034
4777	XP_008454981.1	PREDICTED: kynurenine formamidase [Cucumis melo]	0.822	Down	13	0.001
4779	XP_008439100.1	PREDICTED: 21 kDa protein-like [Cucumis melo]	0.745	Down	3	0.043
4787	XP_008442632.1	PREDICTED: 60S ribosomal protein L4 [Cucumis melo]	0.782	Down	37	0.001
4804	XP_008458439.1	PREDICTED: glyoxysomal fatty acid beta-oxidation multifunctional protein MFP-a [Cucumis melo]	0.808	Down	11	0.005
4818	XP_008448631.1	PREDICTED: glutathione S-transferase U8-like [Cucumis melo]	0.785	Down	20	0.001
4826	XP_008437058.1	PREDICTED: miraculin-like [Cucumis melo]	0.49	Down	44	0.001
4845	XP_008456105.1	PREDICTED: probable prefoldin subunit 4 [Cucumis melo]	0.678	Down	3	0.011
4857	XP_008451087.1	PREDICTED: 60S ribosomal protein L30 [Cucumis melo]	0.804	Down	20	0.001
4866	XP_008457229.1	PREDICTED: elongation factor 1-alpha [Cucumis melo]	0.681	Down	148	0.001
4869	XP_008448699.1	PREDICTED: chaperone protein ClpB1 [Cucumis melo]	0.685	Down	210	0.001
4876	XP_008458391.1	PREDICTED: major allergen Pru ar 1-like [Cucumis melo]	0.824	Down	9	0.022
4916	XP_008463082.1	PREDICTED: keratin type I cytoskeletal 9-like [Cucumis melo]	0.825	Down	21	0.007
4976	XP_008456139.1	PREDICTED: ankyrin-1 [Cucumis melo]	0.784	Down	18	0.001
4985	XP_008446602.1	PREDICTED: ribulose bisphosphate carboxylase small chain chloroplastic [Cucumis melo]	0.68	Down	29	0.001
5017	XP_008448853.1	PREDICTED: small heat shock protein chloroplastic-like isoform X2 [Cucumis melo]	0.719	Down	5	0.035
5019	XP_016903018.1	PREDICTED: LOW QUALITY PROTEIN: histone H2B.7-like [Cucumis melo]	0.346	Down	4	0.001
5042	XP_008459207.1	PREDICTED: probable carboxylesterase 12 [Cucumis melo]	0.776	Down	19	0.001
5054	XP_008448277.1	PREDICTED: aldo-keto reductase family 4 member C9-like [Cucumis melo]	0.664	Down	17	0.001
5061	XP_008465863.1	PREDICTED: membrane steroid-binding protein 2 [Cucumis melo]	0.801	Down	31	0.001
5074	XP_008439052.1	PREDICTED: 70 kDa peptidyl-prolyl isomerase-like [Cucumis melo]	0.556	Down	33	0.001
5077	XP_008453418.1	PREDICTED: 40S ribosomal protein S7-like [Cucumis melo]	0.79	Down	19	0.022
5085	XP_016901582.1	PREDICTED: superoxide dismutase [Fe] chloroplastic-like isoform X2 [Cucumis melo]	0.75	Down	5	0.005
5100	XP_008451649.1	PREDICTED: 40S ribosomal protein S8-like [Cucumis melo]	0.557	Down	6	0.022
5101	XP_008444575.1	PREDICTED: subtilisin-like protease SBT1.7 [Cucumis melo]	0.727	Down	56	0.001
5109	XP_008456611.1	PREDICTED: 40S ribosomal protein S17-3 [Cucumis melo]	0.742	Down	18	0.001
5126	XP_008444852.1	PREDICTED: LOW QUALITY PROTEIN: 40S ribosomal protein S6-like [Cucumis melo]	0.758	Down	12	0.007
5142	XP_008459538.1	PREDICTED: probable nucleoredoxin 1 [Cucumis melo]	0.756	Down	5	0.005
5157	XP_008456613.1	PREDICTED: uncharacterized protein LOC103496511 isoform X2 [Cucumis melo]	0.667	Down	3	0.008
5192	XP_008461446.1	PREDICTED: subtilisin-like protease SBT3.17 [Cucumis melo]	0.695	Down	6	0.001
5200	XP_008449205.1	PREDICTED: UDP-N-acetylglucosamine--dolichyl-phosphate N-acetylglucosaminephosphotransferase-like [Cucumis melo]	0.732	Down	3	0.033
5229	XP_008453747.1	PREDICTED: uncharacterized protein LOC103494391 [Cucumis melo]	0.811	Down	11	0.004
5237	XP_008449056.1	PREDICTED: poly(A)-specific ribonuclease PARN [Cucumis melo]	0.265	Down	1	0.023
5244	XP_008446109.1	PREDICTED: small heat shock protein chloroplastic-like [Cucumis melo]	0.417	Down	15	0.001
5297	NP_001284457.1	protein PHLOEM PROTEIN 2-LIKE A1-like [Cucumis melo]	0.641	Down	101	0.001
5313	XP_008445274.1	PREDICTED: probable steroid-binding protein 3 [Cucumis melo]	0.665	Down	19	0.001
5319	XP_008446192.1	PREDICTED: ubiquitin-40S ribosomal protein S27a [Cucumis melo]	0.699	Down	7	0.001
5341	XP_008439282.1	PREDICTED: heat shock protein 83 [Cucumis melo]	0.606	Down	251	0.001
5357	XP_008450829.1	PREDICTED: uncharacterized protein LOC103492301 [Cucumis melo]	0.717	Down	5	0.019
5386	XP_008441387.1	PREDICTED: ribulose bisphosphate carboxylase/oxygenase activase chloroplastic [Cucumis melo]	0.648	Down	11	0.01
5388	XP_016902659.1	PREDICTED: putative disease resistance protein RGA4 [Cucumis melo]	0.128	Down	1	0.005
5390	XP_008449335.1	PREDICTED: homocysteine S-methyltransferase 3 [Cucumis melo]	0.735	Down	7	0.004
5401	XP_008465363.1	PREDICTED: ruBisCO large subunit-binding protein subunit alpha [Cucumis melo]	0.792	Down	79	0.001
72	XP_008459258.1	PREDICTED: uncharacterized protein LOC103498432 [Cucumis melo]	1.308	Up	5	0.019
117	XP_008437487.1	PREDICTED: probable methyltransferase PMT18 [Cucumis melo]	1.224	Up	6	0.049
169	XP_016899703.1	PREDICTED: D-lactate dehydrogenase [cytochrome] mitochondrial isoform X2 [Cucumis melo]	1.204	Up	18	0.005
192	XP_008441862.1	PREDICTED: ABC transporter B family member 4-like [Cucumis melo]	1.367	Up	26	0.001
226	XP_008462524.1	PREDICTED: pyruvate kinase 2 cytosolic-like [Cucumis melo]	1.362	Up	17	0.001
246	XP_008446432.1	PREDICTED: PLASMODESMATA CALLOSE-BINDING PROTEIN 3 [Cucumis melo]	1.307	Up	4	0.013
273	XP_008463222.1	PREDICTED: probable aquaporin PIP1-4 [Cucumis melo]	1.224	Up	43	0.004
280	XP_008457616.1	PREDICTED: nuclear pore complex protein NUP205 [Cucumis melo]	1.221	Up	5	0.021
324	XP_008446275.1	PREDICTED: pyruvate dehydrogenase E1 component subunit alpha mitochondrial [Cucumis melo]	1.279	Up	7	0.028
332	XP_008448661.1	PREDICTED: LOW QUALITY PROTEIN: alpha alpha-trehalose-phosphate synthase [UDP-forming] 5-like [Cucumis melo]	1.204	Up	24	0.002
363	XP_008447738.1	PREDICTED: protein translation factor SUI1 homolog 1-like [Cucumis melo]	1.431	Up	4	0.006
372	XP_008442344.1	PREDICTED: protein LURP-one-related 10 [Cucumis melo]	1.377	Up	14	0.001
378	XP_008443553.1	PREDICTED: probable galactinol--sucrose galactosyltransferase 5 [Cucumis melo]	1.344	Up	11	0.002
432	XP_008457545.1	PREDICTED: exocyst complex component EXO70A1-like [Cucumis melo]	1.387	Up	15	0.001
498	XP_008461721.1	PREDICTED: LOW QUALITY PROTEIN: cucumisin [Cucumis melo]	1.231	Up	111	0.001
518	XP_008443951.1	PREDICTED: CCR4-NOT transcription complex subunit 10 [Cucumis melo]	1.385	Up	4	0.006
532	XP_008454243.1	PREDICTED: uncharacterized protein LOC103494706 [Cucumis melo]	1.454	Up	32	0.001
576	XP_016903697.1	PREDICTED: probable disease resistance protein At1g61190 partial [Cucumis melo]	1.272	Up	17	0.001
589	XP_008467227.1	PREDICTED: protein YIPF6 homolog [Cucumis melo]	1.343	Up	4	0.01
625	XP_008463001.1	PREDICTED: fasciclin-like arabinogalactan protein 1 [Cucumis melo]	1.229	Up	97	0.001
637	XP_008465169.1	PREDICTED: NADH dehydrogenase [ubiquinone] 1 alpha subcomplex subunit 2 [Cucumis melo]	1.318	Up	6	0.009
681	XP_008452394.1	PREDICTED: glucan endo-1 3-beta-glucosidase 3 isoform X2 [Cucumis melo]	1.302	Up	17	0.001
712	XP_008463660.1	PREDICTED: cysteine proteinase inhibitor 5 [Cucumis melo]	1.304	Up	17	0.001
720	XP_008460021.1	PREDICTED: uncharacterized protein LOC103498960 [Cucumis melo]	1.467	Up	20	0.001
762	XP_008465186.2	PREDICTED: protein SIEVE ELEMENT OCCLUSION B-like [Cucumis melo]	1.424	Up	122	0.001
793	XP_008458364.1	PREDICTED: proline-rich receptor-like protein kinase PERK1 [Cucumis melo]	1.316	Up	5	0.022
875	XP_008455874.1	PREDICTED: uncharacterized protein LOC103495960 isoform X4 [Cucumis melo]	1.417	Up	12	0.002
913	XP_008449693.1	PREDICTED: protein RETICULATA-RELATED 4 chloroplastic-like [Cucumis melo]	1.226	Up	6	0.009
930	XP_008456594.1	PREDICTED: uncharacterized protein LOC103496501 [Cucumis melo]	1.418	Up	8	0.001
973	XP_008462861.1	PREDICTED: uncharacterized protein LOC103501143 [Cucumis melo]	1.512	Up	3	0.042
1031	XP_008456121.1	PREDICTED: ferredoxin--nitrite reductase chloroplastic [Cucumis melo]	1.309	Up	37	0.001
1079	XP_008451096.1	PREDICTED: protein YLS3-like [Cucumis melo]	1.388	Up	4	0.006
1110	XP_008442905.1	PREDICTED: protein SMAX1-LIKE 3 [Cucumis melo]	1.324	Up	3	0.046
1137	XP_008437618.1	PREDICTED: acyl-CoA-binding domain-containing protein 1 isoform X2 [Cucumis melo]	1.271	Up	11	0.004
1170	XP_008441247.1	PREDICTED: uncharacterized protein LOC103485435 [Cucumis melo]	1.22	Up	6	0.009
1236	XP_008461236.1	PREDICTED: callose synthase 1 [Cucumis melo]	1.203	Up	13	0.028
1239	XP_008448920.1	PREDICTED: probable nucleoredoxin 1 [Cucumis melo]	1.377	Up	3	0.026
1283	XP_008453824.1	PREDICTED: altered inheritance rate of mitochondria protein 25-like [Cucumis melo]	1.396	Up	3	0.047
1292	XP_008442773.1	PREDICTED: peptidyl-prolyl cis-trans isomerase FKBP16-4 chloroplastic [Cucumis melo]	3.087	Up	1	0.035
1308	XP_008458318.1	PREDICTED: galactinol synthase 2 [Cucumis melo]	1.3	Up	6	0.007
1309	XP_008444607.2	PREDICTED: ADP ATP carrier protein 1 mitochondrial partial [Cucumis melo]	1.292	Up	48	0.001
1334	XP_008438073.1	PREDICTED: bifunctional protein FolD 4 chloroplastic isoform X2 [Cucumis melo]	2.765	Up	22	0.001
1357	XP_008453148.1	PREDICTED: protein EDS1L-like [Cucumis melo]	1.204	Up	24	0.001
1385	XP_008453571.1	PREDICTED: uncharacterized protein LOC103494241 isoform X4 [Cucumis melo]	1.251	Up	5	0.015
1418	XP_016902551.1	PREDICTED: uncharacterized protein LOC103499203 isoform X2 [Cucumis melo]	1.248	Up	8	0.001
1419	XP_008460508.1	PREDICTED: cysteine-rich repeat secretory protein 60 [Cucumis melo]	1.203	Up	6	0.028
1459	XP_008452926.1	PREDICTED: L-ascorbate oxidase homolog [Cucumis melo]	1.232	Up	23	0.001
1474	XP_008453333.1	PREDICTED: uridine-cytidine kinase C isoform X1 [Cucumis melo]	1.7	Up	2	0.027
1508	XP_008437898.1	PREDICTED: uncharacterized protein LOC103483189 [Cucumis melo]	1.34	Up	3	0.04
1535	XP_016901830.1	PREDICTED: uncharacterized protein LOC103493269 isoform X3 [Cucumis melo]	1.23	Up	5	0.019
1544	XP_008459530.1	PREDICTED: probable nucleoredoxin 1 [Cucumis melo]	1.243	Up	80	0.001
1576	XP_008454462.1	PREDICTED: uncharacterized protein LOC103494861 [Cucumis melo]	1.252	Up	7	0.004
1587	XP_008452948.1	PREDICTED: probable acyl-activating enzyme 1 peroxisomal [Cucumis melo]	4.072	Up	1	0.019
1784	XP_008446354.1	PREDICTED: vacuolar amino acid transporter 1-like [Cucumis melo]	1.649	Up	2	0.035
1789	XP_008455241.1	PREDICTED: 2-alkenal reductase (NADP(+)-dependent)-like [Cucumis melo]	1.227	Up	5	0.019
1796	XP_008452785.1	PREDICTED: uncharacterized protein LOC103493701 [Cucumis melo]	1.446	Up	10	0.001
1862	XP_008466932.1	PREDICTED: riboflavin synthase partial [Cucumis melo]	1.271	Up	4	0.026
1875	XP_008465630.1	PREDICTED: methylenetetrahydrofolate reductase 2-like partial [Cucumis melo]	1.216	Up	34	0.001
1960	XP_008443359.1	PREDICTED: lamin-like protein [Cucumis melo]	2.163	Up	2	0.005
2021	XP_008447707.1	PREDICTED: serine/threonine-protein phosphatase PP-X isozyme 2 [Cucumis melo]	1.404	Up	3	0.018
2120	XP_008442227.1	PREDICTED: anthranilate synthase alpha subunit 2 chloroplastic-like [Cucumis melo]	1.258	Up	9	0.002
2193	XP_008457783.1	PREDICTED: uncharacterized protein LOC103497393 [Cucumis melo]	3.806	Up	1	0.023
2213	XP_008455511.1	PREDICTED: fasciclin-like arabinogalactan protein 7 [Cucumis melo]	2.443	Up	8	0.007
2290	XP_008461241.1	PREDICTED: callose synthase 2 [Cucumis melo]	1.52	Up	6	0.016
2314	XP_008449431.1	PREDICTED: mavicyanin-like [Cucumis melo]	1.46	Up	17	0.001
2362	XP_008451153.1	PREDICTED: density-regulated protein homolog partial [Cucumis melo]	1.354	Up	3	0.035
2376	XP_008461372.1	PREDICTED: glutamine synthetase nodule isozyme-like [Cucumis melo]	1.238	Up	4	0.043
2464	NP_001306248.1	ubiquinol oxidase mitochondrial-like [Cucumis melo]	1.296	Up	23	0.001
2546	XP_008445493.1	PREDICTED: protein kish isoform X3 [Cucumis melo]	3.534	Up	2	0.002
2602	XP_008464842.1	PREDICTED: cystathionine beta-lyase chloroplastic [Cucumis melo]	1.205	Up	7	0.018
2721	XP_008442083.1	PREDICTED: patellin-3-like [Cucumis melo]	1.235	Up	5	0.016
2776	XP_008460368.1	PREDICTED: uncharacterized protein LOC103499211 [Cucumis melo]	1.362	Up	3	0.031
2794	XP_008442774.1	PREDICTED: trichohyalin [Cucumis melo]	3.821	Up	1	0.022
2820	XP_016902687.1	PREDICTED: aspartate aminotransferase [Cucumis melo]	1.241	Up	22	0.001
2828	XP_008456170.2	PREDICTED: cinnamyl alcohol dehydrogenase 1-like [Cucumis melo]	1.237	Up	7	0.041
2846	XP_008450396.1	PREDICTED: ethylene receptor 1 isoform X1 [Cucumis melo]	3.228	Up	1	0.03
2877	XP_008462305.1	PREDICTED: phosphoribosylglycinamide formyltransferase chloroplastic [Cucumis melo]	1.36	Up	10	0.009
2904	XP_008465190.1	PREDICTED: protein SIEVE ELEMENT OCCLUSION B-like [Cucumis melo]	1.409	Up	229	0.001
2917	XP_008443472.1	PREDICTED: senescence-associated carboxylesterase 101 [Cucumis melo]	1.359	Up	4	0.007
2968	XP_008442795.1	PREDICTED: LOW QUALITY PROTEIN: delta(14)-sterol reductase [Cucumis melo]	1.36	Up	4	0.007
2981	XP_008443293.1	PREDICTED: 5-methyltetrahydropteroyltriglutamate--homocysteine methyltransferase [Cucumis melo]	1.262	Up	64	0.001
3004	XP_008466865.1	PREDICTED: uncharacterized protein LOC103504178 partial [Cucumis melo]	2.617	Up	6	0.001
3006	XP_008452048.1	PREDICTED: uncharacterized protein LOC103493173 [Cucumis melo]	1.352	Up	4	0.008
3016	XP_008444791.1	PREDICTED: putative HVA22-like protein g isoform X1 [Cucumis melo]	1.308	Up	4	0.013
3023	XP_008444728.1	PREDICTED: isoflavone reductase-like protein [Cucumis melo]	1.257	Up	14	0.002
3081	XP_008449018.1	PREDICTED: caffeic acid 3-O-methyltransferase-like [Cucumis melo]	1.282	Up	93	0.001
3085	XP_008460195.1	PREDICTED: uncharacterized protein LOC103499080 [Cucumis melo]	1.595	Up	11	0.002
3134	XP_008445454.1	PREDICTED: PLASMODESMATA CALLOSE-BINDING PROTEIN 3-like [Cucumis melo]	1.246	Up	4	0.04
3180	XP_008443581.1	PREDICTED: UDP-glycosyltransferase 73C1-like [Cucumis melo]	1.237	Up	17	0.001
3204	XP_008437621.1	PREDICTED: molybdate-anion transporter [Cucumis melo]	1.411	Up	5	0.001
3253	XP_008448954.1	PREDICTED: protein SSUH2 homolog [Cucumis melo]	1.213	Up	19	0.005
3256	XP_008445683.2	PREDICTED: ABC transporter C family member 2-like [Cucumis melo]	1.361	Up	3	0.032
3285	XP_016901776.1	PREDICTED: uncharacterized protein LOC103495793 [Cucumis melo]	1.683	Up	3	0.002
3300	XP_008438594.1	PREDICTED: lysM domain receptor-like kinase 4 [Cucumis melo]	1.234	Up	10	0.002
3310	XP_008461253.1	PREDICTED: vicianin hydrolase-like [Cucumis melo]	1.484	Up	3	0.01
3313	XP_008446208.1	PREDICTED: carbonic anhydrase 2-like [Cucumis melo]	1.242	Up	74	0.001
3316	XP_008448898.1	PREDICTED: non-specific lipid-transfer protein 1 [Cucumis melo]	2.652	Up	9	0.002
3398	XP_008456869.1	PREDICTED: cucumber peeling cupredoxin-like [Cucumis melo]	1.968	Up	11	0.028
3430	XP_008464157.1	PREDICTED: nitrile-specifier protein 5 [Cucumis melo]	1.303	Up	259	0.001
3503	XP_008455223.1	PREDICTED: non-specific lipid-transfer protein-like protein At5g64080 [Cucumis melo]	2.675	Up	24	0.001
3613	XP_008465188.1	PREDICTED: protein SIEVE ELEMENT OCCLUSION B-like [Cucumis melo]	1.206	Up	36	0.001
3645	XP_008459118.1	PREDICTED: gamma-glutamyltranspeptidase 3 [Cucumis melo]	1.224	Up	20	0.001
3647	XP_008445551.1	PREDICTED: 3beta-hydroxysteroid-dehydrogenase/decarboxylase isoform X2 [Cucumis melo]	1.236	Up	17	0.003
3672	XP_008457751.1	PREDICTED: NADH-cytochrome b5 reductase-like protein [Cucumis melo]	1.258	Up	21	0.001
3697	XP_008441660.1	PREDICTED: probable serine/threonine-protein kinase RLCKVII [Cucumis melo]	5.98	Up	1	0.008
3768	XP_008465597.2	PREDICTED: alanine--tRNA ligase-like [Cucumis melo]	1.201	Up	45	0.001
3771	XP_008464208.1	PREDICTED: AMP deaminase isoform X2 [Cucumis melo]	2.843	Up	1	0.046
3856	XP_008442980.1	PREDICTED: suppressor of mec-8 and unc-52 protein homolog 2 [Cucumis melo]	1.724	Up	3	0.002
3872	XP_008453677.2	PREDICTED: malate dehydrogenase chloroplastic [Cucumis melo]	1.364	Up	5	0.033
3893	XP_008441748.1	PREDICTED: dynamin-related protein 4C-like isoform X2 [Cucumis melo]	1.291	Up	32	0.001
3894	XP_008451178.1	PREDICTED: protein FAR1-RELATED SEQUENCE 5 [Cucumis melo]	1.313	Up	4	0.011
3990	XP_008437557.1	PREDICTED: acidic endochitinase [Cucumis melo]	1.229	Up	14	0.007
4004	XP_008461390.1	PREDICTED: protein transport protein SEC24 [Cucumis melo]	1.213	Up	14	0.009
4015	XP_008459687.1	PREDICTED: MICOS complex subunit Mic10 [Cucumis melo]	1.296	Up	4	0.046
4021	XP_008450809.1	PREDICTED: vacuolar protein sorting-associated protein 32 homolog 2 [Cucumis melo]	1.281	Up	6	0.038
4076	XP_008438427.1	PREDICTED: probable glutathione S-transferase [Cucumis melo]	1.976	Up	24	0.001
4105	XP_008445303.1	PREDICTED: cytoplasmic tRNA 2-thiolation protein 1 [Cucumis melo]	1.364	Up	3	0.048
4130	XP_008456965.1	PREDICTED: transmembrane protein 87A [Cucumis melo]	1.205	Up	6	0.027
4131	XP_008461463.1	PREDICTED: 40S ribosomal protein S4-3-like [Cucumis melo]	1.252	Up	4	0.036
4132	XP_008465674.1	PREDICTED: uncharacterized protein LOC103503311 isoform X2 [Cucumis melo]	10	Up	1	0.001
4196	XP_008461387.1	PREDICTED: uncharacterized protein LOC103499982 [Cucumis melo]	1.341	Up	47	0.001
4219	XP_008449574.1	PREDICTED: uncharacterized GPI-anchored protein At5g19250-like [Cucumis melo]	2.452	Up	2	0.004
4233	XP_008462574.1	PREDICTED: cytochrome b-c1 complex subunit 9-like [Cucumis melo]	1.274	Up	7	0.002
4290	XP_008438031.1	PREDICTED: ATP-dependent helicase BRM [Cucumis melo]	1.209	Up	11	0.019
4353	XP_008459528.1	PREDICTED: probable nucleoredoxin 1 [Cucumis melo]	1.238	Up	427	0.001
4360	XP_008463712.1	PREDICTED: ras-related protein RABA1f [Cucumis melo]	1.234	Up	6	0.021
4427	XP_008441892.1	PREDICTED: probable U3 small nucleolar RNA-associated protein 11 [Cucumis melo]	1.815	Up	2	0.016
4481	XP_008437724.1	PREDICTED: endoglucanase-like [Cucumis melo]	1.287	Up	8	0.004
4522	XP_016899724.1	PREDICTED: uncharacterized protein LOC103486245 isoform X2 [Cucumis melo]	2.906	Up	1	0.045
4548	XP_008463931.1	PREDICTED: syntaxin-71 isoform X2 [Cucumis melo]	1.579	Up	3	0.004
4583	XP_008452936.1	PREDICTED: 4-coumarate--CoA ligase-like 5 [Cucumis melo]	1.269	Up	10	0.002
4629	XP_008442324.1	PREDICTED: non-specific lipid-transfer protein 1-like [Cucumis melo]	1.345	Up	12	0.005
4633	XP_008462859.1	PREDICTED: probable protein phosphatase 2C 9 isoform X2 [Cucumis melo]	1.29	Up	8	0.014
4667	XP_008447022.1	PREDICTED: uncharacterized protein LOC103489571 [Cucumis melo]	1.447	Up	5	0.001
4681	XP_008452643.1	PREDICTED: calcium-transporting ATPase 1 chloroplastic [Cucumis melo]	1.211	Up	22	0.001
4748	XP_008458873.1	PREDICTED: hexokinase-1 isoform X3 [Cucumis melo]	1.347	Up	8	0.035
4776	XP_008466135.1	PREDICTED: XIAP-associated factor 1 [Cucumis melo]	1.467	Up	3	0.011
4805	XP_008466969.1	PREDICTED: importin subunit beta-1-like partial [Cucumis melo]	1.49	Up	3	0.015
4829	XP_008441188.1	PREDICTED: dynamin-2A-like [Cucumis melo]	1.245	Up	13	0.005
4932	XP_008445369.1	PREDICTED: phosphopantothenate--cysteine ligase 2-like [Cucumis melo]	1.321	Up	3	0.048
4942	XP_008458534.1	PREDICTED: calcium-binding protein 39 [Cucumis melo]	1.273	Up	9	0.006
4960	XP_008445911.1	PREDICTED: alpha-galactosidase [Cucumis melo]	1.291	Up	69	0.001
5015	XP_008437100.2	PREDICTED: L-lactate dehydrogenase A [Cucumis melo]	1.204	Up	11	0.002
5016	XP_008452541.1	PREDICTED: serine carboxypeptidase II-2 [Cucumis melo]	1.227	Up	42	0.001
5069	XP_008455319.2	PREDICTED: probable disease resistance protein At1g61180 [Cucumis melo]	1.218	Up	9	0.014
5112	XP_008457198.1	PREDICTED: probable methylenetetrahydrofolate reductase [Cucumis melo]	1.247	Up	15	0.001
5129	XP_008451468.1	PREDICTED: stachyose synthase [Cucumis melo]	1.265	Up	38	0.001
5131	XP_008455938.1	PREDICTED: ras-related protein RABA1f [Cucumis melo]	1.326	Up	6	0.001
5133	XP_008437215.1	PREDICTED: RHOMBOID-like protein 2 [Cucumis melo]	1.282	Up	6	0.004
5190	XP_008445302.1	PREDICTED: L-ascorbate oxidase homolog [Cucumis melo]	1.218	Up	13	0.001
5216	XP_008442286.1	PREDICTED: lactosylceramide 4-alpha-galactosyltransferase [Cucumis melo]	1.243	Up	8	0.003
5264	XP_008440234.1	PREDICTED: salicylic acid-binding protein 2-like [Cucumis melo]	1.637	Up	2	0.038
5271	XP_008452576.1	PREDICTED: uncharacterized acetyltransferase At3g50280-like [Cucumis melo]	1.228	Up	7	0.004
5317	XP_008447218.1	PREDICTED: acyl-coenzyme A thioesterase 9 mitochondrial [Cucumis melo]	1.29	Up	9	0.017
5322	XP_008441502.1	PREDICTED: uncharacterized protein LOC103485575 [Cucumis melo]	1.269	Up	4	0.027
5347	XP_016902100.1	PREDICTED: LOW QUALITY PROTEIN: uncharacterized protein LOC103497229 [Cucumis melo]	1.265	Up	4	0.028
5393	XP_008446229.1	PREDICTED: probable alpha alpha-trehalose-phosphate synthase [UDP-forming] 9 [Cucumis melo]	1.242	Up	7	0.032
5404	XP_008449773.1	PREDICTED: peroxidase 2-like [Cucumis melo]	1.244	Up	4	0.04
5408	XP_008447128.1	PREDICTED: callose synthase 7 [Cucumis melo]	1.324	Up	3	0.046
5420	XP_008447894.1	PREDICTED: expansin-like A3 [Cucumis melo]	1.261	Up	4	0.03

## Sheet: Table S2-3
Table S2-3 Identified differentially expressed proteins from JS after 12 days cold treatment (P< 0.05)
No.	Protein_ID	Description	Ratio_JS 12d_117/JS 0d_116	Response	Quant_Num_JS 12d_117/JS 0d_116	P-value
88	XP_008449241.1	PREDICTED: chlorophyll a-b binding protein CP29.1 chloroplastic-like [Cucumis melo]	0.822	Down	39	0.001
126	XP_008442472.1	PREDICTED: ataxin-3 homolog [Cucumis melo]	0.811	Down	5	0.01
137	XP_008438137.1	PREDICTED: cytochrome P450 704C1-like isoform X2 [Cucumis melo]	0.818	Down	4	0.008
213	XP_008437616.1	PREDICTED: importin subunit beta-1 [Cucumis melo]	0.82	Down	11	0.004
258	XP_008437558.1	PREDICTED: acidic endochitinase-like [Cucumis melo]	0.826	Down	6	0.007
264	XP_008463222.1	PREDICTED: probable aquaporin PIP1-4 [Cucumis melo]	0.736	Down	32	0.001
286	XP_008454470.1	PREDICTED: linoleate 9S-lipoxygenase 6 [Cucumis melo]	0.641	Down	34	0.001
358	XP_008465890.1	PREDICTED: bax inhibitor 1-like [Cucumis melo]	0.697	Down	2	0.025
370	XP_008443553.1	PREDICTED: probable galactinol--sucrose galactosyltransferase 5 [Cucumis melo]	0.532	Down	18	0.001
426	YP_004841779.1	photosystem II CP43 chlorophyll apoprotein (chloroplast) [Cucumis melo subsp. melo]	0.754	Down	90	0.001
525	XP_008454243.1	PREDICTED: uncharacterized protein LOC103494706 [Cucumis melo]	0.74	Down	42	0.001
535	XP_008462344.1	PREDICTED: uncharacterized protein LOC103500717 [Cucumis melo]	0.764	Down	4	0.001
558	XP_008438060.1	PREDICTED: uncharacterized protein At3g61260 isoform X2 [Cucumis melo]	0.771	Down	11	0.004
586	XP_008465594.1	PREDICTED: basic blue protein-like [Cucumis melo]	0.628	Down	7	0.005
621	XP_008463001.1	PREDICTED: fasciclin-like arabinogalactan protein 1 [Cucumis melo]	0.827	Down	165	0.001
669	XP_008450926.1	PREDICTED: thiol protease aleurain-like [Cucumis melo]	0.816	Down	17	0.001
684	XP_008462649.1	PREDICTED: probable methyltransferase PMT26 [Cucumis melo]	0.817	Down	24	0.001
702	XP_008458563.1	PREDICTED: stem-specific protein TSJT1-like [Cucumis melo]	0.801	Down	28	0.001
721	XP_008463167.1	PREDICTED: sucrose synthase 5 [Cucumis melo]	0.813	Down	91	0.001
728	XP_008455963.1	PREDICTED: patellin-1-like [Cucumis melo]	0.425	Down	5	0.001
758	XP_008451826.1	PREDICTED: photosystem II 10 kDa polypeptide chloroplastic [Cucumis melo]	0.746	Down	17	0.001
759	XP_008454832.2	PREDICTED: cytosolic endo-beta-N-acetylglucosaminidase 1-like [Cucumis melo]	0.736	Down	52	0.001
776	XP_008450315.1	PREDICTED: fasciclin-like arabinogalactan protein 17 [Cucumis melo]	0.796	Down	4	0.003
830	XP_008454782.1	PREDICTED: SEC12-like protein 2 [Cucumis melo]	0.829	Down	8	0.001
933	NP_001284470.1	peroxidase 2-like precursor [Cucumis melo]	0.726	Down	38	0.001
958	NP_001292578.1	uncharacterized protein LOC103503105 [Cucumis melo]	0.708	Down	10	0.001
961	XP_008450252.1	PREDICTED: MLP-like protein 329 [Cucumis melo]	0.737	Down	8	0.004
981	XP_008455252.1	PREDICTED: protein PHLOEM PROTEIN 2-LIKE A1-like [Cucumis melo]	0.602	Down	54	0.001
1043	XP_008440181.1	PREDICTED: oxygen-evolving enhancer protein 1 chloroplastic [Cucumis melo]	0.776	Down	76	0.001
1166	XP_008454291.1	PREDICTED: uncharacterized protein LOC103494732 [Cucumis melo]	0.818	Down	45	0.001
1207	XP_008443383.1	PREDICTED: uncharacterized protein At5g39570 [Cucumis melo]	0.822	Down	104	0.001
1301	XP_008467304.1	PREDICTED: uncharacterized protein LOC103504684 [Cucumis melo]	0.79	Down	3	0.017
1334	XP_008439408.1	PREDICTED: glyceraldehyde-3-phosphate dehydrogenase cytosolic [Cucumis melo]	0.81	Down	14	0.003
1336	XP_008463262.1	PREDICTED: protein FATTY ACID EXPORT 3 chloroplastic [Cucumis melo]	0.822	Down	19	0.001
1351	XP_008448943.1	PREDICTED: tubulin beta chain-like [Cucumis melo]	0.469	Down	11	0.001
1384	XP_008463951.1	PREDICTED: serine/threonine-protein phosphatase 6 regulatory subunit 3 isoform X2 [Cucumis melo]	0.832	Down	22	0.019
1430	XP_008449342.1	PREDICTED: BI1-like protein [Cucumis melo]	0.68	Down	4	0.001
1469	XP_008462390.1	PREDICTED: T-complex protein 1 subunit delta [Cucumis melo]	0.746	Down	80	0.001
1480	XP_016901370.1	PREDICTED: protein ASPARTIC PROTEASE IN GUARD CELL 1-like [Cucumis melo]	0.762	Down	11	0.005
1485	XP_008464962.1	PREDICTED: tubulin alpha-3 chain-like [Cucumis melo]	0.703	Down	19	0.001
1615	XP_008457682.1	PREDICTED: uncharacterized protein LOC103497324 [Cucumis melo]	0.813	Down	29	0.001
1738	XP_008452785.1	PREDICTED: uncharacterized protein LOC103493701 [Cucumis melo]	0.783	Down	4	0.002
1775	XP_008437865.1	PREDICTED: ORM1-like protein 3 [Cucumis melo]	0.832	Down	5	0.007
1796	YP_004841813.1	cytochrome b6 (chloroplast) [Cucumis melo subsp. melo]	0.686	Down	3	0.042
1805	XP_008439583.1	PREDICTED: CSC1-like protein ERD4 [Cucumis melo]	0.817	Down	77	0.001
1881	XP_008452695.1	PREDICTED: zinc finger CCCH domain-containing protein 20-like [Cucumis melo]	0.39	Down	1	0.015
1889	XP_008446717.1	PREDICTED: beta-glucosidase BoGH3B isoform X2 [Cucumis melo]	0.823	Down	22	0.001
1944	XP_008437595.1	PREDICTED: uncharacterized protein LOC103482961 [Cucumis melo]	0.549	Down	6	0.048
1988	YP_004841791.1	ribulose 1 5-bisphosphate carbosylase/oxygenase large subunit (chloroplast) [Cucumis melo subsp. melo]	0.709	Down	153	0.001
2001	XP_008462188.1	PREDICTED: LOW QUALITY PROTEIN: pyrophosphate-energized membrane proton pump 2-like [Cucumis melo]	0.778	Down	5	0.004
2011	XP_008462170.1	PREDICTED: protein CURVATURE THYLAKOID 1C chloroplastic [Cucumis melo]	0.773	Down	5	0.004
2022	XP_008443295.1	PREDICTED: protein SRC1 [Cucumis melo]	0.745	Down	37	0.001
2030	XP_008446744.1	PREDICTED: transcription repressor OFP13-like [Cucumis melo]	0.534	Down	5	0.001
2222	XP_008449431.1	PREDICTED: mavicyanin-like [Cucumis melo]	0.689	Down	35	0.001
2237	XP_008440641.1	PREDICTED: aspartic proteinase-like protein 1 isoform X1 [Cucumis melo]	0.809	Down	6	0.001
2247	XP_008465821.1	PREDICTED: uncharacterized protein PHLOEM PROTEIN 2-LIKE A4-like [Cucumis melo]	0.706	Down	3	0.014
2252	XP_008449800.1	PREDICTED: uncharacterized protein LOC103491580 [Cucumis melo]	0.781	Down	7	0.001
2259	XP_008447193.1	PREDICTED: uncharacterized protein LOC103489701 [Cucumis melo]	0.701	Down	35	0.001
2269	XP_008441854.1	PREDICTED: photosystem I reaction center subunit XI chloroplastic [Cucumis melo]	0.795	Down	3	0.019
2270	XP_008467065.1	PREDICTED: V-type proton ATPase 16 kDa proteolipid subunit-like [Cucumis melo]	0.804	Down	47	0.001
2280	XP_008448720.1	PREDICTED: beta-amyrin 11-oxidase-like [Cucumis melo]	0.574	Down	5	0.004
2287	XP_008437269.1	PREDICTED: tubulin beta chain-like [Cucumis melo]	0.532	Down	6	0.005
2348	XP_008451843.1	PREDICTED: reticulon-like protein B8 isoform X4 [Cucumis melo]	0.791	Down	7	0.001
2391	XP_008448659.1	PREDICTED: syntaxin-22 [Cucumis melo]	0.754	Down	16	0.001
2400	XP_008463252.1	PREDICTED: uncharacterized protein LOC103501456 [Cucumis melo]	0.813	Down	6	0.001
2437	YP_004841809.1	photosystem II CP47 chlorophyll apoprotein (chloroplast) [Cucumis melo subsp. melo]	0.76	Down	95	0.001
2464	XP_008467328.1	PREDICTED: peroxidase 2-like [Cucumis melo]	0.685	Down	19	0.001
2483	YP_004841800.1	photosystem II cytochrome b559 alpha subunit (chloroplast) [Cucumis melo subsp. melo]	0.737	Down	17	0.001
2495	XP_008461384.1	PREDICTED: S-adenosylmethionine synthase 2-like [Cucumis melo]	0.777	Down	3	0.04
2517	XP_008462709.1	PREDICTED: uncharacterized protein LOC103501010 [Cucumis melo]	0.7	Down	2	0.027
2518	XP_008450256.1	PREDICTED: MLP-like protein 329 [Cucumis melo]	0.568	Down	5	0.01
2535	XP_008445800.1	PREDICTED: xyloglucan endotransglucosylase/hydrolase 2-like partial [Cucumis melo]	0.631	Down	10	0.007
2544	XP_016901673.1	PREDICTED: pentatricopeptide repeat-containing protein At2g20710 mitochondrial-like [Cucumis melo]	0.662	Down	2	0.012
2571	XP_008450002.1	PREDICTED: ras-related protein RABB1b [Cucumis melo]	0.801	Down	13	0.001
2575	XP_008445721.1	PREDICTED: tetrahydrocannabinolic acid synthase-like [Cucumis melo]	0.71	Down	58	0.001
2655	XP_008455203.1	PREDICTED: calcium sensing receptor chloroplastic [Cucumis melo]	0.758	Down	14	0.001
2667	XP_008443511.1	PREDICTED: peptidyl-prolyl cis-trans isomerase CYP38 chloroplastic [Cucumis melo]	0.833	Down	19	0.001
2727	XP_008460196.1	PREDICTED: uncharacterized protein LOC103499081 [Cucumis melo]	0.617	Down	35	0.001
2737	XP_008463084.1	PREDICTED: abscisic stress-ripening protein 2-like [Cucumis melo]	0.816	Down	14	0.044
2738	XP_008459050.1	PREDICTED: uncharacterized protein PHLOEM PROTEIN 2-LIKE A4 [Cucumis melo]	0.567	Down	18	0.001
2975	XP_016902216.1	PREDICTED: auxin-induced in root cultures protein 12 [Cucumis melo]	0.758	Down	4	0.05
2982	XP_008452941.1	PREDICTED: ATP-dependent zinc metalloprotease FTSH chloroplastic [Cucumis melo]	0.833	Down	19	0.001
2984	XP_008439061.1	PREDICTED: cytochrome P450 71A1-like [Cucumis melo]	0.644	Down	4	0.003
3058	XP_008459922.1	PREDICTED: uncharacterized protein At4g14100-like [Cucumis melo]	0.674	Down	3	0.004
3116	YP_004841836.1	photosystem I subunit VII (chloroplast) [Cucumis melo subsp. melo]	0.512	Down	2	0.002
3134	XP_008445340.1	PREDICTED: serine/arginine-rich splicing factor SC35-like [Cucumis melo]	0.825	Down	5	0.038
3167	XP_008465603.2	PREDICTED: probable linoleate 9S-lipoxygenase 5 partial [Cucumis melo]	0.582	Down	14	0.001
3204	XP_008461253.1	PREDICTED: vicianin hydrolase-like [Cucumis melo]	0.673	Down	11	0.002
3209	XP_008448898.1	PREDICTED: non-specific lipid-transfer protein 1 [Cucumis melo]	0.411	Down	13	0.001
3242	XP_008460673.1	PREDICTED: uncharacterized protein PHLOEM PROTEIN 2-LIKE A4-like [Cucumis melo]	0.605	Down	23	0.001
3276	XP_008441110.1	PREDICTED: uncharacterized GPI-anchored protein At1g61900 [Cucumis melo]	0.774	Down	4	0.027
3278	XP_008452815.1	PREDICTED: aspartyl protease family protein At5g10770-like [Cucumis melo]	0.792	Down	16	0.001
3283	XP_008456869.1	PREDICTED: cucumber peeling cupredoxin-like [Cucumis melo]	0.687	Down	10	0.005
3327	XP_008442483.1	PREDICTED: tubulin beta chain-like [Cucumis melo]	0.318	Down	3	0.001
3339	XP_008455367.1	PREDICTED: G-type lectin S-receptor-like serine/threonine-protein kinase At2g19130 [Cucumis melo]	0.789	Down	13	0.002
3390	XP_008455223.1	PREDICTED: non-specific lipid-transfer protein-like protein At5g64080 [Cucumis melo]	0.537	Down	12	0.001
3412	XP_008444013.1	PREDICTED: uncharacterized endoplasmic reticulum membrane protein YGL010W-like [Cucumis melo]	0.813	Down	3	0.024
3449	XP_008455222.1	PREDICTED: peroxidase N1-like [Cucumis melo]	0.674	Down	2	0.015
3465	XP_008449885.1	PREDICTED: tubulin alpha-3 chain [Cucumis melo]	0.561	Down	9	0.001
3512	XP_008450299.1	PREDICTED: uncharacterized protein LOC103491951 [Cucumis melo]	0.783	Down	15	0.001
3625	XP_008446390.1	PREDICTED: uncharacterized protein LOC103489146 [Cucumis melo]	0.448	Down	1	0.027
3683	XP_008466451.1	PREDICTED: plastocyanin [Cucumis melo]	0.563	Down	16	0.001
3721	XP_008445559.1	PREDICTED: tubulin beta chain [Cucumis melo]	0.804	Down	41	0.001
3783	XP_008465299.1	PREDICTED: peroxidase 4-like [Cucumis melo]	0.761	Down	3	0.008
3792	NP_001284442.1	xyloglucan endotransglucosylase/hydrolase protein 22-like precursor [Cucumis melo]	0.632	Down	19	0.001
3800	XP_008458953.1	PREDICTED: probable serine/threonine-protein kinase kinX [Cucumis melo]	0.507	Down	5	0.001
3835	XP_008459570.1	PREDICTED: mannan endo-1 4-beta-mannosidase 1-like [Cucumis melo]	0.749	Down	58	0.001
3859	YP_004841778.1	photosystem II protein D2 (chloroplast) [Cucumis melo subsp. melo]	0.715	Down	50	0.001
3918	XP_008454698.1	PREDICTED: putative UDP-glucuronate:xylan alpha-glucuronosyltransferase 4 isoform X2 [Cucumis melo]	0.833	Down	4	0.022
3939	XP_008437888.1	PREDICTED: aspartyl protease family protein 2 [Cucumis melo]	0.804	Down	10	0.025
3940	XP_008457681.1	PREDICTED: subtilisin-like protease SBT1.6 [Cucumis melo]	0.689	Down	8	0.022
3947	XP_008446626.1	PREDICTED: polyphenol oxidase I chloroplastic-like [Cucumis melo]	0.447	Down	2	0.001
4025	XP_008437066.1	PREDICTED: probable aquaporin TIP2-2 [Cucumis melo]	0.749	Down	14	0.001
4117	XP_008446239.1	PREDICTED: MLP-like protein 423 [Cucumis melo]	0.567	Down	16	0.001
4178	XP_008463179.1	PREDICTED: uncharacterized protein LOC103501388 [Cucumis melo]	0.688	Down	9	0.007
4313	XP_008466710.1	PREDICTED: photosystem II 22 kDa protein chloroplastic [Cucumis melo]	0.77	Down	13	0.004
4332	XP_008449778.1	PREDICTED: peroxidase 2 [Cucumis melo]	0.781	Down	120	0.001
4337	XP_008446341.1	PREDICTED: uncharacterized protein LOC103489109 isoform X2 [Cucumis melo]	0.662	Down	2	0.012
4351	XP_008449779.1	PREDICTED: peroxidase 2-like [Cucumis melo]	0.653	Down	28	0.001
4445	XP_008447867.1	PREDICTED: lysM domain-containing GPI-anchored protein 2 [Cucumis melo]	0.831	Down	92	0.001
4470	XP_016901355.1	PREDICTED: probable linoleate 9S-lipoxygenase 5 isoform X2 [Cucumis melo]	0.477	Down	1	0.033
4535	XP_008447349.1	PREDICTED: tetraspanin-18 [Cucumis melo]	0.758	Down	4	0.001
4546	XP_008455488.1	PREDICTED: fasciclin-like arabinogalactan protein 6 [Cucumis melo]	0.765	Down	15	0.006
4561	XP_008456607.1	PREDICTED: uncharacterized protein LOC103496516 [Cucumis melo]	0.385	Down	1	0.014
4598	XP_008454421.1	PREDICTED: tubulin alpha chain [Cucumis melo]	0.408	Down	10	0.003
4621	NP_001284441.1	L-ascorbate oxidase [Cucumis melo]	0.762	Down	84	0.001
4654	XP_008461124.1	PREDICTED: cucumber peeling cupredoxin-like [Cucumis melo]	0.76	Down	16	0.001
4699	XP_008465936.1	PREDICTED: tobamovirus multiplication protein 2A [Cucumis melo]	0.782	Down	5	0.009
4706	XP_008439659.2	PREDICTED: chlorophyll a-b binding protein of LHCII type 1 [Cucumis melo]	0.804	Down	15	0.001
4720	XP_008437058.1	PREDICTED: miraculin-like [Cucumis melo]	0.644	Down	11	0.001
4737	XP_008450507.1	PREDICTED: sister-chromatid cohesion protein 3 isoform X4 [Cucumis melo]	0.774	Down	3	0.026
4780	XP_008456941.1	PREDICTED: 40S ribosomal protein S26-1 [Cucumis melo]	0.645	Down	2	0.009
4813	XP_008445235.1	PREDICTED: pEARLI1-like lipid transfer protein 1 [Cucumis melo]	0.788	Down	5	0.008
4872	XP_008446602.1	PREDICTED: ribulose bisphosphate carboxylase small chain chloroplastic [Cucumis melo]	0.794	Down	71	0.001
4877	XP_008452589.2	PREDICTED: low-temperature-induced cysteine proteinase-like [Cucumis melo]	0.763	Down	103	0.001
5000	XP_008451468.1	PREDICTED: stachyose synthase [Cucumis melo]	0.558	Down	62	0.001
5064	XP_008442676.2	PREDICTED: V-type proton ATPase subunit G1-like [Cucumis melo]	0.641	Down	11	0.001
5152	NP_001284457.1	protein PHLOEM PROTEIN 2-LIKE A1-like [Cucumis melo]	0.544	Down	118	0.001
5192	XP_008460132.1	PREDICTED: fasciclin-like arabinogalactan protein 10 [Cucumis melo]	0.765	Down	78	0.001
5208	XP_008451901.1	PREDICTED: (R)-mandelonitrile lyase 1-like [Cucumis melo]	0.727	Down	85	0.001
14	XP_016902292.1	PREDICTED: ankyrin repeat-containing protein At3g12360-like isoform X1 [Cucumis melo]	1.532	Up	2	0.012
27	XP_008452546.1	PREDICTED: peroxisomal multifunctional enzyme type 2 isoform X1 [Cucumis melo]	1.586	Up	2	0.035
44	XP_008454461.1	PREDICTED: costars family protein [Cucumis melo]	1.254	Up	11	0.001
116	XP_008459747.1	PREDICTED: zyxin isoform X2 [Cucumis melo]	1.382	Up	3	0.004
130	XP_008448907.1	PREDICTED: probable calcium-binding protein CML13 [Cucumis melo]	1.921	Up	49	0.001
158	XP_008461402.1	PREDICTED: nitrogen regulatory protein P-II homolog [Cucumis melo]	1.534	Up	4	0.037
167	XP_008462015.1	PREDICTED: ankyrin repeat domain-containing protein 2B-like [Cucumis melo]	1.292	Up	15	0.001
211	XP_008457103.1	PREDICTED: ATP-dependent Clp protease proteolytic subunit 3 chloroplastic [Cucumis melo]	1.208	Up	5	0.006
237	XP_008445491.1	PREDICTED: 60S ribosomal protein L5-like [Cucumis melo]	1.424	Up	4	0.014
246	XP_008451480.1	PREDICTED: cytochrome c oxidase subunit 5C-like [Cucumis melo]	1.817	Up	2	0.003
250	NP_001303611.1	polygalacturonase inhibitor-like precursor [Cucumis melo]	1.401	Up	57	0.001
262	YP_004841825.1	ribosomal protein L2 (chloroplast) [Cucumis melo subsp. melo]	2.673	Up	1	0.014
284	XP_008442454.1	PREDICTED: 26S proteasome non-ATPase regulatory subunit 7 homolog A [Cucumis melo]	1.245	Up	31	0.001
285	XP_008451607.1	PREDICTED: glutathione S-transferase-like [Cucumis melo]	1.281	Up	4	0.009
304	XP_008455490.1	PREDICTED: dnaJ homolog subfamily B member 1 [Cucumis melo]	1.234	Up	4	0.009
331	XP_016899729.1	PREDICTED: beta-glucosidase 24-like isoform X2 [Cucumis melo]	1.277	Up	7	0.026
376	XP_008457837.1	PREDICTED: 60S ribosomal protein L26-1-like [Cucumis melo]	1.239	Up	14	0.001
381	XP_008466728.1	PREDICTED: probable L-ascorbate peroxidase 6 chloroplastic isoform X1 [Cucumis melo]	1.295	Up	18	0.001
399	XP_008442881.1	PREDICTED: IAA-amino acid hydrolase ILR1-like 3 [Cucumis melo]	1.266	Up	3	0.017
418	XP_008460758.1	PREDICTED: probable galactinol--sucrose galactosyltransferase 2 isoform X1 [Cucumis melo]	1.469	Up	11	0.001
442	XP_008438902.1	PREDICTED: acylpyruvase FAHD1 mitochondrial [Cucumis melo]	1.579	Up	10	0.003
452	XP_008452069.1	PREDICTED: peptidyl-prolyl cis-trans isomerase Pin1 [Cucumis melo]	1.238	Up	5	0.042
489	XP_008461721.1	PREDICTED: LOW QUALITY PROTEIN: cucumisin [Cucumis melo]	1.873	Up	31	0.001
492	XP_008463412.1	PREDICTED: reactive Intermediate Deaminase A chloroplastic-like [Cucumis melo]	1.212	Up	31	0.001
523	XP_008454618.1	PREDICTED: uncharacterized protein LOC103494986 [Cucumis melo]	1.276	Up	21	0.001
530	XP_008449137.1	PREDICTED: protein GrpE-like isoform X2 [Cucumis melo]	1.503	Up	4	0.014
534	XP_008448591.1	PREDICTED: uncharacterized protein LOC103490721 isoform X2 [Cucumis melo]	1.24	Up	5	0.002
540	XP_008437851.1	PREDICTED: zyxin-like [Cucumis melo]	1.35	Up	16	0.001
560	XP_008439449.1	PREDICTED: haloacid dehalogenase-like hydrolase domain-containing protein 3 [Cucumis melo]	1.266	Up	34	0.001
571	XP_008448944.1	PREDICTED: histone deacetylase complex subunit SAP18-like [Cucumis melo]	1.203	Up	3	0.039
597	XP_016901205.1	PREDICTED: NADH kinase isoform X2 [Cucumis melo]	1.246	Up	3	0.024
665	XP_008448382.1	PREDICTED: histone H2B [Cucumis melo]	2.01	Up	5	0.001
700	XP_008456628.1	PREDICTED: uncharacterized protein DDB_G0284459-like [Cucumis melo]	1.419	Up	3	0.001
707	XP_008456077.1	PREDICTED: glutelin type-B 5 [Cucumis melo]	1.932	Up	53	0.001
714	XP_008441399.1	PREDICTED: uncharacterized protein At2g39795 mitochondrial-like [Cucumis melo]	1.267	Up	20	0.001
724	XP_008443161.1	PREDICTED: 14 kDa zinc-binding protein [Cucumis melo]	1.284	Up	15	0.001
741	XP_008457834.1	PREDICTED: probable calcium-binding protein CML20 [Cucumis melo]	1.296	Up	3	0.011
747	XP_008452808.1	PREDICTED: TOM1-like protein 2 [Cucumis melo]	1.274	Up	26	0.001
770	XP_008457228.1	PREDICTED: chromatin assembly factor 1 subunit A [Cucumis melo]	1.335	Up	16	0.001
782	XP_008446925.1	PREDICTED: zinc finger HIT domain-containing protein 2 [Cucumis melo]	1.271	Up	3	0.022
785	XP_008443057.1	PREDICTED: probable plastid-lipid-associated protein 13 chloroplastic isoform X1 [Cucumis melo]	1.214	Up	15	0.001
803	XP_008466464.1	PREDICTED: ribonuclease P protein subunit p25-like protein isoform X2 [Cucumis melo]	1.217	Up	3	0.032
824	XP_008457357.1	PREDICTED: ran-binding protein 1 homolog a [Cucumis melo]	1.378	Up	23	0.001
908	XP_008460863.1	PREDICTED: glutathione S-transferase zeta class-like [Cucumis melo]	1.475	Up	36	0.001
936	XP_008446931.1	PREDICTED: annexin-like protein RJ4 [Cucumis melo]	1.338	Up	31	0.001
1023	XP_008455626.1	PREDICTED: annexin D2-like isoform X2 [Cucumis melo]	1.261	Up	16	0.001
1025	XP_008449286.1	PREDICTED: 60S ribosomal protein L4-like [Cucumis melo]	1.227	Up	26	0.001
1033	XP_008445916.1	PREDICTED: ferredoxin-thioredoxin reductase variable chain [Cucumis melo]	1.37	Up	2	0.045
1081	XP_008459377.1	PREDICTED: 40S ribosomal protein S19-3 [Cucumis melo]	1.311	Up	13	0.001
1102	XP_008465853.1	PREDICTED: protein CDI [Cucumis melo]	1.225	Up	30	0.001
1105	XP_008446598.1	PREDICTED: 3-ketoacyl-CoA synthase 6 [Cucumis melo]	2.334	Up	1	0.023
1121	XP_016899843.1	PREDICTED: uncharacterized protein LOC103487537 [Cucumis melo]	1.483	Up	2	0.015
1261	XP_008449287.1	PREDICTED: clathrin light chain 2-like [Cucumis melo]	1.272	Up	11	0.01
1279	XP_008438517.1	PREDICTED: 60S ribosomal protein L7-4-like [Cucumis melo]	1.289	Up	20	0.001
1314	XP_008443526.1	PREDICTED: 50S ribosomal protein L12 chloroplastic-like [Cucumis melo]	1.284	Up	9	0.001
1326	XP_008451486.1	PREDICTED: GTP-binding protein SAR1A [Cucumis melo]	1.236	Up	15	0.001
1328	XP_008453046.1	PREDICTED: chaperone protein dnaJ 10 isoform X2 [Cucumis melo]	1.222	Up	14	0.013
1350	XP_008445425.1	PREDICTED: D-aminoacyl-tRNA deacylase [Cucumis melo]	1.229	Up	17	0.001
1369	XP_008452188.1	PREDICTED: 2-C-methyl-D-erythritol 4-phosphate cytidylyltransferase chloroplastic isoform X2 [Cucumis melo]	1.23	Up	4	0.007
1374	XP_008442491.1	PREDICTED: uncharacterized protein C167.05 [Cucumis melo]	1.344	Up	68	0.001
1382	XP_008452010.1	PREDICTED: 40S ribosomal protein S10-1-like [Cucumis melo]	1.229	Up	5	0.002
1436	XP_008465263.1	PREDICTED: 6-phosphofructo-2-kinase/fructose-2 6-bisphosphatase [Cucumis melo]	1.203	Up	4	0.013
1444	XP_008439300.1	PREDICTED: probable NADH dehydrogenase [ubiquinone] 1 alpha subcomplex subunit 5 mitochondrial [Cucumis melo]	1.251	Up	13	0.001
1462	XP_008449046.1	PREDICTED: WEB family protein At5g55860 [Cucumis melo]	1.21	Up	5	0.004
1464	XP_008446865.1	PREDICTED: ATPase ASNA1 homolog 2 [Cucumis melo]	1.204	Up	5	0.01
1468	XP_008444837.1	PREDICTED: LOW QUALITY PROTEIN: 14-3-3 protein 7-like [Cucumis melo]	1.208	Up	26	0.001
1476	XP_008459932.1	PREDICTED: U2 small nuclear ribonucleoprotein A' [Cucumis melo]	1.506	Up	4	0.001
1479	XP_008453044.1	PREDICTED: UPF0047 protein YjbQ [Cucumis melo]	1.21	Up	5	0.049
1488	XP_008453374.1	PREDICTED: 40S ribosomal protein S28-1 [Cucumis melo]	1.524	Up	8	0.001
1557	XP_008450718.1	PREDICTED: uncharacterized protein LOC103492216 [Cucumis melo]	8.537	Up	3	0.001
1561	XP_008455767.1	PREDICTED: protein GrpE [Cucumis melo]	1.366	Up	11	0.001
1604	XP_008455101.1	PREDICTED: peptide methionine sulfoxide reductase B5-like [Cucumis melo]	1.367	Up	2	0.045
1609	XP_008452486.1	PREDICTED: uncharacterized protein LOC103493503 isoform X3 [Cucumis melo]	3.788	Up	2	0.001
1618	XP_008465362.1	PREDICTED: P-loop NTPase domain-containing protein LPA1 homolog 1-like [Cucumis melo]	1.424	Up	2	0.03
1621	XP_008442585.1	PREDICTED: serine/threonine-protein kinase AFC1 isoform X3 [Cucumis melo]	7.741	Up	9	0.001
1625	XP_008461453.1	PREDICTED: 60S ribosomal protein L10a [Cucumis melo]	1.244	Up	16	0.001
1634	XP_008443691.2	PREDICTED: isopentenyl-diphosphate Delta-isomerase I [Cucumis melo]	1.41	Up	6	0.022
1637	XP_008440342.1	PREDICTED: uncharacterized protein LOC103484822 [Cucumis melo]	1.633	Up	2	0.006
1667	XP_008447719.1	PREDICTED: prohibitin-1 mitochondrial [Cucumis melo]	1.238	Up	22	0.001
1679	XP_016899721.1	PREDICTED: uncharacterized protein LOC103486532 [Cucumis melo]	1.669	Up	2	0.004
1700	XP_008456174.1	PREDICTED: histone H1-like [Cucumis melo]	1.374	Up	3	0.005
1707	XP_008451590.1	PREDICTED: uncharacterized protein OsI_027940 [Cucumis melo]	1.204	Up	37	0.001
1718	XP_008459778.1	PREDICTED: COP9 signalosome complex subunit 7 isoform X3 [Cucumis melo]	1.205	Up	7	0.009
1722	XP_008450816.1	PREDICTED: 60S ribosomal protein L31 [Cucumis melo]	1.299	Up	13	0.001
1800	XP_008446967.1	PREDICTED: LOW QUALITY PROTEIN: trihelix transcription factor ASIL2 [Cucumis melo]	1.513	Up	2	0.012
1802	XP_008449730.1	PREDICTED: peroxidase 47 [Cucumis melo]	1.208	Up	11	0.012
1833	XP_008463443.1	PREDICTED: 21.7 kDa class VI heat shock protein [Cucumis melo]	1.237	Up	7	0.026
1835	XP_008453155.1	PREDICTED: 5-formyltetrahydrofolate cyclo-ligase mitochondrial isoform X1 [Cucumis melo]	1.208	Up	6	0.011
1893	XP_008443852.1	PREDICTED: nucleoid-associated protein At2g24020 chloroplastic-like [Cucumis melo]	1.275	Up	4	0.003
1900	XP_008455761.1	PREDICTED: ER membrane protein complex subunit 8/9 homolog [Cucumis melo]	1.41	Up	3	0.002
1945	XP_008454823.1	PREDICTED: 40S ribosomal protein S4-3 [Cucumis melo]	1.238	Up	29	0.001
1973	XP_008455742.1	PREDICTED: 40S ribosomal protein S24-1 [Cucumis melo]	1.369	Up	6	0.001
1976	XP_008463673.1	PREDICTED: probable protein phosphatase 2C 39 [Cucumis melo]	1.21	Up	23	0.001
2002	XP_016900197.1	PREDICTED: cytochrome P450 71B37-like [Cucumis melo]	1.386	Up	3	0.003
2019	XP_008452081.1	PREDICTED: polygalacturonase inhibitor-like [Cucumis melo]	1.347	Up	11	0.006
2057	XP_008460628.1	PREDICTED: 1-aminocyclopropane-1-carboxylate oxidase homolog 6 [Cucumis melo]	1.339	Up	27	0.001
2065	XP_008437849.1	PREDICTED: microtubule-associated protein RP/EB family member 1-like [Cucumis melo]	1.409	Up	8	0.001
2077	XP_008454819.1	PREDICTED: multiple inositol polyphosphate phosphatase 1-like isoform X2 [Cucumis melo]	1.227	Up	6	0.003
2103	XP_008442706.1	PREDICTED: heavy metal-associated isoprenylated plant protein 3-like [Cucumis melo]	1.244	Up	7	0.001
2136	XP_008444638.1	PREDICTED: succinate dehydrogenase subunit 5 mitochondrial [Cucumis melo]	1.258	Up	48	0.001
2152	XP_008448158.1	PREDICTED: aminoacylase-1 [Cucumis melo]	1.202	Up	118	0.001
2155	XP_008455105.1	PREDICTED: soluble inorganic pyrophosphatase 6 chloroplastic [Cucumis melo]	1.69	Up	14	0.001
2183	XP_008446913.1	PREDICTED: ATP synthase subunit d mitochondrial [Cucumis melo]	1.279	Up	41	0.001
2229	XP_008450994.1	PREDICTED: uncharacterized protein LOC103492410 [Cucumis melo]	1.281	Up	7	0.01
2234	XP_008457436.1	PREDICTED: transcription elongation factor B polypeptide 1 [Cucumis melo]	1.346	Up	3	0.007
2263	XP_008463154.1	PREDICTED: 15.7 kDa heat shock protein peroxisomal [Cucumis melo]	1.284	Up	11	0.001
2265	XP_008455418.1	PREDICTED: protein translation factor SUI1 homolog [Cucumis melo]	1.29	Up	3	0.012
2277	XP_008451153.1	PREDICTED: density-regulated protein homolog partial [Cucumis melo]	1.261	Up	9	0.046
2286	XP_008444174.1	PREDICTED: uncharacterized protein LOC103487594 [Cucumis melo]	1.286	Up	3	0.014
2300	XP_008461899.1	PREDICTED: serine carboxypeptidase-like 35 [Cucumis melo]	1.256	Up	26	0.001
2304	XP_008462875.1	PREDICTED: polyadenylate-binding protein 2-like isoform X2 [Cucumis melo]	1.384	Up	2	0.041
2314	XP_008444460.1	PREDICTED: LOW QUALITY PROTEIN: beta-fructofuranosidase insoluble isoenzyme CWINV3-like [Cucumis melo]	1.655	Up	2	0.004
2332	XP_008463093.1	PREDICTED: peroxiredoxin Q chloroplastic [Cucumis melo]	1.343	Up	11	0.001
2370	XP_008449738.2	PREDICTED: DNA-damage-repair/toleration protein DRT100-like [Cucumis melo]	1.274	Up	23	0.001
2411	XP_008451562.1	PREDICTED: U3 small nucleolar RNA-associated protein 14 homolog A isoform X2 [Cucumis melo]	2.323	Up	1	0.023
2429	XP_008439880.1	PREDICTED: clathrin light chain 1-like [Cucumis melo]	1.491	Up	8	0.001
2431	XP_008462372.1	PREDICTED: RWD domain-containing protein 1 isoform X2 [Cucumis melo]	1.31	Up	4	0.001
2444	XP_008441351.1	PREDICTED: ribulose-phosphate 3-epimerase cytoplasmic isoform [Cucumis melo]	1.283	Up	11	0.004
2450	XP_008445493.1	PREDICTED: protein kish isoform X3 [Cucumis melo]	1.247	Up	3	0.022
2466	XP_008444338.1	PREDICTED: cytochrome b-c1 complex subunit 8-like [Cucumis melo]	1.339	Up	3	0.024
2477	XP_008447457.1	PREDICTED: uncharacterized protein LOC103489901 [Cucumis melo]	1.245	Up	3	0.02
2491	XP_008452869.1	PREDICTED: omega-hydroxypalmitate O-feruloyl transferase [Cucumis melo]	2.281	Up	1	0.024
2498	XP_008444507.1	PREDICTED: branched-chain-amino-acid aminotransferase 2 chloroplastic [Cucumis melo]	1.21	Up	16	0.001
2504	XP_008444441.1	PREDICTED: acyl-[acyl-carrier-protein] desaturase chloroplastic [Cucumis melo]	1.475	Up	64	0.001
2524	XP_008446769.1	PREDICTED: copper transport protein ATX1-like [Cucumis melo]	1.215	Up	54	0.001
2536	XP_008460912.1	PREDICTED: protein BOLA2 [Cucumis melo]	1.698	Up	12	0.001
2569	XP_008458648.1	PREDICTED: UDP-D-apiose/UDP-D-xylose synthase 2 [Cucumis melo]	1.203	Up	26	0.001
2602	XP_008465795.1	PREDICTED: ubiquitin-fold modifier 1 [Cucumis melo]	1.408	Up	4	0.017
2606	XP_016902770.1	PREDICTED: thioredoxin-like protein Clot isoform X2 [Cucumis melo]	1.233	Up	8	0.002
2653	XP_008453028.1	PREDICTED: alpha-1 4-glucan-protein synthase [UDP-forming] 2 [Cucumis melo]	1.22	Up	15	0.006
2658	XP_008454148.1	PREDICTED: transaldolase [Cucumis melo]	1.303	Up	90	0.001
2666	XP_008437131.1	PREDICTED: legumain [Cucumis melo]	1.614	Up	25	0.001
2699	XP_008451766.1	PREDICTED: ubiquitin-conjugating enzyme E2 36 [Cucumis melo]	1.394	Up	16	0.001
2700	XP_008462725.1	PREDICTED: 40S ribosomal protein S24-1 [Cucumis melo]	1.373	Up	4	0.003
2722	XP_008454439.1	PREDICTED: proline iminopeptidase [Cucumis melo]	1.381	Up	26	0.001
2730	XP_008459785.1	PREDICTED: uncharacterized protein At1g04910 isoform X2 [Cucumis melo]	7.273	Up	2	0.001
2747	XP_008439115.1	PREDICTED: ATP-dependent Clp protease ATP-binding subunit CLPT1 chloroplastic-like [Cucumis melo]	1.225	Up	9	0.003
2754	XP_008448571.1	PREDICTED: 2-keto-3-deoxy-L-rhamnonate aldolase [Cucumis melo]	1.211	Up	3	0.048
2761	XP_008458496.1	PREDICTED: acyl carrier protein 1 chloroplastic-like [Cucumis melo]	1.445	Up	7	0.031
2773	XP_008450466.1	PREDICTED: prefoldin subunit 1 isoform X2 [Cucumis melo]	1.863	Up	3	0.009
2783	XP_008456798.1	PREDICTED: elongation factor 1-delta 2-like isoform X2 [Cucumis melo]	1.218	Up	15	0.001
2801	XP_008448589.1	PREDICTED: ATP-dependent Clp protease proteolytic subunit 4 chloroplastic [Cucumis melo]	1.321	Up	9	0.001
2849	XP_008449758.1	PREDICTED: protein QUIRKY-like [Cucumis melo]	4.219	Up	1	0.005
2859	XP_008438765.1	PREDICTED: probable prolyl 4-hydroxylase 4 [Cucumis melo]	1.387	Up	6	0.001
2870	XP_008459729.1	PREDICTED: stress-response A/B barrel domain-containing protein UP3 [Cucumis melo]	1.225	Up	11	0.023
2880	XP_008467234.1	PREDICTED: nascent polypeptide-associated complex subunit beta-like isoform X2 [Cucumis melo]	1.666	Up	7	0.001
2886	XP_008444340.1	PREDICTED: calcyclin-binding protein [Cucumis melo]	1.387	Up	11	0.001
2948	XP_008449615.1	PREDICTED: cysteine desulfurase 1 chloroplastic-like [Cucumis melo]	2.335	Up	3	0.011
2963	XP_008446300.1	PREDICTED: putative pentatricopeptide repeat-containing protein At5g40405 [Cucumis melo]	1.203	Up	3	0.039
2996	XP_016902839.1	PREDICTED: uncharacterized protein LOC103500783 isoform X2 [Cucumis melo]	1.455	Up	2	0.021
3003	XP_008461548.1	PREDICTED: protein tas-like [Cucumis melo]	1.568	Up	2	0.009
3018	XP_016899149.1	PREDICTED: ribonuclease P protein subunit p25-like protein isoform X2 [Cucumis melo]	1.549	Up	3	0.001
3052	XP_008453835.1	PREDICTED: 60S ribosomal protein L13-3 [Cucumis melo]	1.299	Up	11	0.004
3076	XP_008443581.1	PREDICTED: UDP-glycosyltransferase 73C1-like [Cucumis melo]	1.245	Up	13	0.002
3085	XP_008450771.1	PREDICTED: mediator-associated protein 1 [Cucumis melo]	1.388	Up	5	0.005
3129	XP_008461626.1	PREDICTED: glutathione S-transferase DHAR2-like [Cucumis melo]	1.671	Up	98	0.001
3132	XP_008447208.1	PREDICTED: ribonuclease 2-like [Cucumis melo]	1.711	Up	6	0.001
3182	XP_008450609.1	PREDICTED: malignant T-cell-amplified sequence 1 homolog [Cucumis melo]	1.421	Up	10	0.001
3188	XP_008457301.1	PREDICTED: U2 small nuclear ribonucleoprotein B'' 2-like [Cucumis melo]	1.291	Up	4	0.002
3198	XP_008439482.2	PREDICTED: adenylate kinase 4 [Cucumis melo]	1.646	Up	6	0.001
3224	XP_008446829.1	PREDICTED: glycine-rich RNA-binding protein RZ1C-like isoform X1 [Cucumis melo]	1.22	Up	5	0.017
3272	XP_008448861.1	PREDICTED: small heat shock protein chloroplastic isoform X2 [Cucumis melo]	1.336	Up	19	0.001
3293	XP_008440273.2	PREDICTED: leucine-rich repeat receptor protein kinase EMS1-like partial [Cucumis melo]	10	Up	3	0.009
3315	XP_008465110.1	PREDICTED: uncharacterized protein LOC103502799 [Cucumis melo]	1.285	Up	3	0.014
3318	XP_008447675.1	PREDICTED: uncharacterized protein LOC103490081 [Cucumis melo]	1.265	Up	7	0.001
3335	XP_008449263.1	PREDICTED: dnaJ protein P58IPK homolog isoform X2 [Cucumis melo]	1.24	Up	4	0.013
3366	XP_008448041.1	PREDICTED: NADP-dependent D-sorbitol-6-phosphate dehydrogenase-like [Cucumis melo]	1.332	Up	10	0.008
3376	XP_008441619.1	PREDICTED: glutamate synthase [NADH] amyloplastic isoform X1 [Cucumis melo]	1.224	Up	64	0.001
3410	XP_008454145.1	PREDICTED: sterol 14-demethylase [Cucumis melo]	1.203	Up	4	0.012
3422	XP_008447511.1	PREDICTED: 60S ribosomal protein L37-3 [Cucumis melo]	1.301	Up	6	0.003
3430	XP_008449345.1	PREDICTED: signal recognition particle 9 kDa protein [Cucumis melo]	1.285	Up	3	0.019
3433	XP_008449373.1	PREDICTED: histone H1 [Cucumis melo]	1.391	Up	7	0.001
3441	XP_008463022.1	PREDICTED: heterogeneous nuclear ribonucleoprotein 1 [Cucumis melo]	1.201	Up	14	0.001
3445	XP_008451858.1	PREDICTED: myosin-9 [Cucumis melo]	1.597	Up	231	0.001
3463	XP_008461234.1	PREDICTED: citrate synthase mitochondrial [Cucumis melo]	1.242	Up	74	0.001
3469	XP_008464404.1	PREDICTED: protein DEK [Cucumis melo]	1.401	Up	13	0.002
3514	XP_008448533.1	PREDICTED: proteasome subunit alpha type-7-like [Cucumis melo]	1.323	Up	5	0.002
3538	XP_008459431.1	PREDICTED: nucleosome assembly protein 1 3-like [Cucumis melo]	1.418	Up	62	0.001
3548	XP_008457751.1	PREDICTED: NADH-cytochrome b5 reductase-like protein [Cucumis melo]	1.411	Up	34	0.001
3557	XP_008458077.1	PREDICTED: peptidyl-prolyl cis-trans isomerase FKBP15-1 [Cucumis melo]	1.285	Up	16	0.001
3672	XP_016900931.1	PREDICTED: 40S ribosomal protein S25-2-like [Cucumis melo]	1.491	Up	12	0.001
3695	XP_008448040.1	PREDICTED: NADP-dependent D-sorbitol-6-phosphate dehydrogenase-like [Cucumis melo]	1.256	Up	22	0.001
3746	XP_008440392.1	PREDICTED: 60S ribosomal protein L26-1 [Cucumis melo]	1.327	Up	32	0.001
3752	XP_008451928.1	PREDICTED: RNA polymerase II transcriptional coactivator KELP [Cucumis melo]	1.319	Up	3	0.007
3764	XP_008440809.1	PREDICTED: transcription initiation factor TFIID subunit 14b isoform X3 [Cucumis melo]	3.242	Up	1	0.008
3765	XP_008438481.1	PREDICTED: cyanate hydratase isoform X1 [Cucumis melo]	1.203	Up	46	0.001
3767	XP_008456986.1	PREDICTED: PHD finger protein MALE STERILITY 1 [Cucumis melo]	2.535	Up	1	0.016
3776	XP_008454116.1	PREDICTED: probable hydroxyacylglutathione hydrolase 2 chloroplastic [Cucumis melo]	1.218	Up	5	0.003
3795	XP_008453475.1	PREDICTED: probable calcium-binding protein CML27 [Cucumis melo]	1.213	Up	7	0.001
3841	XP_008439944.1	PREDICTED: mediator-associated protein 1 [Cucumis melo]	1.245	Up	3	0.02
3866	XP_008454980.1	PREDICTED: kynurenine formamidase-like [Cucumis melo]	1.215	Up	7	0.001
3883	XP_008459531.1	PREDICTED: probable nucleoredoxin 1 isoform X1 [Cucumis melo]	1.202	Up	14	0.001
3885	XP_008451160.1	PREDICTED: serine/threonine-protein kinase At5g01020 [Cucumis melo]	1.243	Up	16	0.001
3902	NP_001284472.1	probable galactinol--sucrose galactosyltransferase 2 [Cucumis melo]	1.473	Up	4	0.001
3911	XP_008437848.1	PREDICTED: uncharacterized protein LOC103483156 [Cucumis melo]	1.772	Up	12	0.001
3964	XP_008447584.1	PREDICTED: 60S ribosomal protein L28-2-like [Cucumis melo]	1.533	Up	10	0.001
3977	XP_008463180.1	PREDICTED: eukaryotic translation initiation factor 3 subunit J-like [Cucumis melo]	1.443	Up	10	0.001
3978	XP_008437594.1	PREDICTED: protein BOBBER 1 [Cucumis melo]	1.419	Up	17	0.001
4012	XP_008461463.1	PREDICTED: 40S ribosomal protein S4-3-like [Cucumis melo]	1.291	Up	4	0.049
4075	XP_008464258.1	PREDICTED: uncharacterized protein LOC103502184 [Cucumis melo]	1.675	Up	3	0.001
4076	XP_008457297.1	PREDICTED: superoxide dismutase [Mn] mitochondrial-like isoform X1 [Cucumis melo]	1.83	Up	24	0.001
4108	XP_008451369.1	PREDICTED: 40S ribosomal protein S19-3-like [Cucumis melo]	1.33	Up	23	0.001
4144	XP_008456593.1	PREDICTED: ACT domain-containing protein ACR12 [Cucumis melo]	1.291	Up	37	0.001
4186	NP_001284378.1	L-ascorbate peroxidase cytosolic [Cucumis melo]	1.292	Up	398	0.001
4205	XP_008456624.1	PREDICTED: uncharacterized protein At2g39795 mitochondrial [Cucumis melo]	1.206	Up	3	0.038
4238	XP_008441189.1	PREDICTED: NAP1-related protein 2 [Cucumis melo]	1.204	Up	21	0.001
4259	XP_008440128.1	PREDICTED: probable ATP synthase 24 kDa subunit mitochondrial [Cucumis melo]	1.303	Up	19	0.001
4269	XP_008448895.1	PREDICTED: hsp70-Hsp90 organizing protein 3-like [Cucumis melo]	1.471	Up	145	0.001
4306	XP_008459233.1	PREDICTED: 60S ribosomal protein L28-1-like [Cucumis melo]	2.092	Up	2	0.001
4328	XP_008462617.1	PREDICTED: aspartic proteinase nepenthesin-2-like [Cucumis melo]	1.424	Up	21	0.001
4359	XP_008454275.1	PREDICTED: cytochrome c oxidase subunit 5b-1 mitochondrial [Cucumis melo]	1.488	Up	4	0.049
4369	XP_008458587.1	PREDICTED: 60S ribosomal protein L10a [Cucumis melo]	1.222	Up	26	0.001
4375	XP_008442866.1	PREDICTED: peptidyl-prolyl cis-trans isomerase CYP18-2 [Cucumis melo]	1.23	Up	5	0.005
4435	XP_008449356.1	PREDICTED: histone H2A variant 1 [Cucumis melo]	1.36	Up	3	0.005
4471	XP_008462821.1	PREDICTED: benzyl alcohol O-benzoyltransferase [Cucumis melo]	1.265	Up	38	0.001
4491	XP_008454268.1	PREDICTED: GDSL esterase/lipase At5g62930 isoform X2 [Cucumis melo]	1.379	Up	10	0.005
4500	XP_008454859.1	PREDICTED: uncharacterized protein LOC103495165 [Cucumis melo]	2.152	Up	1	0.031
4524	XP_008437254.1	PREDICTED: probable phospholipid hydroperoxide glutathione peroxidase [Cucumis melo]	1.291	Up	115	0.001
4545	XP_008439640.1	PREDICTED: elongation factor 1-delta-like isoform X2 [Cucumis melo]	1.372	Up	148	0.001
4575	XP_008465194.1	PREDICTED: 40S ribosomal protein S15-4-like [Cucumis melo]	1.956	Up	13	0.001
4590	XP_008452836.1	PREDICTED: probable phospholipid hydroperoxide glutathione peroxidase [Cucumis melo]	1.234	Up	20	0.001
4609	XP_008439666.1	PREDICTED: DNA-binding protein DDB_G0278111 [Cucumis melo]	1.55	Up	7	0.019
4626	XP_008463199.1	PREDICTED: 60S ribosomal protein L35a-1 [Cucumis melo]	1.328	Up	5	0.02
4666	XP_008458784.1	PREDICTED: glutaredoxin-C6 [Cucumis melo]	1.213	Up	11	0.001
4667	XP_008439928.1	PREDICTED: uncharacterized protein LOC103484567 [Cucumis melo]	1.217	Up	3	0.047
4707	XP_008466517.1	PREDICTED: glucose-induced degradation protein 8 homolog [Cucumis melo]	1.202	Up	3	0.039
4717	XP_008440840.1	PREDICTED: proteasome subunit alpha type-7 [Cucumis melo]	1.26	Up	7	0.001
4789	XP_008448747.1	PREDICTED: haloacid dehalogenase-like hydrolase domain-containing protein Sgpp [Cucumis melo]	1.34	Up	8	0.001
4802	XP_008453564.1	PREDICTED: uncharacterized protein LOC103494239 [Cucumis melo]	1.222	Up	3	0.026
4838	XP_008457014.1	PREDICTED: glutathione S-transferase DHAR3 chloroplastic [Cucumis melo]	1.368	Up	9	0.002
4852	XP_008446013.1	PREDICTED: 60S ribosomal protein L5 [Cucumis melo]	1.347	Up	72	0.001
4899	XP_008448853.1	PREDICTED: small heat shock protein chloroplastic-like isoform X2 [Cucumis melo]	1.255	Up	8	0.001
4901	XP_016903018.1	PREDICTED: LOW QUALITY PROTEIN: histone H2B.7-like [Cucumis melo]	1.928	Up	5	0.001
4908	XP_008446334.1	PREDICTED: 40S ribosomal protein S9-2 [Cucumis melo]	1.203	Up	47	0.001
4913	XP_008447563.1	PREDICTED: profilin-like [Cucumis melo]	1.261	Up	26	0.001
4934	XP_008448277.1	PREDICTED: aldo-keto reductase family 4 member C9-like [Cucumis melo]	1.341	Up	27	0.001
4955	XP_008442614.1	PREDICTED: glutathione S-transferase L3-like isoform X2 [Cucumis melo]	1.44	Up	127	0.001
4964	XP_016901582.1	PREDICTED: superoxide dismutase [Fe] chloroplastic-like isoform X2 [Cucumis melo]	1.467	Up	3	0.001
4968	XP_008451606.1	PREDICTED: glutathione S-transferase-like [Cucumis melo]	1.305	Up	11	0.002
4983	XP_008456611.1	PREDICTED: 40S ribosomal protein S17-3 [Cucumis melo]	1.697	Up	39	0.001
5044	XP_008467320.1	PREDICTED: 60S ribosomal protein L13-3-like [Cucumis melo]	1.44	Up	3	0.047
5048	XP_008444896.1	PREDICTED: probable rhamnogalacturonate lyase B isoform X2 [Cucumis melo]	5.464	Up	3	0.028
5074	XP_008461780.1	PREDICTED: uncharacterized protein LOC103500302 [Cucumis melo]	1.25	Up	5	0.02
5171	XP_008441161.1	PREDICTED: uncharacterized protein LOC103485383 [Cucumis melo]	2	Up	1	0.04
5177	XP_008446192.1	PREDICTED: ubiquitin-40S ribosomal protein S27a [Cucumis melo]	1.22	Up	10	0.001
5188	XP_008460221.1	PREDICTED: sm-like protein LSM36B [Cucumis melo]	1.329	Up	3	0.006
5209	XP_008450829.1	PREDICTED: uncharacterized protein LOC103492301 [Cucumis melo]	1.502	Up	2	0.012
5228	XP_008445497.1	PREDICTED: 60S ribosomal protein L17-2-like [Cucumis melo]	1.244	Up	3	0.02
5248	XP_008462263.1	PREDICTED: acyl carrier protein-like isoform X2 [Cucumis melo]	1.232	Up	5	0.002
5253	XP_008461298.1	PREDICTED: uncharacterized protein At2g27730 mitochondrial [Cucumis melo]	1.203	Up	8	0.001
5278	XP_008450036.1	PREDICTED: succinate dehydrogenase [ubiquinone] iron-sulfur subunit 2 mitochondrial [Cucumis melo]	1.418	Up	36	0.001

## Sheet: Table S2-4
Table S2-4 Identified differentially expressed proteins from JS after 24 days cold treatment (P< 0.05)
No.	Protein_ID	Description	Ratio_JS 24d_118/JS 0d_116	Response	Quant_Num_JS 24d_118/JS 0d_116	P-value
17	XP_008454667.1	PREDICTED: mitogen-activated protein kinase kinase kinase NPK1 isoform X5 [Cucumis melo]	0.516	Down	1	0.048
70	XP_008459597.1	PREDICTED: threonine synthase chloroplastic-like [Cucumis melo]	0.832	Down	4	0.02
82	XP_008453244.1	PREDICTED: heparanase-like protein 1 [Cucumis melo]	0.751	Down	3	0.005
187	XP_008459467.1	PREDICTED: T-complex protein 1 subunit zeta 1 [Cucumis melo]	0.773	Down	102	0.001
286	XP_008454470.1	PREDICTED: linoleate 9S-lipoxygenase 6 [Cucumis melo]	0.647	Down	33	0.001
295	XP_008444105.1	PREDICTED: 3-oxoacyl-[acyl-carrier-protein] synthase I chloroplastic [Cucumis melo]	0.815	Down	23	0.001
352	XP_008466877.1	PREDICTED: transmembrane 9 superfamily member 3-like [Cucumis melo]	0.83	Down	10	0.008
380	XP_008455603.1	PREDICTED: L-arabinokinase [Cucumis melo]	0.824	Down	21	0.001
402	XP_008462572.1	PREDICTED: cell division protein FtsZ homolog 2-2 chloroplastic-like [Cucumis melo]	0.716	Down	2	0.035
418	XP_008460758.1	PREDICTED: probable galactinol--sucrose galactosyltransferase 2 isoform X1 [Cucumis melo]	0.76	Down	11	0.001
427	XP_008456586.1	PREDICTED: uncharacterized protein LOC103496499 [Cucumis melo]	0.828	Down	4	0.036
451	XP_008463829.1	PREDICTED: beta-galactosidase 8 [Cucumis melo]	0.811	Down	7	0.002
486	XP_008438301.1	PREDICTED: 60S ribosomal protein L37a [Cucumis melo]	0.797	Down	16	0.001
525	XP_008454243.1	PREDICTED: uncharacterized protein LOC103494706 [Cucumis melo]	0.833	Down	38	0.001
550	XP_008460096.1	PREDICTED: 50S ribosomal protein L3 chloroplastic [Cucumis melo]	0.829	Down	10	0.001
558	XP_008438060.1	PREDICTED: uncharacterized protein At3g61260 isoform X2 [Cucumis melo]	0.771	Down	11	0.007
634	XP_008440643.1	PREDICTED: uncharacterized protein LOC103484998 [Cucumis melo]	0.788	Down	6	0.004
669	XP_008450926.1	PREDICTED: thiol protease aleurain-like [Cucumis melo]	0.709	Down	17	0.001
684	XP_008462649.1	PREDICTED: probable methyltransferase PMT26 [Cucumis melo]	0.779	Down	25	0.001
702	XP_008458563.1	PREDICTED: stem-specific protein TSJT1-like [Cucumis melo]	0.813	Down	29	0.002
723	XP_008449851.1	PREDICTED: CBL-interacting serine/threonine-protein kinase 3 [Cucumis melo]	0.802	Down	7	0.017
728	XP_008455963.1	PREDICTED: patellin-1-like [Cucumis melo]	0.809	Down	6	0.02
729	XP_008452896.1	PREDICTED: LOW QUALITY PROTEIN: uncharacterized protein LOC103493781 [Cucumis melo]	0.809	Down	13	0.001
746	XP_008442722.1	PREDICTED: ACT domain-containing protein ACR10 isoform X2 [Cucumis melo]	0.779	Down	4	0.04
758	XP_008451826.1	PREDICTED: photosystem II 10 kDa polypeptide chloroplastic [Cucumis melo]	0.798	Down	17	0.001
759	XP_008454832.2	PREDICTED: cytosolic endo-beta-N-acetylglucosaminidase 1-like [Cucumis melo]	0.788	Down	53	0.001
772	XP_008459619.1	PREDICTED: phosducin-like protein 3 [Cucumis melo]	0.77	Down	3	0.01
780	XP_008437938.1	PREDICTED: uncharacterized protein LOC103483212 [Cucumis melo]	0.806	Down	12	0.006
836	XP_008461811.1	PREDICTED: DNA topoisomerase 2 [Cucumis melo]	0.506	Down	1	0.046
842	XP_008447947.1	PREDICTED: aquaporin PIP2-7 [Cucumis melo]	0.75	Down	7	0.001
843	XP_008441744.1	PREDICTED: F-box protein PP2-B10-like [Cucumis melo]	0.824	Down	3	0.041
871	XP_008453987.1	PREDICTED: uncharacterized protein LOC103494545 [Cucumis melo]	0.766	Down	4	0.001
907	XP_008437742.1	PREDICTED: protein BONZAI 1-like isoform X1 [Cucumis melo]	0.829	Down	6	0.004
931	XP_008437386.1	PREDICTED: probable polygalacturonase [Cucumis melo]	0.828	Down	3	0.044
933	NP_001284470.1	peroxidase 2-like precursor [Cucumis melo]	0.588	Down	38	0.001
955	XP_008455288.1	PREDICTED: ATP-dependent zinc metalloprotease FTSH 2 chloroplastic [Cucumis melo]	0.818	Down	34	0.001
958	NP_001292578.1	uncharacterized protein LOC103503105 [Cucumis melo]	0.762	Down	11	0.01
961	XP_008450252.1	PREDICTED: MLP-like protein 329 [Cucumis melo]	0.628	Down	8	0.001
981	XP_008455252.1	PREDICTED: protein PHLOEM PROTEIN 2-LIKE A1-like [Cucumis melo]	0.485	Down	54	0.001
1001	XP_008452846.1	PREDICTED: transmembrane 9 superfamily member 8-like [Cucumis melo]	0.805	Down	10	0.006
1016	XP_008444814.1	PREDICTED: tubulin beta chain [Cucumis melo]	0.785	Down	3	0.027
1020	XP_008440346.1	PREDICTED: subtilisin-like protease SBT1.7 [Cucumis melo]	0.831	Down	21	0.001
1059	XP_008446816.1	PREDICTED: pullulanase 1 chloroplastic [Cucumis melo]	0.78	Down	5	0.041
1087	XP_008457691.1	PREDICTED: rac-like GTP-binding protein RAC1 [Cucumis melo]	0.798	Down	3	0.02
1106	XP_008450963.1	PREDICTED: 3-oxoacyl-[acyl-carrier-protein] synthase II chloroplastic [Cucumis melo]	0.827	Down	7	0.023
1109	XP_008450854.1	PREDICTED: beta-galactosidase [Cucumis melo]	0.762	Down	10	0.001
1141	XP_008455107.1	PREDICTED: glutamate-1-semialdehyde 2 1-aminomutase 2 chloroplastic-like [Cucumis melo]	0.751	Down	24	0.001
1152	XP_008464564.1	PREDICTED: 1-deoxy-D-xylulose 5-phosphate reductoisomerase chloroplastic [Cucumis melo]	0.809	Down	39	0.001
1166	XP_008454291.1	PREDICTED: uncharacterized protein LOC103494732 [Cucumis melo]	0.796	Down	46	0.001
1207	XP_008443383.1	PREDICTED: uncharacterized protein At5g39570 [Cucumis melo]	0.809	Down	106	0.001
1235	XP_008443789.1	PREDICTED: exportin-4 isoform X2 [Cucumis melo]	0.678	Down	4	0.003
1253	XP_008452493.1	PREDICTED: nucleobase-ascorbate transporter 3 [Cucumis melo]	0.8	Down	3	0.021
1280	XP_008454527.1	PREDICTED: tryptophan synthase beta chain 1 [Cucumis melo]	0.784	Down	21	0.001
1301	XP_008467304.1	PREDICTED: uncharacterized protein LOC103504684 [Cucumis melo]	0.831	Down	5	0.011
1313	XP_008465824.1	PREDICTED: elongation factor 1-alpha-like [Cucumis melo]	0.68	Down	43	0.001
1351	XP_008448943.1	PREDICTED: tubulin beta chain-like [Cucumis melo]	0.344	Down	11	0.001
1429	XP_008449902.1	PREDICTED: glucosidase 2 subunit beta isoform X2 [Cucumis melo]	0.82	Down	32	0.001
1469	XP_008462390.1	PREDICTED: T-complex protein 1 subunit delta [Cucumis melo]	0.636	Down	80	0.001
1480	XP_016901370.1	PREDICTED: protein ASPARTIC PROTEASE IN GUARD CELL 1-like [Cucumis melo]	0.748	Down	11	0.004
1485	XP_008464962.1	PREDICTED: tubulin alpha-3 chain-like [Cucumis melo]	0.688	Down	19	0.001
1491	XP_008442649.1	PREDICTED: LOW QUALITY PROTEIN: interactor of constitutive active ROPs 3-like [Cucumis melo]	0.682	Down	4	0.029
1559	NP_001284473.1	endochitinase-like precursor [Cucumis melo]	0.793	Down	25	0.001
1583	XP_016901241.1	PREDICTED: uncharacterized protein LOC103493288 isoform X2 [Cucumis melo]	0.715	Down	2	0.034
1597	XP_008445953.1	PREDICTED: carbamoyl-phosphate synthase small chain chloroplastic [Cucumis melo]	0.764	Down	41	0.001
1612	XP_008456741.1	PREDICTED: transmembrane 9 superfamily member 11 [Cucumis melo]	0.721	Down	5	0.003
1622	XP_008453444.1	PREDICTED: uncharacterized protein LOC103494150 [Cucumis melo]	0.651	Down	2	0.014
1679	XP_016899721.1	PREDICTED: uncharacterized protein LOC103486532 [Cucumis melo]	0.553	Down	2	0.005
1700	XP_008456174.1	PREDICTED: histone H1-like [Cucumis melo]	0.672	Down	3	0.004
1719	XP_008449631.1	PREDICTED: uncharacterized protein LOC103491458 [Cucumis melo]	0.827	Down	3	0.044
1721	XP_008448583.1	PREDICTED: acyl-CoA-binding protein [Cucumis melo]	0.825	Down	15	0.001
1775	XP_008437865.1	PREDICTED: ORM1-like protein 3 [Cucumis melo]	0.819	Down	4	0.022
1791	XP_008439050.1	PREDICTED: quinolinate synthase chloroplastic [Cucumis melo]	0.759	Down	4	0.006
1812	XP_008462217.1	PREDICTED: 60S ribosomal protein L7-4 [Cucumis melo]	0.824	Down	3	0.04
1820	XP_008460354.1	PREDICTED: pectinesterase 3 [Cucumis melo]	0.741	Down	9	0.002
1881	XP_008452695.1	PREDICTED: zinc finger CCCH domain-containing protein 20-like [Cucumis melo]	0.315	Down	1	0.01
1944	XP_008437595.1	PREDICTED: uncharacterized protein LOC103482961 [Cucumis melo]	0.438	Down	6	0.016
1947	XP_008459399.1	PREDICTED: DNA repair protein recA homolog 3 mitochondrial-like [Cucumis melo]	0.796	Down	4	0.004
1973	XP_008455742.1	PREDICTED: 40S ribosomal protein S24-1 [Cucumis melo]	0.805	Down	6	0.003
1988	YP_004841791.1	ribulose 1 5-bisphosphate carbosylase/oxygenase large subunit (chloroplast) [Cucumis melo subsp. melo]	0.831	Down	150	0.001
2001	XP_008462188.1	PREDICTED: LOW QUALITY PROTEIN: pyrophosphate-energized membrane proton pump 2-like [Cucumis melo]	0.596	Down	4	0.001
2022	XP_008443295.1	PREDICTED: protein SRC1 [Cucumis melo]	0.821	Down	34	0.001
2030	XP_008446744.1	PREDICTED: transcription repressor OFP13-like [Cucumis melo]	0.451	Down	5	0.001
2065	XP_008437849.1	PREDICTED: microtubule-associated protein RP/EB family member 1-like [Cucumis melo]	0.801	Down	8	0.04
2154	XP_008465336.1	PREDICTED: cathepsin B-like isoform X2 [Cucumis melo]	0.83	Down	16	0.002
2247	XP_008465821.1	PREDICTED: uncharacterized protein PHLOEM PROTEIN 2-LIKE A4-like [Cucumis melo]	0.783	Down	3	0.037
2259	XP_008447193.1	PREDICTED: uncharacterized protein LOC103489701 [Cucumis melo]	0.506	Down	36	0.001
2280	XP_008448720.1	PREDICTED: beta-amyrin 11-oxidase-like [Cucumis melo]	0.5	Down	5	0.005
2287	XP_008437269.1	PREDICTED: tubulin beta chain-like [Cucumis melo]	0.386	Down	7	0.002
2330	XP_016899800.1	PREDICTED: transmembrane 9 superfamily member 11-like [Cucumis melo]	0.814	Down	8	0.024
2426	XP_008450257.1	PREDICTED: MLP-like protein 329 [Cucumis melo]	0.401	Down	3	0.034
2429	XP_008439880.1	PREDICTED: clathrin light chain 1-like [Cucumis melo]	0.768	Down	9	0.013
2452	YP_004841794.1	photosystem I assembly protein ycf4 (chloroplast) [Cucumis melo subsp. melo]	0.716	Down	2	0.036
2458	XP_008452381.1	PREDICTED: cytochrome c [Cucumis melo]	0.67	Down	10	0.001
2464	XP_008467328.1	PREDICTED: peroxidase 2-like [Cucumis melo]	0.691	Down	19	0.001
2492	XP_008440696.1	PREDICTED: caffeoylshikimate esterase-like [Cucumis melo]	0.789	Down	9	0.003
2498	XP_008444507.1	PREDICTED: branched-chain-amino-acid aminotransferase 2 chloroplastic [Cucumis melo]	0.733	Down	16	0.001
2518	XP_008450256.1	PREDICTED: MLP-like protein 329 [Cucumis melo]	0.483	Down	5	0.011
2535	XP_008445800.1	PREDICTED: xyloglucan endotransglucosylase/hydrolase 2-like partial [Cucumis melo]	0.614	Down	10	0.003
2544	XP_016901673.1	PREDICTED: pentatricopeptide repeat-containing protein At2g20710 mitochondrial-like [Cucumis melo]	0.53	Down	2	0.002
2575	XP_008445721.1	PREDICTED: tetrahydrocannabinolic acid synthase-like [Cucumis melo]	0.7	Down	58	0.001
2594	XP_008451315.2	PREDICTED: uncharacterized protein LOC103492624 partial [Cucumis melo]	0.825	Down	7	0.01
2600	XP_008438929.1	PREDICTED: protein argonaute 1 [Cucumis melo]	0.817	Down	119	0.001
2638	XP_008455687.1	PREDICTED: putative methyltransferase DDB_G0268948 [Cucumis melo]	0.631	Down	2	0.01
2655	XP_008455203.1	PREDICTED: calcium sensing receptor chloroplastic [Cucumis melo]	0.775	Down	13	0.001
2656	XP_008451725.1	PREDICTED: probable LRR receptor-like serine/threonine-protein kinase At1g53430 isoform X1 [Cucumis melo]	0.825	Down	7	0.017
2667	XP_008443511.1	PREDICTED: peptidyl-prolyl cis-trans isomerase CYP38 chloroplastic [Cucumis melo]	0.776	Down	16	0.001
2727	XP_008460196.1	PREDICTED: uncharacterized protein LOC103499081 [Cucumis melo]	0.577	Down	35	0.001
2737	XP_008463084.1	PREDICTED: abscisic stress-ripening protein 2-like [Cucumis melo]	0.811	Down	14	0.001
2738	XP_008459050.1	PREDICTED: uncharacterized protein PHLOEM PROTEIN 2-LIKE A4 [Cucumis melo]	0.59	Down	18	0.001
2774	XP_008452973.1	PREDICTED: HMG1/2-like protein [Cucumis melo]	0.572	Down	2	0.03
2806	XP_008454190.1	PREDICTED: uncharacterized GTP-binding protein YjiA [Cucumis melo]	0.827	Down	21	0.001
2838	XP_008439283.1	PREDICTED: glutaminyl-peptide cyclotransferase [Cucumis melo]	0.673	Down	2	0.02
2945	XP_008454885.1	PREDICTED: allene oxide synthase 2-like isoform X1 [Cucumis melo]	0.804	Down	64	0.001
2982	XP_008452941.1	PREDICTED: ATP-dependent zinc metalloprotease FTSH chloroplastic [Cucumis melo]	0.766	Down	17	0.001
2983	XP_008458321.1	PREDICTED: beta-glucosidase-like SFR2 chloroplastic isoform X1 [Cucumis melo]	0.815	Down	17	0.002
2984	XP_008439061.1	PREDICTED: cytochrome P450 71A1-like [Cucumis melo]	0.814	Down	3	0.029
3020	XP_016900117.1	PREDICTED: plant UBX domain-containing protein 11 isoform X2 [Cucumis melo]	0.776	Down	3	0.011
3087	XP_008461617.1	PREDICTED: 60S ribosomal protein L35-like [Cucumis melo]	0.7	Down	5	0.001
3095	XP_008460870.1	PREDICTED: glutathione S-transferase 2-like [Cucumis melo]	0.827	Down	5	0.005
3132	XP_008447208.1	PREDICTED: ribonuclease 2-like [Cucumis melo]	0.805	Down	7	0.035
3155	XP_008451290.1	PREDICTED: peptidyl-prolyl cis-trans isomerase CYP63 [Cucumis melo]	0.788	Down	4	0.003
3167	XP_008465603.2	PREDICTED: probable linoleate 9S-lipoxygenase 5 partial [Cucumis melo]	0.736	Down	12	0.001
3215	XP_008436991.1	PREDICTED: 60S ribosomal protein L36-2-like [Cucumis melo]	0.747	Down	10	0.001
3227	XP_008455779.1	PREDICTED: zeatin O-xylosyltransferase-like [Cucumis melo]	0.667	Down	3	0.008
3242	XP_008460673.1	PREDICTED: uncharacterized protein PHLOEM PROTEIN 2-LIKE A4-like [Cucumis melo]	0.707	Down	22	0.001
3278	XP_008452815.1	PREDICTED: aspartyl protease family protein At5g10770-like [Cucumis melo]	0.764	Down	17	0.001
3282	XP_008457800.1	PREDICTED: STS14 protein [Cucumis melo]	0.719	Down	13	0.001
3327	XP_008442483.1	PREDICTED: tubulin beta chain-like [Cucumis melo]	0.353	Down	4	0.047
3336	XP_008457516.1	PREDICTED: calcium-transporting ATPase 4 endoplasmic reticulum-type-like [Cucumis melo]	0.679	Down	29	0.001
3351	XP_008438837.1	PREDICTED: protein NBR1 homolog [Cucumis melo]	0.815	Down	6	0.003
3363	XP_008455273.1	PREDICTED: UDP-glycosyltransferase 74F2-like [Cucumis melo]	0.653	Down	5	0.002
3373	XP_008465435.1	PREDICTED: serine/arginine-rich splicing factor SR45 [Cucumis melo]	0.745	Down	12	0.001
3412	XP_008444013.1	PREDICTED: uncharacterized endoplasmic reticulum membrane protein YGL010W-like [Cucumis melo]	0.657	Down	3	0.016
3417	XP_008447795.1	PREDICTED: carbamoyl-phosphate synthase large chain chloroplastic [Cucumis melo]	0.712	Down	120	0.001
3433	XP_008449373.1	PREDICTED: histone H1 [Cucumis melo]	0.825	Down	8	0.025
3465	XP_008449885.1	PREDICTED: tubulin alpha-3 chain [Cucumis melo]	0.538	Down	6	0.001
3477	XP_008439639.1	PREDICTED: mannosyl-oligosaccharide 1 2-alpha-mannosidase MNS3 [Cucumis melo]	0.823	Down	7	0.005
3641	XP_008438718.1	PREDICTED: basic 7S globulin-like [Cucumis melo]	0.753	Down	43	0.001
3657	XP_008462516.1	PREDICTED: threonine dehydratase biosynthetic chloroplastic [Cucumis melo]	0.83	Down	5	0.011
3696	XP_008448220.1	PREDICTED: external alternative NAD(P)H-ubiquinone oxidoreductase B2 mitochondrial [Cucumis melo]	0.723	Down	2	0.04
3716	NP_001284403.1	benzyl alcohol O-benzoyltransferase-like [Cucumis melo]	0.714	Down	16	0.001
3720	XP_008449771.2	PREDICTED: peroxidase 2-like [Cucumis melo]	0.771	Down	15	0.001
3721	XP_008445559.1	PREDICTED: tubulin beta chain [Cucumis melo]	0.771	Down	41	0.001
3745	XP_008461882.1	PREDICTED: transcription factor bHLH3 [Cucumis melo]	0.824	Down	4	0.015
3792	NP_001284442.1	xyloglucan endotransglucosylase/hydrolase protein 22-like precursor [Cucumis melo]	0.716	Down	19	0.001
3800	XP_008458953.1	PREDICTED: probable serine/threonine-protein kinase kinX [Cucumis melo]	0.734	Down	6	0.001
3842	XP_008449243.1	PREDICTED: ethylene-insensitive protein 2 isoform X2 [Cucumis melo]	0.783	Down	3	0.016
3874	XP_008437557.1	PREDICTED: acidic endochitinase [Cucumis melo]	0.761	Down	9	0.004
3911	XP_008437848.1	PREDICTED: uncharacterized protein LOC103483156 [Cucumis melo]	0.73	Down	12	0.001
3922	XP_008443884.1	PREDICTED: chitotriosidase-1-like [Cucumis melo]	0.819	Down	4	0.013
3937	XP_008466237.1	PREDICTED: myb-related protein 3R-1-like [Cucumis melo]	0.566	Down	2	0.008
3940	XP_008457681.1	PREDICTED: subtilisin-like protease SBT1.6 [Cucumis melo]	0.668	Down	8	0.023
3947	XP_008446626.1	PREDICTED: polyphenol oxidase I chloroplastic-like [Cucumis melo]	0.6	Down	2	0.007
3964	XP_008447584.1	PREDICTED: 60S ribosomal protein L28-2-like [Cucumis melo]	0.82	Down	10	0.031
4007	XP_008451008.1	PREDICTED: ruBisCO large subunit-binding protein subunit beta chloroplastic [Cucumis melo]	0.783	Down	112	0.001
4117	XP_008446239.1	PREDICTED: MLP-like protein 423 [Cucumis melo]	0.427	Down	16	0.001
4178	XP_008463179.1	PREDICTED: uncharacterized protein LOC103501388 [Cucumis melo]	0.829	Down	9	0.026
4216	XP_008440602.1	PREDICTED: uncharacterized protein LOC103484976 [Cucumis melo]	0.816	Down	3	0.032
4313	XP_008466710.1	PREDICTED: photosystem II 22 kDa protein chloroplastic [Cucumis melo]	0.78	Down	13	0.001
4328	XP_008462617.1	PREDICTED: aspartic proteinase nepenthesin-2-like [Cucumis melo]	0.657	Down	22	0.001
4342	XP_008462050.1	PREDICTED: fasciclin-like arabinogalactan protein 2 [Cucumis melo]	0.754	Down	37	0.001
4351	XP_008449779.1	PREDICTED: peroxidase 2-like [Cucumis melo]	0.831	Down	28	0.001
4386	XP_008455575.1	PREDICTED: probable galacturonosyltransferase 9 [Cucumis melo]	0.817	Down	4	0.011
4417	XP_008458989.1	PREDICTED: pyrophosphate--fructose 6-phosphate 1-phosphotransferase subunit beta-like [Cucumis melo]	0.783	Down	7	0.002
4468	XP_008452936.1	PREDICTED: 4-coumarate--CoA ligase-like 5 [Cucumis melo]	0.8	Down	12	0.001
4471	XP_008462821.1	PREDICTED: benzyl alcohol O-benzoyltransferase [Cucumis melo]	0.766	Down	39	0.001
4513	XP_008442324.1	PREDICTED: non-specific lipid-transfer protein 1-like [Cucumis melo]	0.63	Down	3	0.001
4537	XP_008458931.1	PREDICTED: uncharacterized protein LOC103498191 [Cucumis melo]	0.362	Down	2	0.002
4598	XP_008454421.1	PREDICTED: tubulin alpha chain [Cucumis melo]	0.364	Down	9	0.001
4618	XP_008439269.1	PREDICTED: protein SRC2 homolog [Cucumis melo]	0.799	Down	19	0.002
4621	NP_001284441.1	L-ascorbate oxidase [Cucumis melo]	0.652	Down	85	0.001
4627	XP_008440982.1	PREDICTED: protein PXR1-like [Cucumis melo]	0.701	Down	3	0.011
4641	XP_008458873.1	PREDICTED: hexokinase-1 isoform X3 [Cucumis melo]	0.797	Down	4	0.005
4645	XP_008457862.1	PREDICTED: phosphoglycerate mutase-like protein 4 [Cucumis melo]	0.768	Down	3	0.01
4692	XP_008463017.1	PREDICTED: uncharacterized protein LOC103501260 [Cucumis melo]	0.823	Down	4	0.013
4715	XP_008465221.1	PREDICTED: phytanoyl-CoA dioxygenase isoform X3 [Cucumis melo]	0.776	Down	3	0.011
4720	XP_008437058.1	PREDICTED: miraculin-like [Cucumis melo]	0.59	Down	10	0.001
4725	XP_008438571.1	PREDICTED: ureidoglycolate hydrolase [Cucumis melo]	0.805	Down	54	0.001
4787	XP_008457391.1	PREDICTED: uncharacterized protein LOC103497094 [Cucumis melo]	0.827	Down	3	0.044
4808	XP_008463082.1	PREDICTED: keratin type I cytoskeletal 9-like [Cucumis melo]	0.58	Down	25	0.001
4848	XP_008449100.1	PREDICTED: serine/arginine-rich splicing factor RS40-like isoform X1 [Cucumis melo]	0.765	Down	3	0.008
5003	XP_008437215.1	PREDICTED: RHOMBOID-like protein 2 [Cucumis melo]	0.791	Down	4	0.024
5006	XP_008454504.2	PREDICTED: 3-ketoacyl-CoA thiolase 2 peroxisomal-like [Cucumis melo]	0.758	Down	3	0.022
5064	XP_008442676.2	PREDICTED: V-type proton ATPase subunit G1-like [Cucumis melo]	0.752	Down	11	0.001
5098	XP_008449056.1	PREDICTED: poly(A)-specific ribonuclease PARN [Cucumis melo]	0.394	Down	1	0.023
5110	XP_016900144.1	PREDICTED: cytochrome P450 71A1-like [Cucumis melo]	0.813	Down	11	0.017
5147	XP_008439529.2	PREDICTED: reticuline oxidase-like protein [Cucumis melo]	0.772	Down	22	0.001
5152	NP_001284457.1	protein PHLOEM PROTEIN 2-LIKE A1-like [Cucumis melo]	0.392	Down	121	0.001
5178	XP_008449353.1	PREDICTED: tryptophan synthase alpha chain-like isoform X2 [Cucumis melo]	0.809	Down	26	0.001
5239	XP_008449335.1	PREDICTED: homocysteine S-methyltransferase 3 [Cucumis melo]	0.793	Down	9	0.001
5246	XP_008450645.1	PREDICTED: eukaryotic translation initiation factor 6-2 [Cucumis melo]	0.516	Down	1	0.048
5252	XP_008465363.1	PREDICTED: ruBisCO large subunit-binding protein subunit alpha [Cucumis melo]	0.79	Down	70	0.001
5282	XP_008442639.1	PREDICTED: E3 ubiquitin-protein ligase UPL4 [Cucumis melo]	0.453	Down	1	0.034
44	XP_008454461.1	PREDICTED: costars family protein [Cucumis melo]	1.259	Up	12	0.002
52	XP_008457419.1	PREDICTED: 18.5 kDa class I heat shock protein-like [Cucumis melo]	1.603	Up	64	0.001
80	XP_008447450.1	PREDICTED: chlorophyll a-b binding protein of LHCII type 1-like [Cucumis melo]	1.664	Up	26	0.001
87	XP_008438682.1	PREDICTED: heat shock 70 kDa protein 8 [Cucumis melo]	1.737	Up	108	0.001
88	XP_008449241.1	PREDICTED: chlorophyll a-b binding protein CP29.1 chloroplastic-like [Cucumis melo]	1.234	Up	40	0.001
154	XP_008452767.2	PREDICTED: 17.9 kDa class II heat shock protein-like [Cucumis melo]	1.95	Up	95	0.001
213	XP_008437616.1	PREDICTED: importin subunit beta-1 [Cucumis melo]	1.216	Up	10	0.01
253	XP_008438367.1	PREDICTED: cytochrome b5 [Cucumis melo]	1.224	Up	40	0.001
284	XP_008442454.1	PREDICTED: 26S proteasome non-ATPase regulatory subunit 7 homolog A [Cucumis melo]	1.4	Up	32	0.001
296	XP_008451956.1	PREDICTED: UDP-glucose 4-epimerase GEPI48-like [Cucumis melo]	1.315	Up	61	0.001
304	XP_008455490.1	PREDICTED: dnaJ homolog subfamily B member 1 [Cucumis melo]	1.307	Up	3	0.013
312	XP_008450042.1	PREDICTED: class I heat shock protein-like [Cucumis melo]	3.994	Up	3	0.001
321	XP_008462084.1	PREDICTED: chlorophyll a-b binding protein 151 chloroplastic [Cucumis melo]	1.52	Up	14	0.001
356	XP_008447738.1	PREDICTED: protein translation factor SUI1 homolog 1-like [Cucumis melo]	1.291	Up	4	0.002
370	XP_008443553.1	PREDICTED: probable galactinol--sucrose galactosyltransferase 5 [Cucumis melo]	1.245	Up	17	0.001
420	XP_008457545.1	PREDICTED: exocyst complex component EXO70A1-like [Cucumis melo]	1.215	Up	19	0.001
523	XP_008454618.1	PREDICTED: uncharacterized protein LOC103494986 [Cucumis melo]	1.202	Up	24	0.013
534	XP_008448591.1	PREDICTED: uncharacterized protein LOC103490721 isoform X2 [Cucumis melo]	1.208	Up	6	0.037
546	XP_016900282.1	PREDICTED: nicotinamidase 2-like isoform X3 [Cucumis melo]	1.385	Up	7	0.003
582	XP_008460941.1	PREDICTED: uncharacterized protein LOC103499676 [Cucumis melo]	1.232	Up	43	0.001
610	XP_008441527.1	PREDICTED: chlorophyll a-b binding protein CP24 10A chloroplastic [Cucumis melo]	1.691	Up	31	0.001
633	XP_008465169.1	PREDICTED: NADH dehydrogenase [ubiquinone] 1 alpha subcomplex subunit 2 [Cucumis melo]	1.275	Up	3	0.014
657	XP_008449849.1	PREDICTED: calmodulin-7 [Cucumis melo]	1.338	Up	59	0.001
676	XP_008466265.1	PREDICTED: uncharacterized protein LOC103503726 [Cucumis melo]	1.206	Up	6	0.031
778	XP_008464311.1	PREDICTED: oligopeptide transporter 3 [Cucumis melo]	1.21	Up	5	0.005
908	XP_008460863.1	PREDICTED: glutathione S-transferase zeta class-like [Cucumis melo]	1.374	Up	35	0.001
1031	XP_008463060.1	PREDICTED: farnesyl pyrophosphate synthase 1 [Cucumis melo]	1.494	Up	23	0.001
1062	XP_008454987.1	PREDICTED: 22.0 kDa heat shock protein-like [Cucumis melo]	1.841	Up	16	0.001
1219	XP_008464048.1	PREDICTED: pleckstrin homology domain-containing protein 1 [Cucumis melo]	1.2	Up	15	0.001
1245	XP_008448031.1	PREDICTED: uncharacterized protein At5g02240 [Cucumis melo]	1.221	Up	14	0.001
1270	XP_008448265.1	PREDICTED: LOW QUALITY PROTEIN: aldo-keto reductase family 4 member C9-like [Cucumis melo]	1.223	Up	39	0.001
1287	XP_008438073.1	PREDICTED: bifunctional protein FolD 4 chloroplastic isoform X2 [Cucumis melo]	1.248	Up	11	0.033
1304	XP_008437664.1	PREDICTED: small heat shock protein chloroplastic [Cucumis melo]	3.274	Up	5	0.001
1326	XP_008451486.1	PREDICTED: GTP-binding protein SAR1A [Cucumis melo]	1.469	Up	15	0.001
1332	XP_008460506.1	PREDICTED: glutamine synthetase nodule isozyme-like [Cucumis melo]	1.364	Up	9	0.001
1333	XP_008448389.1	PREDICTED: histone H4 [Cucumis melo]	1.25	Up	33	0.001
1358	XP_008453211.1	PREDICTED: chlorophyll a-b binding protein P4 chloroplastic [Cucumis melo]	1.351	Up	7	0.015
1374	XP_008442491.1	PREDICTED: uncharacterized protein C167.05 [Cucumis melo]	1.299	Up	69	0.001
1388	XP_008460171.1	PREDICTED: LOW QUALITY PROTEIN: peroxisomal membrane protein 11C [Cucumis melo]	1.47	Up	2	0.02
1411	XP_008452926.1	PREDICTED: L-ascorbate oxidase homolog [Cucumis melo]	1.225	Up	22	0.001
1413	XP_016901176.1	PREDICTED: probable glutathione S-transferase parC isoform X2 [Cucumis melo]	1.339	Up	45	0.001
1415	XP_008467049.1	PREDICTED: cytochrome P450 71A1-like partial [Cucumis melo]	1.264	Up	4	0.003
1508	XP_008450536.1	PREDICTED: heat shock 70 kDa protein [Cucumis melo]	1.993	Up	261	0.001
1561	XP_008455767.1	PREDICTED: protein GrpE [Cucumis melo]	1.288	Up	9	0.001
1621	XP_008442585.1	PREDICTED: serine/threonine-protein kinase AFC1 isoform X3 [Cucumis melo]	1.338	Up	9	0.009
1634	XP_008443691.2	PREDICTED: isopentenyl-diphosphate Delta-isomerase I [Cucumis melo]	1.287	Up	6	0.03
1707	XP_008451590.1	PREDICTED: uncharacterized protein OsI_027940 [Cucumis melo]	1.294	Up	37	0.001
1737	XP_008460084.1	PREDICTED: tubulin-folding cofactor A [Cucumis melo]	1.251	Up	15	0.001
1767	XP_008460640.1	PREDICTED: cryptochrome-1 [Cucumis melo]	1.224	Up	10	0.001
1950	XP_008456347.1	PREDICTED: chlorophyll a-b binding protein of LHCII type 1 [Cucumis melo]	1.369	Up	3	0.034
1986	XP_008440018.1	PREDICTED: U3 small nucleolar RNA-associated protein 6 homolog [Cucumis melo]	1.262	Up	3	0.017
1999	XP_008463151.1	PREDICTED: universal stress protein A-like protein [Cucumis melo]	1.427	Up	41	0.001
2064	XP_008443426.1	PREDICTED: V-type proton ATPase subunit d2 [Cucumis melo]	1.206	Up	30	0.001
2074	XP_008466176.1	PREDICTED: 14-3-3-like protein B [Cucumis melo]	1.204	Up	52	0.001
2114	XP_008437772.1	PREDICTED: protein mago nashi homolog [Cucumis melo]	1.219	Up	16	0.001
2165	XP_008459498.1	PREDICTED: 22.0 kDa class IV heat shock protein [Cucumis melo]	1.7	Up	14	0.004
2232	XP_008461125.1	PREDICTED: protein LURP-one-related 12-like [Cucumis melo]	1.223	Up	11	0.002
2263	XP_008463154.1	PREDICTED: 15.7 kDa heat shock protein peroxisomal [Cucumis melo]	1.365	Up	13	0.001
2272	XP_008454491.1	PREDICTED: 26.5 kDa heat shock protein mitochondrial [Cucumis melo]	2.727	Up	4	0.01
2295	XP_008458673.1	PREDICTED: protein phosphatase 1 regulatory subunit pprA [Cucumis melo]	1.246	Up	19	0.001
2454	XP_008461613.1	PREDICTED: 3-ketoacyl-CoA synthase 19-like isoform X2 [Cucumis melo]	1.635	Up	3	0.002
2474	XP_008459187.1	PREDICTED: S-norcoclaurine synthase 1-like [Cucumis melo]	1.298	Up	9	0.002
2487	XP_008458388.1	PREDICTED: two-component response regulator ARR2-like isoform X1 [Cucumis melo]	2.11	Up	1	0.037
2536	XP_008460912.1	PREDICTED: protein BOLA2 [Cucumis melo]	1.296	Up	12	0.001
2602	XP_008465795.1	PREDICTED: ubiquitin-fold modifier 1 [Cucumis melo]	1.245	Up	4	0.01
2616	XP_008442083.1	PREDICTED: patellin-3-like [Cucumis melo]	1.205	Up	3	0.046
2619	XP_008441647.1	PREDICTED: protein HEAT-STRESS-ASSOCIATED 32 [Cucumis melo]	1.429	Up	13	0.001
2626	XP_008463198.1	PREDICTED: 18.1 kDa class I heat shock protein-like [Cucumis melo]	1.573	Up	131	0.001
2658	XP_008454148.1	PREDICTED: transaldolase [Cucumis melo]	1.207	Up	90	0.001
2699	XP_008451766.1	PREDICTED: ubiquitin-conjugating enzyme E2 36 [Cucumis melo]	1.223	Up	16	0.011
2717	XP_008452292.1	PREDICTED: chlorophyll a-b binding protein 13 chloroplastic [Cucumis melo]	1.552	Up	9	0.001
2730	XP_008459785.1	PREDICTED: uncharacterized protein At1g04910 isoform X2 [Cucumis melo]	1.567	Up	2	0.044
2747	XP_008439115.1	PREDICTED: ATP-dependent Clp protease ATP-binding subunit CLPT1 chloroplastic-like [Cucumis melo]	1.237	Up	9	0.005
2773	XP_008450466.1	PREDICTED: prefoldin subunit 1 isoform X2 [Cucumis melo]	1.215	Up	3	0.039
2803	XP_008465190.1	PREDICTED: protein SIEVE ELEMENT OCCLUSION B-like [Cucumis melo]	1.222	Up	154	0.001
2877	XP_008443293.1	PREDICTED: 5-methyltetrahydropteroyltriglutamate--homocysteine methyltransferase [Cucumis melo]	1.234	Up	75	0.001
2886	XP_008444340.1	PREDICTED: calcyclin-binding protein [Cucumis melo]	1.34	Up	11	0.004
2963	XP_008446300.1	PREDICTED: putative pentatricopeptide repeat-containing protein At5g40405 [Cucumis melo]	1.237	Up	3	0.026
2978	XP_008437230.1	PREDICTED: elicitor-responsive protein 3 [Cucumis melo]	1.315	Up	4	0.001
3034	XP_008464441.1	PREDICTED: SNF1-related protein kinase regulatory subunit gamma-1 [Cucumis melo]	1.202	Up	31	0.001
3070	XP_008466671.1	PREDICTED: NF-X1-type zinc finger protein NFXL1 [Cucumis melo]	1.522	Up	3	0.033
3072	XP_008461924.1	PREDICTED: stromal 70 kDa heat shock-related protein chloroplastic-like [Cucumis melo]	1.613	Up	15	0.001
3104	XP_008459076.1	PREDICTED: photosystem I reaction center subunit III chloroplastic [Cucumis melo]	1.218	Up	6	0.011
3113	XP_008466219.1	PREDICTED: 14-3-3-like protein [Cucumis melo]	1.229	Up	43	0.001
3293	XP_008440273.2	PREDICTED: leucine-rich repeat receptor protein kinase EMS1-like partial [Cucumis melo]	1.478	Up	3	0.026
3302	XP_008458618.1	PREDICTED: stress-response A/B barrel domain-containing protein At5g22580 [Cucumis melo]	1.254	Up	41	0.001
3366	XP_008448041.1	PREDICTED: NADP-dependent D-sorbitol-6-phosphate dehydrogenase-like [Cucumis melo]	1.231	Up	8	0.001
3416	XP_008453780.1	PREDICTED: inositol-3-phosphate synthase [Cucumis melo]	1.425	Up	13	0.001
3507	XP_008448520.1	PREDICTED: uncharacterized protein LOC103490671 [Cucumis melo]	1.225	Up	16	0.005
3539	XP_008439811.1	PREDICTED: dnaJ protein homolog 1-like [Cucumis melo]	1.251	Up	10	0.041
3565	XP_008467047.1	PREDICTED: glutamate--glyoxylate aminotransferase 2-like partial [Cucumis melo]	1.334	Up	3	0.005
3581	XP_008450298.1	PREDICTED: chlorophyll a-b binding protein 8 chloroplastic [Cucumis melo]	1.322	Up	4	0.04
3588	XP_008450453.1	PREDICTED: V-type proton ATPase subunit F [Cucumis melo]	1.269	Up	8	0.042
3625	XP_008446390.1	PREDICTED: uncharacterized protein LOC103489146 [Cucumis melo]	2.736	Up	1	0.019
3695	XP_008448040.1	PREDICTED: NADP-dependent D-sorbitol-6-phosphate dehydrogenase-like [Cucumis melo]	1.327	Up	22	0.001
3708	XP_008446812.1	PREDICTED: NAC domain-containing protein 16 [Cucumis melo]	1.243	Up	3	0.027
3748	XP_008453995.1	PREDICTED: chlorophyll a-b binding protein 6A chloroplastic [Cucumis melo]	1.379	Up	4	0.001
3752	XP_008451928.1	PREDICTED: RNA polymerase II transcriptional coactivator KELP [Cucumis melo]	1.234	Up	3	0.028
3794	XP_008464642.1	PREDICTED: 17.8 kDa class I heat shock protein-like [Cucumis melo]	1.961	Up	6	0.046
3846	XP_008448675.1	PREDICTED: 18.1 kDa class I heat shock protein-like [Cucumis melo]	3.28	Up	1	0.015
3852	XP_008456407.1	PREDICTED: small ubiquitin-related modifier 1 [Cucumis melo]	1.223	Up	5	0.005
3885	XP_008451160.1	PREDICTED: serine/threonine-protein kinase At5g01020 [Cucumis melo]	1.254	Up	16	0.001
3925	XP_008462012.1	PREDICTED: phototropin-2-like isoform X2 [Cucumis melo]	2.007	Up	1	0.043
3945	XP_008463469.1	PREDICTED: UDP-glucuronic acid decarboxylase 5 isoform X1 [Cucumis melo]	1.207	Up	25	0.001
3953	XP_008464137.1	PREDICTED: 26S proteasome non-ATPase regulatory subunit 11 homolog [Cucumis melo]	1.232	Up	67	0.001
4015	XP_008455753.1	PREDICTED: nascent polypeptide-associated complex subunit alpha-like protein 1 [Cucumis melo]	1.207	Up	10	0.01
4060	XP_008456473.1	PREDICTED: biotin carboxyl carrier protein of acetyl-CoA carboxylase chloroplastic isoform X2 [Cucumis melo]	1.228	Up	3	0.03
4138	XP_008450452.1	PREDICTED: beta-glucosidase 24 [Cucumis melo]	1.241	Up	16	0.001
4170	XP_008443031.1	PREDICTED: activator of 90 kDa heat shock protein ATPase homolog 1 [Cucumis melo]	1.228	Up	60	0.001
4217	XP_008462633.1	PREDICTED: uncharacterized protein LOC103500944 [Cucumis melo]	3.174	Up	1	0.039
4226	XP_008452205.1	PREDICTED: 22.0 kDa class IV heat shock protein-like [Cucumis melo]	1.34	Up	17	0.002
4240	XP_008453001.1	PREDICTED: germin-like protein 5-1 [Cucumis melo]	1.29	Up	29	0.001
4269	XP_008448895.1	PREDICTED: hsp70-Hsp90 organizing protein 3-like [Cucumis melo]	1.253	Up	142	0.001
4333	XP_008448623.1	PREDICTED: 26S proteasome non-ATPase regulatory subunit 13 homolog A [Cucumis melo]	1.413	Up	51	0.001
4368	XP_008461972.2	PREDICTED: tetraspanin-8-like [Cucumis melo]	1.218	Up	3	0.037
4369	XP_008458587.1	PREDICTED: 60S ribosomal protein L10a [Cucumis melo]	1.267	Up	25	0.001
4437	XP_008461564.1	PREDICTED: protein OPI10 homolog [Cucumis melo]	1.482	Up	7	0.001
4617	XP_008444124.2	PREDICTED: probable calcium-binding protein CML29 [Cucumis melo]	1.459	Up	4	0.01
4663	XP_008440736.1	PREDICTED: soluble inorganic pyrophosphatase isoform X2 [Cucumis melo]	1.3	Up	12	0.001
4666	XP_008458784.1	PREDICTED: glutaredoxin-C6 [Cucumis melo]	1.288	Up	14	0.005
4708	XP_008448631.1	PREDICTED: glutathione S-transferase U8-like [Cucumis melo]	1.34	Up	16	0.001
4717	XP_008440840.1	PREDICTED: proteasome subunit alpha type-7 [Cucumis melo]	1.33	Up	6	0.001
4742	XP_008438378.1	PREDICTED: chromosome transmission fidelity protein 18 homolog [Cucumis melo]	1.427	Up	2	0.028
4750	XP_008458208.1	PREDICTED: uncharacterized protein LOC103497707 [Cucumis melo]	1.226	Up	8	0.001
4763	XP_008448699.1	PREDICTED: chaperone protein ClpB1 [Cucumis melo]	1.344	Up	314	0.001
4816	XP_008453516.1	PREDICTED: LOW QUALITY PROTEIN: serine/threonine-protein kinase TOUSLED [Cucumis melo]	2.001	Up	1	0.043
4832	XP_008458534.1	PREDICTED: calcium-binding protein 39 [Cucumis melo]	1.282	Up	5	0.001
4836	XP_008444853.1	PREDICTED: 14-3-3-like protein [Cucumis melo]	1.211	Up	28	0.001
4934	XP_008448277.1	PREDICTED: aldo-keto reductase family 4 member C9-like [Cucumis melo]	1.274	Up	28	0.001
4962	XP_008448735.1	PREDICTED: phenylalanine--tRNA ligase alpha subunit cytoplasmic [Cucumis melo]	1.204	Up	12	0.001
4968	XP_008451606.1	PREDICTED: glutathione S-transferase-like [Cucumis melo]	1.226	Up	11	0.04
5057	XP_008463705.1	PREDICTED: uncharacterized protein At4g28440-like [Cucumis melo]	1.224	Up	8	0.001
5105	XP_008446109.1	PREDICTED: small heat shock protein chloroplastic-like [Cucumis melo]	1.541	Up	20	0.001
5193	XP_008439282.1	PREDICTED: heat shock protein 83 [Cucumis melo]	1.501	Up	332	0.001
5212	XP_008462316.1	PREDICTED: 40S ribosomal protein S3-3 [Cucumis melo]	1.23	Up	37	0.001
5228	XP_008445497.1	PREDICTED: 60S ribosomal protein L17-2-like [Cucumis melo]	1.312	Up	3	0.007
5236	XP_008441387.1	PREDICTED: ribulose bisphosphate carboxylase/oxygenase activase chloroplastic [Cucumis melo]	1.237	Up	7	0.001
5238	XP_016902659.1	PREDICTED: putative disease resistance protein RGA4 [Cucumis melo]	3.191	Up	1	0.01

## Sheet: Table S2-5
Table S2-5 Identified common expressed proteins from GE and JS after cold treatment (P< 0.05)
No.	Protein_ID	Ratio_GE 12d_114/GE 0d_113	Ratio_GE 24d_115/GE 0d_113	Ratio_JS 12d_117/JS 0d_116	Ratio_JS 24d_118/JS 0d_116
A	XP_008454470.1	1.024	0.941	0.942	0.948
B	XP_008454243.1	1.658	1.454	1.041	1.134
C	XP_008458563.1	1.024	0.955	1.102	1.114
D	XP_008455252.1	1.052	0.957	0.903	0.786
E	XP_008448943.1	1.07	0.948	0.77	0.645
F	XP_008462390.1	1.071	0.976	1.047	0.937
G	XP_008464962.1	0.939	0.747	1.004	0.989
H	YP_004841791.1	1.016	0.985	1.01	1.132
I	XP_008462188.1	0.868	0.929	1.079	0.897
J	XP_008446744.1	1.083	0.904	0.835	0.752
K	XP_008447193.1	0.85	0.694	1.002	0.807
L	XP_008460196.1	1.007	0.834	0.918	0.878
M	XP_008459050.1	1.072	0.968	0.868	0.891
N	XP_008465603.2	0.881	0.804	0.883	1.037
O	XP_008449885.1	0.785	0.658	0.862	0.839
P	XP_008445559.1	1.122	0.928	1.105	1.072
Q	XP_008458953.1	1.047	1.051	0.808	1.035
R	XP_008446239.1	2.114	1.068	0.868	0.728
S	XP_008437058.1	0.686	0.791	0.945	0.891
T	NP_001284457.1	1.068	0.942	0.845	0.693
U	XP_008455767.1	1.03	1.109	1.366	1.288
V	XP_008463154.1	0.946	0.812	1.284	1.365
W	XP_008444340.1	0.967	0.841	1.387	1.34
X	XP_008448277.1	1.067	0.965	1.341	1.274
