# Supplementary material for: iTRAQ-based quantitative proteomics analysis of cantaloupe (Cucumis melo var. saccharinus) after cold storage
Source: BMC Genomics. 2020 Jun 3;21:390. doi: 10.1186/s12864-020-06797-3 (PMC7268308; doi:10.1186/s12864-020-06797-3)
Supplement: Supplementary file 3 — Additional file 3: Table S3. Clusters of Orthologous Groups of proteins (COG) annotation of DEPs in GE and JS after cold treatment. [file 12864_2020_6797_MOESM3_ESM.xls]

## Sheet: Table S3-1
Table S3-1 Clusters of Orthologous Groups of proteins (COG) annotation of differentially expressed proteins in GE after 12 days cold treatment
Cluster	No.	Protein_ID	Description	Ratio_GE 12d_114/GE 0d_113	Qvalue_GE 12d_114/GE 0d_113	COG Score	COG E-value	COG Function-Description	COG ID
Chromatin structure and dynamics	635	XP_008444859.1	PREDICTED: histone H3.3 [Cucumis melo]	0.667	0.001	134	6e-41	Histones H3 and H4	COG2036
	1383	XP_008448389.1	PREDICTED: histone H4 [Cucumis melo]	0.597	0.001	48.5	5e-08	Histones H3 and H4	COG2036
Energy production and conversion	394	XP_008446809.1	PREDICTED: malate dehydrogenase [NADP] chloroplastic [Cucumis melo]	0.764	0.001	52	9e-07	Malate/lactate dehydrogenases	COG0039
	781	XP_008455854.1	PREDICTED: thioredoxin domain-containing protein 9 homolog [Cucumis melo]	0.822	0.001	49.7	2e-07	Thiol-disulfide isomerase and thioredoxins	COG0526
	2067	XP_008462188.1	PREDICTED: LOW QUALITY PROTEIN: pyrophosphate-energized membrane proton pump 2-like [Cucumis melo]	0.567	0.01	426	8e-138	Inorganic pyrophosphatase	COG3808
	3476	XP_008455273.1	PREDICTED: UDP-glycosyltransferase 74F2-like [Cucumis melo]	0.744	0.001	55.5	1e-07	Glycosyl transferases, related to UDP-glucuronosyltransferase	COG1819
	3715	XP_008450453.1	PREDICTED: V-type proton ATPase subunit F [Cucumis melo]	0.766	0.006	66.6	6e-15	Archaeal/vacuolar-type H+-ATPase subunit F	COG1436
	4288	XP_008466854.2	PREDICTED: 12-oxophytodienoate reductase 2-like [Cucumis melo]	0.802	0.01	235	2e-73	NADH:flavin oxidoreductases, Old Yellow Enzyme family	COG1902
	4391	XP_008449506.1	PREDICTED: V-type proton ATPase subunit D [Cucumis melo]	0.817	0.001	48.1	4e-06	Archaeal/vacuolar-type H+-ATPase subunit D	COG1394
	4415	XP_008454199.1	PREDICTED: 3-isopropylmalate dehydrogenase chloroplastic-like [Cucumis melo]	0.741	0.001	360	3e-122	Isocitrate/isopropylmalate dehydrogenase	COG0473
	4985	XP_008446602.1	PREDICTED: ribulose bisphosphate carboxylase small chain chloroplastic [Cucumis melo]	0.727	0.001	69.7	5e-15	Ribulose bisphosphate carboxylase small subunit	COG4451
	5052	XP_008441512.1	PREDICTED: sterol 3-beta-glucosyltransferase UGT80B1 [Cucumis melo]	0.497	0.006	57	4e-08	Glycosyl transferases, related to UDP-glucuronosyltransferase	COG1819
	2552	XP_008452381.1	PREDICTED: cytochrome c [Cucumis melo]	1.287	0.002	69.7	5e-16	Cytochrome c2	COG3474
	2678	XP_008445721.1	PREDICTED: tetrahydrocannabinolic acid synthase-like [Cucumis melo]	1.38	0.001	52	2e-06	FAD/FMN-containing dehydrogenases	COG0277
	3489	XP_008439481.1	PREDICTED: thioredoxin O2 mitochondrial-like [Cucumis melo]	1.23	0.001	58.9	4e-11	Thiol-disulfide isomerase and thioredoxins	COG0526
	3672	XP_008457751.1	PREDICTED: NADH-cytochrome b5 reductase-like protein [Cucumis melo]	1.526	0.001	61.6	5e-10	Flavodoxin reductases (ferredoxin-NADPH reductases) family 1	COG1018
Cell cycle control, cell division, chromosome partitioning	664	XP_008449849.1	PREDICTED: calmodulin-7 [Cucumis melo]	0.816	0.001	45.1	1e-05	Ca2+-binding protein (EF-Hand superfamily)	COG5126
	1177	XP_008464615.1	PREDICTED: calmodulin [Cucumis melo]	0.736	0.006	45.1	1e-05	Ca2+-binding protein (EF-Hand superfamily)	COG5126
	3919	XP_008453475.1	PREDICTED: probable calcium-binding protein CML27 [Cucumis melo]	0.81	0.008	58.2	3e-10	Ca2+-binding protein (EF-Hand superfamily)	COG5126
	4723	XP_008444124.2	PREDICTED: probable calcium-binding protein CML29 [Cucumis melo]	0.676	0.001	60.5	1e-11	Ca2+-binding protein (EF-Hand superfamily)	COG5126
Amino acid transport and metabolism	719	XP_008458563.1	PREDICTED: stem-specific protein TSJT1-like [Cucumis melo]	0.723	0.001	53.5	1e-07	Asparagine synthase (glutamine-hydrolyzing)	COG0367
	1325	XP_008454527.1	PREDICTED: tryptophan synthase beta chain 1 [Cucumis melo]	0.821	0.001	481	2e-168	Tryptophan synthase beta chain	COG0133
	4409	XP_008450766.1	PREDICTED: cysteine synthase-like [Cucumis melo]	0.816	0.001	281	3e-93	Cysteine synthase	COG0031
	4415	XP_008454199.1	PREDICTED: 3-isopropylmalate dehydrogenase chloroplastic-like [Cucumis melo]	0.741	0.001	360	3e-122	Isocitrate/isopropylmalate dehydrogenase	COG0473
	1714	XP_008443350.1	PREDICTED: serine carboxypeptidase-like 45 [Cucumis melo]	1.409	0.001	52.8	1e-06	Carboxypeptidase C (cathepsin A)	COG2939
	2376	XP_008461372.1	PREDICTED: glutamine synthetase nodule isozyme-like [Cucumis melo]	1.375	0.004	51.2	2e-06	Glutamine synthetase	COG0174
	2398	XP_008451218.1	PREDICTED: serine carboxypeptidase-like 20 [Cucumis melo]	1.351	0.001	52.8	1e-06	Carboxypeptidase C (cathepsin A)	COG2939
	2820	XP_016902687.1	PREDICTED: aspartate aminotransferase [Cucumis melo]	1.207	0.001	65.9	2e-12	Aspartate/tyrosine/aromatic aminotransferase	COG0436
	3053	XP_008449615.1	PREDICTED: cysteine desulfurase 1 chloroplastic-like [Cucumis melo]	1.601	0.001	369	5e-124	Selenocysteine lyase	COG0520
	3779	XP_008461496.1	PREDICTED: serine carboxypeptidase-like 42 isoform X2 [Cucumis melo]	1.242	0.004	57.4	4e-08	Carboxypeptidase C (cathepsin A)	COG2939
	4529	XP_008463235.1	PREDICTED: GDSL esterase/lipase CPRD49 [Cucumis melo]	1.292	0.021	55.8	1e-08	Lysophospholipase L1 and related esterases	COG2755
	5356	XP_008451901.1	PREDICTED: (R)-mandelonitrile lyase 1-like [Cucumis melo]	1.632	0.001	106	9e-24	Choline dehydrogenase and related flavoproteins	COG2303
Nucleotide transport and metabolism	2771	XP_008465108.1	PREDICTED: phosphoribulokinase chloroplastic-like [Cucumis melo]	0.781	0.005	70.1	3e-13	Uridine kinase	COG0572
	5208	XP_008450773.1	PREDICTED: guanine deaminase [Cucumis melo]	0.765	0.019	80.1	9e-19	Cytosine/adenosine deaminases	COG0590
	425	XP_008450194.1	PREDICTED: nucleobase-ascorbate transporter 11 isoform X2 [Cucumis melo]	1.79	0.008	56.6	1e-07	Xanthine/uracil permeases	COG2233
Carbohydrate transport and metabolism	354	XP_008443423.2	PREDICTED: aldose 1-epimerase [Cucumis melo]	0.652	0.001	116	3e-29	Galactose mutarotase and related enzymes	COG2017
	481	XP_008449975.1	PREDICTED: glyceraldehyde-3-phosphate dehydrogenase A chloroplastic isoform X2 [Cucumis melo]	0.651	0.001	323	2e-108	Glyceraldehyde-3-phosphate dehydrogenase/erythrose-4-phosphate dehydrogenase	COG0057
	814	XP_008461018.1	PREDICTED: fructose-bisphosphate aldolase 1 chloroplastic [Cucumis melo]	0.571	0.001	57.8	9e-09	Fructose-1,6-bisphosphate aldolase	COG3588
	1834	XP_008452998.1	PREDICTED: glyceraldehyde-3-phosphate dehydrogenase B chloroplastic [Cucumis melo]	0.637	0.001	317	4e-105	Glyceraldehyde-3-phosphate dehydrogenase/erythrose-4-phosphate dehydrogenase	COG0057
	2050	YP_004841791.1	ribulose 1 5-bisphosphate carbosylase/oxygenase large subunit (chloroplast) [Cucumis melo subsp. melo]	0.715	0.001	99.8	4e-22	Ribulose 1,5-bisphosphate carboxylase, large subunit	COG1850
	2580	XP_008462973.1	PREDICTED: beta-glucosidase 44-like [Cucumis melo]	0.814	0.001	226	6e-68	Beta-glucosidase/6-phospho-beta-glucosidase/beta-galactosidase	COG2723
	3476	XP_008455273.1	PREDICTED: UDP-glycosyltransferase 74F2-like [Cucumis melo]	0.744	0.001	55.5	1e-07	Glycosyl transferases, related to UDP-glucuronosyltransferase	COG1819
	3495	XP_008460809.1	PREDICTED: beta-galactosidase 10 [Cucumis melo]	0.819	0.001	75.5	3e-13	Beta-galactosidase	COG1874
	3578	XP_016902794.1	PREDICTED: glucose-1-phosphate adenylyltransferase small subunit 2 chloroplastic isoform X1 [Cucumis melo]	0.612	0.001	211	2e-62	ADP-glucose pyrophosphorylase	COG0448
	4361	XP_008453001.1	PREDICTED: germin-like protein 5-1 [Cucumis melo]	0.786	0.001	60.1	4e-10	Thermophilic glucose-6-phosphate isomerase and related metalloenzymes	COG2140
	4537	XP_008437125.1	PREDICTED: transaldolase [Cucumis melo]	0.83	0.001	155	1e-43	Transaldolase	COG0176
	5052	XP_008441512.1	PREDICTED: sterol 3-beta-glucosyltransferase UGT80B1 [Cucumis melo]	0.497	0.006	57	4e-08	Glycosyl transferases, related to UDP-glucuronosyltransferase	COG1819
	132	XP_008460437.1	PREDICTED: isoflavone reductase homolog [Cucumis melo]	1.575	0.026	57.8	6e-09	Predicted nucleoside-diphosphate-sugar epimerases	COG0702
	329	XP_008465167.1	PREDICTED: probable xyloglucan endotransglucosylase/hydrolase protein 5 [Cucumis melo]	1.547	0.028	50.8	2e-06	Beta-glucanase/Beta-glucan synthetase	COG2273
	460	XP_008463829.1	PREDICTED: beta-galactosidase 8 [Cucumis melo]	1.273	0.001	92.4	1e-18	Beta-galactosidase	COG1874
	1618	XP_008466353.1	PREDICTED: glucan endo-1 3-beta-glucosidase 5 [Cucumis melo]	1.249	0.001	53.1	5e-07	Exo-beta-1,3-glucanase	COG5309
	2503	XP_008445351.1	PREDICTED: probable beta-D-xylosidase 7 [Cucumis melo]	1.35	0.001	166	2e-42	Beta-glucosidase-related glycosidases	COG1472
	3023	XP_008444728.1	PREDICTED: isoflavone reductase-like protein [Cucumis melo]	1.37	0.001	49.3	4e-06	Predicted nucleoside-diphosphate-sugar epimerases	COG0702
	3310	XP_008461253.1	PREDICTED: vicianin hydrolase-like [Cucumis melo]	5.218	0.001	226	2e-67	Beta-glucosidase/6-phospho-beta-glucosidase/beta-galactosidase	COG2723
Coenzyme transport and metabolism	1621	XP_008461814.1	PREDICTED: cycloartenol-C-24-methyltransferase-like isoform X1 [Cucumis melo]	0.62	0.02	53.9	1e-07	Methylase involved in ubiquinone/menaquinone biosynthesis	COG2226
	1717	XP_008444488.1	PREDICTED: ferrochelatase-2 chloroplastic [Cucumis melo]	0.778	0.001	141	4e-37	Protoheme ferro-lyase (ferrochelatase)	COG0276
	1334	XP_008438073.1	PREDICTED: bifunctional protein FolD 4 chloroplastic isoform X2 [Cucumis melo]	1.872	0.001	268	1e-88	5,10-methylene-tetrahydrofolate dehydrogenase/Methenyl tetrahydrofolate cyclohydrolase	COG0190
	1862	XP_008466932.1	PREDICTED: riboflavin synthase partial [Cucumis melo]	1.254	0.01	127	1e-35	Riboflavin synthase alpha chain	COG0307
Lipid transport and metabolism	101	XP_008443106.1	PREDICTED: 1-acyl-sn-glycerol-3-phosphate acyltransferase 2 [Cucumis melo]	0.788	0.009	52.8	5e-07	1-acyl-sn-glycerol-3-phosphate acyltransferase	COG0204
	3363	XP_008448979.1	PREDICTED: acetyl-coenzyme A carboxylase carboxyl transferase subunit alpha chloroplastic [Cucumis melo]	0.743	0.009	278	7e-87	Acetyl-CoA carboxylase alpha subunit	COG0825
	4184	XP_008456473.1	PREDICTED: biotin carboxyl carrier protein of acetyl-CoA carboxylase chloroplastic isoform X2 [Cucumis melo]	0.799	0.039	90.5	1e-21	Biotin carboxyl carrier protein	COG0511
	4804	XP_008458439.1	PREDICTED: glyoxysomal fatty acid beta-oxidation multifunctional protein MFP-a [Cucumis melo]	0.803	0.027	185	1e-51	3-hydroxyacyl-CoA dehydrogenase	COG1250
	5042	XP_008459207.1	PREDICTED: probable carboxylesterase 12 [Cucumis melo]	0.796	0.001	64.3	4e-11	Esterase/lipase	COG0657
	5397	XP_008462263.1	PREDICTED: acyl carrier protein-like isoform X2 [Cucumis melo]	0.676	0.027	61.6	3e-13	Acyl carrier protein	COG0236
	416	XP_016899924.1	PREDICTED: phospholipase D alpha 1-like isoform X2 [Cucumis melo]	1.225	0.009	66.2	2e-10	Phosphatidylserine/phosphatidylglycerophosphate/cardiolipin synthases and related enzymes	COG1502
	1575	NP_001284466.1	carbonyl reductase [NADPH] 2 [Cucumis melo]	1.247	0.001	65.5	6e-12	Dehydrogenases with different specificities (related to short-chain alcohol dehydrogenases)	COG1028
Translation, ribosomal structure and biogenesis	501	XP_008463412.1	PREDICTED: reactive Intermediate Deaminase A chloroplastic-like [Cucumis melo]	0.763	0.001	117	1e-33	Putative translation initiation inhibitor, yjgF family	COG0251
	1042	XP_008461261.1	PREDICTED: 60S ribosomal protein L6-1 [Cucumis melo]	0.824	0.001	66.2	4e-13	Ribosomal protein L14E/L6E/L27E	COG2163
	1053	XP_008462521.1	PREDICTED: 60S ribosomal protein L24 [Cucumis melo]	0.685	0.004	46.6	4e-07	Ribosomal protein L24E	COG2075
	1286	XP_008456747.1	PREDICTED: 40S ribosomal protein S18 [Cucumis melo]	0.783	0.001	59.3	2e-11	Ribosomal protein S13	COG0099
	1362	XP_008465824.1	PREDICTED: elongation factor 1-alpha-like [Cucumis melo]	0.541	0.001	111	4e-27	Translation elongation factor EF-1alpha (GTPase)	COG5256
	1439	XP_008442779.1	PREDICTED: 60S ribosomal protein L24-like [Cucumis melo]	0.705	0.006	46.6	4e-07	Ribosomal protein L24E	COG2075
	1450	XP_008466909.2	PREDICTED: elongation factor 1-alpha-like partial [Cucumis melo]	0.61	0.001	94	9e-23	Translation elongation factor EF-1alpha (GTPase)	COG5256
	2036	XP_008455742.1	PREDICTED: 40S ribosomal protein S24-1 [Cucumis melo]	0.825	0.029	44.7	2e-06	Ribosomal protein S24E	COG2004
	2217	XP_008438365.1	PREDICTED: 60S ribosomal protein L13a-2-like [Cucumis melo]	0.769	0.017	57	7e-10	Ribosomal protein L13	COG0102
	2327	XP_008463526.1	PREDICTED: 60S ribosomal protein L35 [Cucumis melo]	0.601	0.001	44.7	9e-07	Ribosomal protein L29	COG0255
	2514	XP_008450136.1	PREDICTED: 60S ribosomal protein L7a-2-like [Cucumis melo]	0.778	0.001	46.6	8e-06	Ribosomal protein HS6-type (S12/L30/L7a)	COG1358
	3135	XP_008437779.1	PREDICTED: 60S acidic ribosomal protein P1-like [Cucumis melo]	0.76	0.006	60.5	1e-12	Ribosomal protein L12E/L44/L45/RPP1/RPP2	COG2058
	3189	XP_008461617.1	PREDICTED: 60S ribosomal protein L35-like [Cucumis melo]	0.714	0.023	42.4	8e-06	Ribosomal protein L29	COG0255
	3324	XP_008436991.1	PREDICTED: 60S ribosomal protein L36-2-like [Cucumis melo]	0.761	0.024	93.2	2e-25	Ribosomal protein L36E	COG5051
	3344	XP_008461363.1	PREDICTED: 60S ribosomal protein L44 [Cucumis melo]	0.752	0.001	44.3	2e-06	Ribosomal protein L44E	COG1631
	3795	XP_016900931.1	PREDICTED: 40S ribosomal protein S25-2-like [Cucumis melo]	0.721	0.001	74.3	4e-18	Ribosomal protein S25	COG4901
	4163	XP_008442648.1	PREDICTED: 40S ribosomal protein S23 [Cucumis melo]	0.823	0.001	55.8	2e-10	Ribosomal protein S12	COG0048
	4375	XP_008454015.1	PREDICTED: 60S ribosomal protein L18-3 [Cucumis melo]	0.827	0.001	48.5	3e-07	Ribosomal protein L18E	COG1727
	4482	XP_008462340.1	PREDICTED: eukaryotic initiation factor 4A-11 [Cucumis melo]	0.823	0.039	253	3e-79	Superfamily II DNA and RNA helicases	COG0513
	4597	XP_008452210.1	PREDICTED: 60S ribosomal protein L15-2-like [Cucumis melo]	0.812	0.001	107	6e-29	Ribosomal protein L15E	COG1632
	4760	XP_008450608.1	PREDICTED: 60S ribosomal protein L18-2 [Cucumis melo]	0.778	0.023	77.8	2e-17	Ribosomal protein L18E	COG1727
	5126	XP_008444852.1	PREDICTED: LOW QUALITY PROTEIN: 40S ribosomal protein S6-like [Cucumis melo]	0.766	0.001	53.5	7e-08	Ribosomal protein S6E (S10)	COG2125
	5139	XP_008438796.1	PREDICTED: 60S ribosomal protein L27a-3-like [Cucumis melo]	0.793	0.001	56.6	2e-10	Ribosomal protein L15	COG0200
	5208	XP_008450773.1	PREDICTED: guanine deaminase [Cucumis melo]	0.765	0.019	80.1	9e-19	Cytosine/adenosine deaminases	COG0590
	5319	XP_008446192.1	PREDICTED: ubiquitin-40S ribosomal protein S27a [Cucumis melo]	0.779	0.001	45.1	1e-06	Ribosomal protein S27AE	COG1998
	1550	XP_008453374.1	PREDICTED: 40S ribosomal protein S28-1 [Cucumis melo]	1.309	0.001	55.1	1e-11	Ribosomal protein S28E/S33	COG2053
	1617	XP_008462866.1	PREDICTED: ribonuclease 2-like [Cucumis melo]	1.377	0.002	63.5	3e-11	Ribonuclease I	COG3719
	3233	XP_008447208.1	PREDICTED: ribonuclease 2-like [Cucumis melo]	1.404	0.001	56.2	1e-08	Ribonuclease I	COG3719
	3436	XP_016903576.1	PREDICTED: DEAD-box ATP-dependent RNA helicase 28 isoform X2 [Cucumis melo]	1.356	0.015	253	4e-76	Superfamily II DNA and RNA helicases	COG0513
	3888	XP_008442002.1	PREDICTED: protein RRP6-like 2 [Cucumis melo]	1.44	0.024	49.7	6e-06	Ribonuclease D	COG0349
	4502	XP_008447383.1	PREDICTED: 60S ribosomal protein L23 [Cucumis melo]	1.27	0.006	70.1	8e-16	Ribosomal protein L14	COG0093
	5098	XP_008447825.1	PREDICTED: 40S ribosomal protein S11-like [Cucumis melo]	1.619	0.019	62.4	2e-12	Ribosomal protein S17	COG0186
Transcription	1756	XP_008458707.1	PREDICTED: inactive LRR receptor-like serine/threonine-protein kinase BIR2 [Cucumis melo]	0.827	0.032	55.1	2e-07	Serine/threonine protein kinase	COG0515
	3659	XP_008455754.2	PREDICTED: nascent polypeptide-associated complex subunit alpha-like protein 1 [Cucumis melo]	0.753	0.001	93.6	2e-23	Transcription factor homologous to NACalpha-BTF3	COG1308
	4134	XP_008455753.1	PREDICTED: nascent polypeptide-associated complex subunit alpha-like protein 1 [Cucumis melo]	0.796	0.003	91.7	7e-23	Transcription factor homologous to NACalpha-BTF3	COG1308
	4482	XP_008462340.1	PREDICTED: eukaryotic initiation factor 4A-11 [Cucumis melo]	0.823	0.039	253	3e-79	Superfamily II DNA and RNA helicases	COG0513
	3436	XP_016903576.1	PREDICTED: DEAD-box ATP-dependent RNA helicase 28 isoform X2 [Cucumis melo]	1.356	0.015	253	4e-76	Superfamily II DNA and RNA helicases	COG0513
	3854	XP_008441530.2	PREDICTED: serine/threonine-protein kinase STY8-like [Cucumis melo]	1.348	0.009	82.4	2e-16	Serine/threonine protein kinase	COG0515
Replication, recombination and repair	1756	XP_008458707.1	PREDICTED: inactive LRR receptor-like serine/threonine-protein kinase BIR2 [Cucumis melo]	0.827	0.032	55.1	2e-07	Serine/threonine protein kinase	COG0515
	2372	XP_008442934.1	PREDICTED: putative deoxyribonuclease TATDN1 isoform X3 [Cucumis melo]	0.764	0.042	89	2e-20	Mg-dependent DNase	COG0084
	4482	XP_008462340.1	PREDICTED: eukaryotic initiation factor 4A-11 [Cucumis melo]	0.823	0.039	253	3e-79	Superfamily II DNA and RNA helicases	COG0513
	3436	XP_016903576.1	PREDICTED: DEAD-box ATP-dependent RNA helicase 28 isoform X2 [Cucumis melo]	1.356	0.015	253	4e-76	Superfamily II DNA and RNA helicases	COG0513
	3854	XP_008441530.2	PREDICTED: serine/threonine-protein kinase STY8-like [Cucumis melo]	1.348	0.009	82.4	2e-16	Serine/threonine protein kinase	COG0515
Cell wall/membrane/envelope biogenesis	388	XP_008457325.1	PREDICTED: temperature-induced lipocalin-1-like [Cucumis melo]	0.727	0.006	45.8	7e-06	Bacterial lipocalin	COG3040
	1066	XP_008444333.1	PREDICTED: polygalacturonase At1g48100-like [Cucumis melo]	0.702	0.003	58.9	2e-08	Endopolygalacturonase	COG5434
	132	XP_008460437.1	PREDICTED: isoflavone reductase homolog [Cucumis melo]	1.575	0.026	57.8	6e-09	Predicted nucleoside-diphosphate-sugar epimerases	COG0702
	3023	XP_008444728.1	PREDICTED: isoflavone reductase-like protein [Cucumis melo]	1.37	0.001	49.3	4e-06	Predicted nucleoside-diphosphate-sugar epimerases	COG0702
	4654	XP_008455488.1	PREDICTED: fasciclin-like arabinogalactan protein 6 [Cucumis melo]	1.491	0.001	55.1	2e-08	Secreted and surface protein containing fasciclin-like repeats	COG2335
Posttranslational modification, protein turnover, chaperones	54	XP_008457419.1	PREDICTED: 18.5 kDa class I heat shock protein-like [Cucumis melo]	0.289	0.008	52.8	1e-08	Molecular chaperone (small heat shock protein)	COG0071
	87	XP_008438682.1	PREDICTED: heat shock 70 kDa protein 8 [Cucumis melo]	0.625	0.001	209	4e-59	Molecular chaperone	COG0443
	151	XP_008452767.2	PREDICTED: 17.9 kDa class II heat shock protein-like [Cucumis melo]	0.319	0.001	44.7	1e-05	Molecular chaperone (small heat shock protein)	COG0071
	186	XP_008459467.1	PREDICTED: T-complex protein 1 subunit zeta 1 [Cucumis melo]	0.776	0.001	266	1e-81	Chaperonin GroEL (HSP60 family)	COG0459
	318	XP_008466112.1	PREDICTED: heat shock protein 90-5 chloroplastic [Cucumis melo]	0.78	0.001	394	3e-126	Molecular chaperone, HSP90 family	COG0326
	564	XP_008455591.1	PREDICTED: chaperone protein dnaJ A6 chloroplastic [Cucumis melo]	0.829	0.008	264	5e-84	DnaJ-class molecular chaperone with C-terminal Zn finger domain	COG0484
	781	XP_008455854.1	PREDICTED: thioredoxin domain-containing protein 9 homolog [Cucumis melo]	0.822	0.001	49.7	2e-07	Thiol-disulfide isomerase and thioredoxins	COG0526
	797	XP_008457228.1	PREDICTED: chromatin assembly factor 1 subunit A [Cucumis melo]	0.828	0.001	50.4	4e-06	Isopeptidase T	COG5207
	1109	XP_008454987.1	PREDICTED: 22.0 kDa heat shock protein-like [Cucumis melo]	0.225	0.001	47.8	1e-06	Molecular chaperone (small heat shock protein)	COG0071
	1111	XP_008447950.1	PREDICTED: SKP1-like protein 1B [Cucumis melo]	0.812	0.002	58.5	5e-11	SCF ubiquitin ligase, SKP1 component	COG5201
	1414	XP_008450610.1	PREDICTED: 26S protease regulatory subunit 6A homolog [Cucumis melo]	0.809	0.001	300	3e-97	ATP-dependent 26S proteasome regulatory subunit	COG1222
	1503	XP_008443986.1	PREDICTED: coatomer subunit zeta-1-like [Cucumis melo]	0.613	0.036	93.6	9e-24	Vesicle coat complex COPI, zeta subunit	COG5541
	1527	XP_008462390.1	PREDICTED: T-complex protein 1 subunit delta [Cucumis melo]	0.77	0.001	357	1e-116	Chaperonin GroEL (HSP60 family)	COG0459
	1567	XP_008450536.1	PREDICTED: heat shock 70 kDa protein [Cucumis melo]	0.383	0.001	550	0.0001	Molecular chaperone	COG0443
	1629	XP_008455767.1	PREDICTED: protein GrpE [Cucumis melo]	0.729	0.001	76.6	6e-16	Molecular chaperone GrpE (heat shock protein)	COG0576
	1662	XP_008441727.1	PREDICTED: T-complex protein 1 subunit alpha [Cucumis melo]	0.801	0.001	360	9e-118	Chaperonin GroEL (HSP60 family)	COG0459
	1800	XP_008462466.1	PREDICTED: cell division cycle protein 48 homolog [Cucumis melo]	0.772	0.034	629	7e-13	ATPases of the AAA+ class	COG0464
	2253	XP_008459498.1	PREDICTED: 22.0 kDa class IV heat shock protein [Cucumis melo]	0.235	0.001	49.7	2e-07	Molecular chaperone (small heat shock protein)	COG0071
	2352	XP_008463154.1	PREDICTED: 15.7 kDa heat shock protein peroxisomal [Cucumis melo]	0.645	0.001	45.4	3e-06	Molecular chaperone (small heat shock protein)	COG0071
	2353	XP_008443634.1	PREDICTED: dnaJ protein homolog [Cucumis melo]	0.803	0.001	169	7e-48	DnaJ-class molecular chaperone with C-terminal Zn finger domain	COG0484
	2729	XP_008463198.1	PREDICTED: 18.1 kDa class I heat shock protein-like [Cucumis melo]	0.207	0.001	52.8	7e-09	Molecular chaperone (small heat shock protein)	COG0071
	2913	XP_008450150.1	PREDICTED: chaperone protein ClpB3 chloroplastic [Cucumis melo]	0.814	0.001	918	8e-06	ATPases with chaperone activity, ATP-binding subunit	COG0542
	2954	XP_008449500.1	PREDICTED: uncharacterized protein LOC103491368 [Cucumis melo]	0.804	0.012	48.5	2e-06	Molecular chaperone (small heat shock protein)	COG0071
	3177	XP_008461924.1	PREDICTED: stromal 70 kDa heat shock-related protein chloroplastic-like [Cucumis melo]	0.564	0.008	676	2e-08	Molecular chaperone	COG0443
	3205	XP_008453177.1	PREDICTED: hypersensitive-induced response protein 1 [Cucumis melo]	0.83	0.001	65.9	1e-11	Membrane protease subunits, stomatin/prohibitin homologs	COG0330
	3283	XP_008455029.1	PREDICTED: ATP-dependent Clp protease proteolytic subunit-related protein 1 chloroplastic [Cucumis melo]	0.728	0.022	112	7e-29	Protease subunit of ATP-dependent Clp proteases	COG0740
	3716	XP_008459520.1	PREDICTED: T-complex protein 1 subunit beta [Cucumis melo]	0.774	0.001	310	1e-98	Chaperonin GroEL (HSP60 family)	COG0459
	3917	XP_008464642.1	PREDICTED: 17.8 kDa class I heat shock protein-like [Cucumis melo]	0.281	0.031	54.3	2e-09	Molecular chaperone (small heat shock protein)	COG0071
	3964	XP_008448675.1	PREDICTED: 18.1 kDa class I heat shock protein-like [Cucumis melo]	0.205	0.022	51.2	2e-08	Molecular chaperone (small heat shock protein)	COG0071
	3971	XP_008456407.1	PREDICTED: small ubiquitin-related modifier 1 [Cucumis melo]	0.795	0.001	47.8	6e-08	Ubiquitin-like protein (sentrin)	COG5227
	4052	XP_008457681.1	PREDICTED: subtilisin-like protease SBT1.6 [Cucumis melo]	0.797	0.023	51.6	6e-06	Subtilisin-like serine proteases	COG1404
	4127	XP_008451008.1	PREDICTED: ruBisCO large subunit-binding protein subunit beta chloroplastic [Cucumis melo]	0.663	0.001	543	1e-08	Chaperonin GroEL (HSP60 family)	COG0459
	4349	XP_008452205.1	PREDICTED: 22.0 kDa class IV heat shock protein-like [Cucumis melo]	0.222	0.001	45.1	1e-05	Molecular chaperone (small heat shock protein)	COG0071
	4638	XP_008448860.1	PREDICTED: small heat shock protein chloroplastic isoform X1 [Cucumis melo]	0.553	0.008	47.8	2e-06	Molecular chaperone (small heat shock protein)	COG0071
	4643	XP_008443862.1	PREDICTED: T-complex protein 1 subunit gamma [Cucumis melo]	0.808	0.001	344	1e-111	Chaperonin GroEL (HSP60 family)	COG0459
	4869	XP_008448699.1	PREDICTED: chaperone protein ClpB1 [Cucumis melo]	0.653	0.001	849	3e-06	ATPases with chaperone activity, ATP-binding subunit	COG0542
	5074	XP_008439052.1	PREDICTED: 70 kDa peptidyl-prolyl isomerase-like [Cucumis melo]	0.603	0.001	98.2	3e-22	FKBP-type peptidyl-prolyl cis-trans isomerases 1	COG0545
	5244	XP_008446109.1	PREDICTED: small heat shock protein chloroplastic-like [Cucumis melo]	0.444	0.001	47.8	2e-06	Molecular chaperone (small heat shock protein)	COG0071
	5341	XP_008439282.1	PREDICTED: heat shock protein 83 [Cucumis melo]	0.603	0.001	433	4e-143	Molecular chaperone, HSP90 family	COG0326
	5386	XP_008441387.1	PREDICTED: ribulose bisphosphate carboxylase/oxygenase activase chloroplastic [Cucumis melo]	0.636	0.003	52	2e-06	ATPases of the AAA+ class	COG0464
	5401	XP_008465363.1	PREDICTED: ruBisCO large subunit-binding protein subunit alpha [Cucumis melo]	0.72	0.001	538	4e-06	Chaperonin GroEL (HSP60 family)	COG0459
	48	XP_008437522.1	PREDICTED: cucumisin-like isoform X3 [Cucumis melo]	1.211	0.01	51.6	6e-06	Subtilisin-like serine proteases	COG1404
	498	XP_008461721.1	PREDICTED: LOW QUALITY PROTEIN: cucumisin [Cucumis melo]	1.778	0.001	52.4	2e-06	Subtilisin-like serine proteases	COG1404
	1002	XP_008447986.1	PREDICTED: peptidyl-prolyl cis-trans isomerase [Cucumis melo]	1.248	0.001	102	3e-27	Peptidyl-prolyl cis-trans isomerase (rotamase) - cyclophilin family	COG0652
	1670	XP_008455101.1	PREDICTED: peptide methionine sulfoxide reductase B5-like [Cucumis melo]	1.339	0.01	100	8e-27	Conserved domain frequently associated with peptide methionine sulfoxide reductase	COG0229
	2076	XP_008453847.1	PREDICTED: peptide methionine sulfoxide reductase A3-like [Cucumis melo]	1.4	0.001	145	2e-42	Peptide methionine sulfoxide reductase	COG0225
	2422	XP_008463093.1	PREDICTED: peroxiredoxin Q chloroplastic [Cucumis melo]	1.245	0.02	99	9e-26	Peroxiredoxin	COG1225
	2510	XP_008439428.1	PREDICTED: peptidyl-prolyl cis-trans isomerase FKBP13 chloroplastic isoform X2 [Cucumis melo]	1.818	0.001	48.9	5e-07	FKBP-type peptidyl-prolyl cis-trans isomerases 1	COG0545
	3195	XP_008460870.1	PREDICTED: glutathione S-transferase 2-like [Cucumis melo]	2.095	0.001	60.5	1e-10	Glutathione S-transferase	COG0625
	3229	XP_008461626.1	PREDICTED: glutathione S-transferase DHAR2-like [Cucumis melo]	1.376	0.001	46.6	9e-06	Glutathione S-transferase	COG0625
	3489	XP_008439481.1	PREDICTED: thioredoxin O2 mitochondrial-like [Cucumis melo]	1.23	0.001	58.9	4e-11	Thiol-disulfide isomerase and thioredoxins	COG0526
	3684	XP_008458077.1	PREDICTED: peptidyl-prolyl cis-trans isomerase FKBP15-1 [Cucumis melo]	1.204	0.001	89.4	3e-22	FKBP-type peptidyl-prolyl cis-trans isomerases 1	COG0545
	4076	XP_008438427.1	PREDICTED: probable glutathione S-transferase [Cucumis melo]	1.296	0.001	50.1	6e-07	Glutathione S-transferase	COG0625
	4090	XP_008459881.1	PREDICTED: photosynthetic NDH subunit of lumenal location 5 chloroplastic [Cucumis melo]	1.251	0.001	107	6e-28	Peptidyl-prolyl cis-trans isomerase (rotamase) - cyclophilin family	COG0652
	4327	XP_008448618.1	PREDICTED: glutathione S-transferase U8-like [Cucumis melo]	1.359	0.001	47	7e-06	Glutathione S-transferase	COG0625
	4818	XP_008448631.1	PREDICTED: glutathione S-transferase U8-like [Cucumis melo]	1.655	0.001	49.3	1e-06	Glutathione S-transferase	COG0625
	5039	XP_008439326.1	PREDICTED: ubiquitin-conjugating enzyme E2 10 [Cucumis melo]	1.206	0.001	75.9	1e-17	Ubiquitin-protein ligase	COG5078
Inorganic ion transport and metabolism	2901	XP_008443471.1	PREDICTED: peroxidase 31 [Cucumis melo]	0.746	0.001	54.7	8e-08	Catalase (peroxidase I)	COG0376
Secondary metabolites biosynthesis, transport and catabolism	5397	XP_008462263.1	PREDICTED: acyl carrier protein-like isoform X2 [Cucumis melo]	0.676	0.027	61.6	3e-13	Acyl carrier protein	COG0236
	1562	XP_008451701.1	PREDICTED: homogentisate 1 2-dioxygenase [Cucumis melo]	1.22	0.026	415	2e-141	Homogentisate 1,2-dioxygenase	COG3508
	1575	NP_001284466.1	carbonyl reductase [NADPH] 2 [Cucumis melo]	1.247	0.001	65.5	6e-12	Dehydrogenases with different specificities (related to short-chain alcohol dehydrogenases)	COG1028
	3081	XP_008449018.1	PREDICTED: caffeic acid 3-O-methyltransferase-like [Cucumis melo]	1.25	0.001	82	9e-17	SAM-dependent methyltransferases	COG0500
	4226	XP_016903403.1	PREDICTED: probable inactive nicotinamidase At3g16190 isoform X2 [Cucumis melo]	1.223	0.008	61.2	4e-11	Amidases related to nicotinamidase	COG1335
	4545	NP_001284440.1	L-ascorbate oxidase-like [Cucumis melo]	3.035	0.041	66.6	6e-11	Putative multicopper oxidases	COG2132
	5190	XP_008445302.1	PREDICTED: L-ascorbate oxidase homolog [Cucumis melo]	1.215	0.001	52	2e-06	Putative multicopper oxidases	COG2132
General function prediction only	145	XP_008440993.1	PREDICTED: RNA-binding protein 39 isoform X4 [Cucumis melo]	0.746	0.036	52	5e-08	RNA-binding proteins (RRM domain)	COG0724
	447	XP_008444234.1	PREDICTED: ABC transporter E family member 2 [Cucumis melo]	0.82	0.001	96.7	2e-20	ATPase components of ABC transporters with duplicated ATPase domains	COG0488
	504	XP_008450849.1	PREDICTED: glutamate-rich WD repeat-containing protein 1 [Cucumis melo]	0.829	0.002	50.8	4e-06	FOG: WD40 repeat	COG2319
	573	XP_008441779.1	PREDICTED: GPN-loop GTPase 1 [Cucumis melo]	0.831	0.004	80.1	5e-16	GTPase SAR1 and related small G proteins	COG1100
	664	XP_008449849.1	PREDICTED: calmodulin-7 [Cucumis melo]	0.816	0.001	45.1	1e-05	Ca2+-binding protein (EF-Hand superfamily)	COG5126
	1177	XP_008464615.1	PREDICTED: calmodulin [Cucumis melo]	0.736	0.006	45.1	1e-05	Ca2+-binding protein (EF-Hand superfamily)	COG5126
	1614	XP_008448145.1	PREDICTED: ankyrin repeat domain-containing protein 2B [Cucumis melo]	0.531	0.003	48.1	4e-06	FOG: Ankyrin repeat	COG0666
	1707	XP_016900015.1	PREDICTED: uncharacterized aarF domain-containing protein kinase At4g31390 chloroplastic isoform X2 [Cucumis melo]	0.534	0.006	191	2e-53	Predicted unusual protein kinase	COG0661
	1756	XP_008458707.1	PREDICTED: inactive LRR receptor-like serine/threonine-protein kinase BIR2 [Cucumis melo]	0.827	0.032	55.1	2e-07	Serine/threonine protein kinase	COG0515
	2114	XP_008464495.1	PREDICTED: 31 kDa ribonucleoprotein chloroplastic [Cucumis melo]	0.829	0.001	52.4	4e-07	RNA-binding proteins (RRM domain)	COG0724
	2129	XP_008460628.1	PREDICTED: 1-aminocyclopropane-1-carboxylate oxidase homolog 6 [Cucumis melo]	0.766	0.001	55.1	9e-08	Isopenicillin N synthase and related dioxygenases	COG3491
	3483	XP_008463393.1	PREDICTED: probable chlorophyll(ide) b reductase NYC1 chloroplastic [Cucumis melo]	0.82	0.024	77	3e-15	Short-chain dehydrogenases of various substrate specificities	COG0300
	3686	XP_008445838.1	PREDICTED: zinc finger CCCH domain-containing protein 11 [Cucumis melo]	0.832	0.037	67	4e-12	Uncharacterized conserved protein, contains CCCH-type Zn-finger protein	COG5252
	3919	XP_008453475.1	PREDICTED: probable calcium-binding protein CML27 [Cucumis melo]	0.81	0.008	58.2	3e-10	Ca2+-binding protein (EF-Hand superfamily)	COG5126
	4361	XP_008453001.1	PREDICTED: germin-like protein 5-1 [Cucumis melo]	0.786	0.001	60.1	4e-10	Thermophilic glucose-6-phosphate isomerase and related metalloenzymes	COG2140
	4723	XP_008444124.2	PREDICTED: probable calcium-binding protein CML29 [Cucumis melo]	0.676	0.001	60.5	1e-11	Ca2+-binding protein (EF-Hand superfamily)	COG5126
	4976	XP_008456139.1	PREDICTED: ankyrin-1 [Cucumis melo]	0.817	0.001	57.8	4e-09	FOG: Ankyrin repeat	COG0666
	5054	XP_008448277.1	PREDICTED: aldo-keto reductase family 4 member C9-like [Cucumis melo]	0.766	0.001	189	1e-57	Aldo/keto reductases, related to diketogulonate reductase	COG0656
	552	XP_008438391.1	PREDICTED: purple acid phosphatase 23 isoform X2 [Cucumis melo]	1.202	0.001	65.1	2e-10	Predicted phosphohydrolases	COG1409
	651	XP_008465837.1	PREDICTED: NAD(P)H:quinone oxidoreductase [Cucumis melo]	1.479	0.046	61.2	3e-11	Predicted flavoprotein	COG0431
	825	XP_008444763.1	PREDICTED: purple acid phosphatase-like [Cucumis melo]	1.228	0.001	53.9	3e-07	Predicted phosphohydrolases	COG1409
	1575	NP_001284466.1	carbonyl reductase [NADPH] 2 [Cucumis melo]	1.247	0.001	65.5	6e-12	Dehydrogenases with different specificities (related to short-chain alcohol dehydrogenases)	COG1028
	1626	NP_001284473.1	endochitinase-like precursor [Cucumis melo]	2.631	0.001	109	5e-26	Uncharacterized protein contain chitin-binding domain type 3	COG3979
	1866	XP_008460677.1	PREDICTED: heterogeneous nuclear ribonucleoprotein 1-like [Cucumis melo]	1.216	0.009	46.2	8e-06	RNA-binding proteins (RRM domain)	COG0724
	2660	XP_016903287.1	PREDICTED: heterogeneous nuclear ribonucleoprotein 1 [Cucumis melo]	1.287	0.001	45.8	9e-06	RNA-binding proteins (RRM domain)	COG0724
	3081	XP_008449018.1	PREDICTED: caffeic acid 3-O-methyltransferase-like [Cucumis melo]	1.25	0.001	82	9e-17	SAM-dependent methyltransferases	COG0500
	3094	XP_008451352.1	PREDICTED: N-alpha-acetyltransferase 20 [Cucumis melo]	1.489	0.043	47	2e-06	Acetyltransferases	COG0456
	3118	XP_008438443.1	PREDICTED: histone-lysine N-methyltransferase family member SUVH9 [Cucumis melo]	1.467	0.049	115	1e-26	Proteins containing SET domain	COG2940
	3248	XP_008448779.1	PREDICTED: histone-lysine N-methyltransferase H3 lysine-9 specific SUVH6-like [Cucumis melo]	2.939	0.046	52.8	4e-07	Proteins containing SET domain	COG2940
	3854	XP_008441530.2	PREDICTED: serine/threonine-protein kinase STY8-like [Cucumis melo]	1.348	0.009	82.4	2e-16	Serine/threonine protein kinase	COG0515
Function unknown	258	NP_001303611.1	polygalacturonase inhibitor-like precursor [Cucumis melo]	0.797	0.001	62.4	2e-10	Leucine-rich repeat (LRR) protein	COG4886
	2086	XP_008452081.1	PREDICTED: polygalacturonase inhibitor-like [Cucumis melo]	0.736	0.008	59.7	3e-09	Leucine-rich repeat (LRR) protein	COG4886
	2723	XP_008441647.1	PREDICTED: protein HEAT-STRESS-ASSOCIATED 32 [Cucumis melo]	0.618	0.005	62	1e-10	Uncharacterized conserved protein	COG1809
	4534	XP_016901966.1	PREDICTED: LOW QUALITY PROTEIN: leucine-rich repeat extensin-like protein 4 [Cucumis melo]	0.787	0.003	51.6	4e-06	Leucine-rich repeat (LRR) protein	COG4886
	3357	XP_008439558.1	PREDICTED: 187-kDa microtubule-associated protein AIR9 [Cucumis melo]	1.34	0.01	53.5	2e-06	Leucine-rich repeat (LRR) protein	COG4886
	4427	XP_008441892.1	PREDICTED: probable U3 small nucleolar RNA-associated protein 11 [Cucumis melo]	1.468	0.049	63.9	5e-12	Uncharacterized conserved protein	COG5223
Signal transduction mechanisms	664	XP_008449849.1	PREDICTED: calmodulin-7 [Cucumis melo]	0.816	0.001	45.1	1e-05	Ca2+-binding protein (EF-Hand superfamily)	COG5126
	1177	XP_008464615.1	PREDICTED: calmodulin [Cucumis melo]	0.736	0.006	45.1	1e-05	Ca2+-binding protein (EF-Hand superfamily)	COG5126
	1756	XP_008458707.1	PREDICTED: inactive LRR receptor-like serine/threonine-protein kinase BIR2 [Cucumis melo]	0.827	0.032	55.1	2e-07	Serine/threonine protein kinase	COG0515
	2064	XP_008463151.1	PREDICTED: universal stress protein A-like protein [Cucumis melo]	0.618	0.001	46.2	4e-06	Universal stress protein UspA and related nucleotide-binding proteins	COG0589
	3919	XP_008453475.1	PREDICTED: probable calcium-binding protein CML27 [Cucumis melo]	0.81	0.008	58.2	3e-10	Ca2+-binding protein (EF-Hand superfamily)	COG5126
	4550	XP_008441406.1	PREDICTED: serine/threonine-protein phosphatase PP1 isozyme 4 [Cucumis melo]	0.795	0.037	134	3e-36	Diadenosine tetraphosphatase and related serine/threonine protein phosphatases	COG0639
	4723	XP_008444124.2	PREDICTED: probable calcium-binding protein CML29 [Cucumis melo]	0.676	0.001	60.5	1e-11	Ca2+-binding protein (EF-Hand superfamily)	COG5126
	2636	XP_008460912.1	PREDICTED: protein BOLA2 [Cucumis melo]	1.293	0.003	50.4	6e-09	Stress-induced morphogen (activity unknown)	COG0271
	3854	XP_008441530.2	PREDICTED: serine/threonine-protein kinase STY8-like [Cucumis melo]	1.348	0.009	82.4	2e-16	Serine/threonine protein kinase	COG0515
Intracellular trafficking, secretion, and vesicular transport	855	XP_008457357.1	PREDICTED: ran-binding protein 1 homolog a [Cucumis melo]	0.818	0.001	134	1e-38	Ran GTPase-activating protein (Ran-binding protein)	COG5171
	1716	XP_008460950.1	PREDICTED: protein RER1A isoform X2 [Cucumis melo]	0.803	0.042	125	3e-36	Golgi protein involved in Golgi-to-ER retrieval	COG5249
	2485	XP_008448659.1	PREDICTED: syntaxin-22 [Cucumis melo]	0.828	0.003	53.9	7e-08	t-SNARE complex subunit, syntaxin	COG5325
	2810	XP_008444725.1	PREDICTED: protein RER1B-like [Cucumis melo]	0.761	0.002	127	6e-37	Golgi protein involved in Golgi-to-ER retrieval	COG5249
	3283	XP_008455029.1	PREDICTED: ATP-dependent Clp protease proteolytic subunit-related protein 1 chloroplastic [Cucumis melo]	0.728	0.022	112	7e-29	Protease subunit of ATP-dependent Clp proteases	COG0740
	1318	XP_008441622.1	PREDICTED: vesicle transport protein SFT2B [Cucumis melo]	1.449	0.02	51.2	8e-08	Membrane protein involved in ER to Golgi transport	COG5102
Defense mechanisms	1161	XP_008454353.1	PREDICTED: ABC transporter C family member 14-like [Cucumis melo]	1.329	0.001	179	2e-46	ABC-type multidrug transport system, ATPase and permease components	COG1132
	3256	XP_008445683.2	PREDICTED: ABC transporter C family member 2-like [Cucumis melo]	1.302	0.036	176	1e-45	ABC-type multidrug transport system, ATPase and permease components	COG1132
Cytoskeleton	664	XP_008449849.1	PREDICTED: calmodulin-7 [Cucumis melo]	0.816	0.001	45.1	1e-05	Ca2+-binding protein (EF-Hand superfamily)	COG5126
	1177	XP_008464615.1	PREDICTED: calmodulin [Cucumis melo]	0.736	0.006	45.1	1e-05	Ca2+-binding protein (EF-Hand superfamily)	COG5126
	1399	XP_008448943.1	PREDICTED: tubulin beta chain-like [Cucumis melo]	0.769	0.044	204	7e-60	Tubulin	COG5023
	1545	XP_008464962.1	PREDICTED: tubulin alpha-3 chain-like [Cucumis melo]	0.638	0.001	205	3e-60	Tubulin	COG5023
	3594	XP_008449885.1	PREDICTED: tubulin alpha-3 chain [Cucumis melo]	0.484	0.001	197	2e-57	Tubulin	COG5023
	3852	XP_008445559.1	PREDICTED: tubulin beta chain [Cucumis melo]	0.821	0.001	201	1e-58	Tubulin	COG5023
	3919	XP_008453475.1	PREDICTED: probable calcium-binding protein CML27 [Cucumis melo]	0.81	0.008	58.2	3e-10	Ca2+-binding protein (EF-Hand superfamily)	COG5126
	4706	XP_008454421.1	PREDICTED: tubulin alpha chain [Cucumis melo]	0.571	0.02	202	5e-59	Tubulin	COG5023
	4723	XP_008444124.2	PREDICTED: probable calcium-binding protein CML29 [Cucumis melo]	0.676	0.001	60.5	1e-11	Ca2+-binding protein (EF-Hand superfamily)	COG5126

## Sheet: Table S3-2
Table S3-2 Clusters of Orthologous Groups of proteins (COG) annotation of differentially expressed proteins in GE after 24 days cold treatment
Cluster	No.	Protein_ID	Description	Ratio_GE 24d_115/GE 0d_113	Qvalue_GE 24d_115/GE 0d_113	COG Score	COG E-value	COG Function-Description	COG ID
Chromatin structure and dynamics	635	XP_008444859.1	PREDICTED: histone H3.3 [Cucumis melo]	0.566	0.001	134	6e-41	Histones H3 and H4	COG2036
	1383	XP_008448389.1	PREDICTED: histone H4 [Cucumis melo]	0.619	0.001	48.5	5e-08	Histones H3 and H4	COG2036
	4551	XP_008449356.1	PREDICTED: histone H2A variant 1 [Cucumis melo]	0.644	0.006	120	1e-35	Histone H2A	COG5262
Energy production and conversion	394	XP_008446809.1	PREDICTED: malate dehydrogenase [NADP] chloroplastic [Cucumis melo]	0.781	0.001	52	9e-07	Malate/lactate dehydrogenases	COG0039
	799	XP_008459619.1	PREDICTED: phosducin-like protein 3 [Cucumis melo]	0.77	0.028	54.3	3e-08	Thiol-disulfide isomerase and thioredoxins	COG0526
	1448	XP_008465498.1	PREDICTED: cytochrome b-c1 complex subunit Rieske-4 mitochondrial-like [Cucumis melo]	0.827	0.01	64.7	3e-12	Rieske Fe-S protein	COG0723
	2067	XP_008462188.1	PREDICTED: LOW QUALITY PROTEIN: pyrophosphate-energized membrane proton pump 2-like [Cucumis melo]	0.628	0.001	426	8e-138	Inorganic pyrophosphatase	COG3808
	2243	XP_008455105.1	PREDICTED: soluble inorganic pyrophosphatase 6 chloroplastic [Cucumis melo]	0.774	0.001	52.8	7e-08	Inorganic pyrophosphatase	COG0221
	2552	XP_008452381.1	PREDICTED: cytochrome c [Cucumis melo]	0.78	0.015	69.7	5e-16	Cytochrome c2	COG3474
	3099	XP_008456396.1	PREDICTED: protein disulfide isomerase-like 2-3 [Cucumis melo]	0.796	0.001	67.8	2e-13	Thiol-disulfide isomerase and thioredoxins	COG0526
	3476	XP_008455273.1	PREDICTED: UDP-glycosyltransferase 74F2-like [Cucumis melo]	0.647	0.001	55.5	1e-07	Glycosyl transferases, related to UDP-glucuronosyltransferase	COG1819
	3715	XP_008450453.1	PREDICTED: V-type proton ATPase subunit F [Cucumis melo]	0.783	0.007	66.6	6e-15	Archaeal/vacuolar-type H+-ATPase subunit F	COG1436
	3999	XP_008459531.1	PREDICTED: probable nucleoredoxin 1 isoform X1 [Cucumis melo]	0.79	0.009	57	7e-09	Thiol-disulfide isomerase and thioredoxins	COG0526
	4288	XP_008466854.2	PREDICTED: 12-oxophytodienoate reductase 2-like [Cucumis melo]	0.697	0.011	235	2e-73	NADH:flavin oxidoreductases, Old Yellow Enzyme family	COG1902
	4391	XP_008449506.1	PREDICTED: V-type proton ATPase subunit D [Cucumis melo]	0.772	0.001	48.1	4e-06	Archaeal/vacuolar-type H+-ATPase subunit D	COG1394
	4415	XP_008454199.1	PREDICTED: 3-isopropylmalate dehydrogenase chloroplastic-like [Cucumis melo]	0.773	0.007	360	3e-122	Isocitrate/isopropylmalate dehydrogenase	COG0473
	4985	XP_008446602.1	PREDICTED: ribulose bisphosphate carboxylase small chain chloroplastic [Cucumis melo]	0.68	0.001	69.7	5e-15	Ribulose bisphosphate carboxylase small subunit	COG4451
	5142	XP_008459538.1	PREDICTED: probable nucleoredoxin 1 [Cucumis melo]	0.756	0.005	53.9	4e-08	Thiol-disulfide isomerase and thioredoxins	COG0526
	169	XP_016899703.1	PREDICTED: D-lactate dehydrogenase [cytochrome] mitochondrial isoform X2 [Cucumis melo]	1.204	0.005	178	2e-49	FAD/FMN-containing dehydrogenases	COG0277
	324	XP_008446275.1	PREDICTED: pyruvate dehydrogenase E1 component subunit alpha mitochondrial [Cucumis melo]	1.279	0.028	186	3e-55	Pyruvate/2-oxoglutarate dehydrogenase complex, dehydrogenase (E1) component, eukaryotic type, alpha subunit	COG1071
	1544	XP_008459530.1	PREDICTED: probable nucleoredoxin 1 [Cucumis melo]	1.243	0.001	50.8	1e-06	Thiol-disulfide isomerase and thioredoxins	COG0526
	1789	XP_008455241.1	PREDICTED: 2-alkenal reductase (NADP(+)-dependent)-like [Cucumis melo]	1.227	0.019	64.7	2e-11	NADPH:quinone reductase and related Zn-dependent oxidoreductases	COG0604
	3672	XP_008457751.1	PREDICTED: NADH-cytochrome b5 reductase-like protein [Cucumis melo]	1.258	0.001	61.6	5e-10	Flavodoxin reductases (ferredoxin-NADPH reductases) family 1	COG1018
	3872	XP_008453677.2	PREDICTED: malate dehydrogenase chloroplastic [Cucumis melo]	1.364	0.033	89	1e-19	Malate/lactate dehydrogenases	COG0039
	4353	XP_008459528.1	PREDICTED: probable nucleoredoxin 1 [Cucumis melo]	1.238	0.001	48.9	4e-06	Thiol-disulfide isomerase and thioredoxins	COG0526
	5015	XP_008437100.2	PREDICTED: L-lactate dehydrogenase A [Cucumis melo]	1.204	0.002	180	1e-53	Malate/lactate dehydrogenases	COG0039
Cell cycle control, cell division, chromosome partitioning	131	XP_008448907.1	PREDICTED: probable calcium-binding protein CML13 [Cucumis melo]	0.733	0.001	63.5	1e-12	Ca2+-binding protein (EF-Hand superfamily)	COG5126
	145	XP_008440993.1	PREDICTED: RNA-binding protein 39 isoform X4 [Cucumis melo]	0.682	0.003	52	5e-08	RNA-binding proteins (RRM domain)	COG0724
	151	XP_008452767.2	PREDICTED: 17.9 kDa class II heat shock protein-like [Cucumis melo]	0.303	0.001	44.7	1e-05	Molecular chaperone (small heat shock protein)	COG0071
	162	XP_008461635.1	PREDICTED: 60S ribosomal protein L23a [Cucumis melo]	0.708	0.001	48.1	1e-07	Ribosomal protein L23	COG0089
	168	XP_008462015.1	PREDICTED: ankyrin repeat domain-containing protein 2B-like [Cucumis melo]	0.692	0.023	47.4	7e-06	FOG: Ankyrin repeat	COG0666
	186	XP_008459467.1	PREDICTED: T-complex protein 1 subunit zeta 1 [Cucumis melo]	0.734	0.001	266	1e-81	Chaperonin GroEL (HSP60 family)	COG0459
	247	XP_008452429.1	PREDICTED: transmembrane protein 208 homolog [Cucumis melo]	0.763	0.005	-	-	-	-
	254	XP_008451480.1	PREDICTED: cytochrome c oxidase subunit 5C-like [Cucumis melo]	0.525	0.001	-	-	-	-
	258	NP_001303611.1	polygalacturonase inhibitor-like precursor [Cucumis melo]	0.727	0.001	62.4	2e-10	Leucine-rich repeat (LRR) protein	COG4886
	289	XP_008454470.1	PREDICTED: linoleate 9S-lipoxygenase 6 [Cucumis melo]	0.64	0.001	-	-	-	-
	318	XP_008466112.1	PREDICTED: heat shock protein 90-5 chloroplastic [Cucumis melo]	0.801	0.001	394	3e-126	Molecular chaperone, HSP90 family	COG0326
	354	XP_008443423.2	PREDICTED: aldose 1-epimerase [Cucumis melo]	0.609	0.001	116	3e-29	Galactose mutarotase and related enzymes	COG2017
	394	XP_008446809.1	PREDICTED: malate dehydrogenase [NADP] chloroplastic [Cucumis melo]	0.781	0.001	52	9e-07	Malate/lactate dehydrogenases	COG0039
	445	XP_008444389.1	PREDICTED: protein SIEVE ELEMENT OCCLUSION B [Cucumis melo]	0.821	0.001	-	-	-	-
	447	XP_008444234.1	PREDICTED: ABC transporter E family member 2 [Cucumis melo]	0.807	0.001	96.7	2e-20	ATPase components of ABC transporters with duplicated ATPase domains	COG0488
	452	XP_008438902.1	PREDICTED: acylpyruvase FAHD1 mitochondrial [Cucumis melo]	0.712	0.007	151	2e-44	2-keto-4-pentenoate hydratase/2-oxohepta-3-ene-1,7-dioic acid hydratase (catechol pathway)	COG0179
	462	XP_008452069.1	PREDICTED: peptidyl-prolyl cis-trans isomerase Pin1 [Cucumis melo]	0.788	0.002	52.8	2e-08	Parvulin-like peptidyl-prolyl isomerase	COG0760
	470	XP_008451911.1	PREDICTED: trihelix transcription factor GT-3b-like [Cucumis melo]	0.262	0.022	-	-	-	-
	481	XP_008449975.1	PREDICTED: glyceraldehyde-3-phosphate dehydrogenase A chloroplastic isoform X2 [Cucumis melo]	0.774	0.001	323	2e-108	Glyceraldehyde-3-phosphate dehydrogenase/erythrose-4-phosphate dehydrogenase	COG0057
	501	XP_008463412.1	PREDICTED: reactive Intermediate Deaminase A chloroplastic-like [Cucumis melo]	0.698	0.001	117	1e-33	Putative translation initiation inhibitor, yjgF family	COG0251
	530	XP_008454618.1	PREDICTED: uncharacterized protein LOC103494986 [Cucumis melo]	0.831	0.028	-	-	-	-
	534	XP_008449137.1	PREDICTED: protein GrpE-like isoform X2 [Cucumis melo]	0.8	0.011	93.2	7e-22	Molecular chaperone GrpE (heat shock protein)	COG0576
	537	XP_008437645.1	PREDICTED: probable 6-phosphogluconolactonase 4 chloroplastic [Cucumis melo]	0.83	0.001	72.8	3e-14	6-phosphogluconolactonase/Glucosamine-6-phosphate isomerase/deaminase	COG0363
	591	XP_008465594.1	PREDICTED: basic blue protein-like [Cucumis melo]	0.634	0.005	-	-	-	-
	614	XP_008450510.1	PREDICTED: titin isoform X2 [Cucumis melo]	0.741	0.001	-	-	-	-
	623	XP_008446147.1	PREDICTED: GDSL esterase/lipase At3g26430 [Cucumis melo]	0.677	0.001	-	-	-	-
	634	XP_008465452.1	PREDICTED: aspartyl protease family protein 2 [Cucumis melo]	0.761	0.05	101	3e-24	Ribosomal protein L20A (L18A)	COG2157
	635	XP_008444859.1	PREDICTED: histone H3.3 [Cucumis melo]	0.566	0.001	134	6e-41	Histones H3 and H4	COG2036
	647	XP_008466729.1	PREDICTED: probable L-ascorbate peroxidase 6 chloroplastic isoform X2 [Cucumis melo]	0.809	0.001	49.7	9e-06	Catalase (peroxidase I)	COG0376
	664	XP_008449849.1	PREDICTED: calmodulin-7 [Cucumis melo]	0.586	0.001	45.1	1e-05	Ca2+-binding protein (EF-Hand superfamily)	COG5126
	668	XP_008464236.1	PREDICTED: macrophage migration inhibitory factor homolog isoform X2 [Cucumis melo]	0.663	0.001	-	-	-	-
	671	XP_008448382.1	PREDICTED: histone H2B [Cucumis melo]	0.261	0.001	-	-	-	-
	719	XP_008458563.1	PREDICTED: stem-specific protein TSJT1-like [Cucumis melo]	0.654	0.001	53.5	1e-07	Asparagine synthase (glutamine-hydrolyzing)	COG0367
	724	XP_008456077.1	PREDICTED: glutelin type-B 5 [Cucumis melo]	0.707	0.001	-	-	-	-
	735	XP_008463223.1	PREDICTED: 60S acidic ribosomal protein P0 [Cucumis melo]	0.812	0.001	58.2	7e-09	Ribosomal protein L10	COG0244
	743	XP_008443161.1	PREDICTED: 14 kDa zinc-binding protein [Cucumis melo]	0.674	0.001	89.7	2e-23	Diadenosine tetraphosphate (Ap4A) hydrolase and other HIT family hydrolases	COG0537
	748	XP_008455963.1	PREDICTED: patellin-1-like [Cucumis melo]	0.62	0.021	-	-	-	-
	759	XP_008444846.1	PREDICTED: protein EXORDIUM-like [Cucumis melo]	0.816	0.002	-	-	-	-
	763	XP_008457834.1	PREDICTED: probable calcium-binding protein CML20 [Cucumis melo]	0.614	0.001	45.8	5e-06	Ca2+-binding protein (EF-Hand superfamily)	COG5126
	799	XP_008459619.1	PREDICTED: phosducin-like protein 3 [Cucumis melo]	0.77	0.028	54.3	3e-08	Thiol-disulfide isomerase and thioredoxins	COG0526
	814	XP_008461018.1	PREDICTED: fructose-bisphosphate aldolase 1 chloroplastic [Cucumis melo]	0.573	0.001	57.8	9e-09	Fructose-1,6-bisphosphate aldolase	COG3588
	876	XP_008447947.1	PREDICTED: aquaporin PIP2-7 [Cucumis melo]	0.81	0.038	68.2	7e-13	Glycerol uptake facilitator and related permeases (Major Intrinsic Protein Family)	COG0580
	897	XP_008439225.1	PREDICTED: remorin [Cucumis melo]	0.731	0.004	-	-	-	-
	926	XP_008452633.1	PREDICTED: 40S ribosomal protein S29 [Cucumis melo]	0.703	0.015	42.4	8e-07	Ribosomal protein S14	COG0199
	971	XP_008438699.1	PREDICTED: RAN GTPase-activating protein 2 isoform X2 [Cucumis melo]	0.791	0.003	50.1	8e-06	Ran GTPase-activating protein (RanGAP) involved in mRNA processing and transport	COG5238
	1017	XP_008455252.1	PREDICTED: protein PHLOEM PROTEIN 2-LIKE A1-like [Cucumis melo]	0.656	0.001	-	-	-	-
	1042	XP_008461261.1	PREDICTED: 60S ribosomal protein L6-1 [Cucumis melo]	0.646	0.001	66.2	4e-13	Ribosomal protein L14E/L6E/L27E	COG2163
	1053	XP_008462521.1	PREDICTED: 60S ribosomal protein L24 [Cucumis melo]	0.671	0.009	46.6	4e-07	Ribosomal protein L24E	COG2075
	1065	XP_008449286.1	PREDICTED: 60S ribosomal protein L4-like [Cucumis melo]	0.796	0.001	135	2e-36	Ribosomal protein L4	COG0088
	1066	XP_008444333.1	PREDICTED: polygalacturonase At1g48100-like [Cucumis melo]	0.634	0.005	58.9	2e-08	Endopolygalacturonase	COG5434
	1109	XP_008454987.1	PREDICTED: 22.0 kDa heat shock protein-like [Cucumis melo]	0.231	0.001	47.8	1e-06	Molecular chaperone (small heat shock protein)	COG0071
	1111	XP_008447950.1	PREDICTED: SKP1-like protein 1B [Cucumis melo]	0.634	0.008	58.5	5e-11	SCF ubiquitin ligase, SKP1 component	COG5201
	1125	XP_008466734.1	PREDICTED: 40S ribosomal protein S8-2 [Cucumis melo]	0.695	0.028	45.4	6e-06	Ribosomal protein S8E	COG2007
	1128	XP_008459377.1	PREDICTED: 40S ribosomal protein S19-3 [Cucumis melo]	0.761	0.005	69.7	2e-15	Ribosomal protein S19E (S16A)	COG2238
	1158	XP_008450854.1	PREDICTED: beta-galactosidase [Cucumis melo]	0.761	0.001	92	2e-18	Beta-galactosidase	COG1874
	1177	XP_008464615.1	PREDICTED: calmodulin [Cucumis melo]	0.443	0.001	45.1	1e-05	Ca2+-binding protein (EF-Hand superfamily)	COG5126
	1198	XP_008437917.1	PREDICTED: hydroquinone glucosyltransferase-like [Cucumis melo]	0.796	0.01	-	-	-	-
	1211	XP_008465470.1	PREDICTED: cysteine proteinase inhibitor B [Cucumis melo]	0.707	0.049	-	-	-	-
	1225	XP_008460657.1	PREDICTED: 60S ribosomal protein L14-2-like [Cucumis melo]	0.812	0.001	45.8	9e-07	Ribosomal protein L14E/L6E/L27E	COG2163
	1290	XP_008448031.1	PREDICTED: uncharacterized protein At5g02240 [Cucumis melo]	0.711	0.001	48.5	5e-06	Predicted nucleoside-diphosphate-sugar epimerases	COG0702
	1362	XP_008465824.1	PREDICTED: elongation factor 1-alpha-like [Cucumis melo]	0.448	0.001	111	4e-27	Translation elongation factor EF-1alpha (GTPase)	COG5256
	1363	XP_008443526.1	PREDICTED: 50S ribosomal protein L12 chloroplastic-like [Cucumis melo]	0.734	0.036	75.1	4e-17	Ribosomal protein L7/L12	COG0222
	1376	XP_008453046.1	PREDICTED: chaperone protein dnaJ 10 isoform X2 [Cucumis melo]	0.829	0.01	70.5	1e-12	DnaJ-class molecular chaperone with C-terminal Zn finger domain	COG0484
	1383	XP_008448389.1	PREDICTED: histone H4 [Cucumis melo]	0.619	0.001	48.5	5e-08	Histones H3 and H4	COG2036
	1396	XP_016898844.1	PREDICTED: glutathione S-transferase U5 [Cucumis melo]	0.805	0.041	47.8	5e-06	Glutathione S-transferase	COG0625
	1399	XP_008448943.1	PREDICTED: tubulin beta chain-like [Cucumis melo]	0.647	0.048	204	7e-60	Tubulin	COG5023
	1414	XP_008450610.1	PREDICTED: 26S protease regulatory subunit 6A homolog [Cucumis melo]	0.754	0.032	300	3e-97	ATP-dependent 26S proteasome regulatory subunit	COG1222
	1422	XP_008442491.1	PREDICTED: uncharacterized protein C167.05 [Cucumis melo]	0.785	0.001	48.1	5e-07	Universal stress protein UspA and related nucleotide-binding proteins	COG0589
	1426	XP_008439548.1	PREDICTED: 2-succinylbenzoate--CoA ligase chloroplastic/peroxisomal isoform X2 [Cucumis melo]	0.348	0.046	135	1e-33	Acyl-CoA synthetases (AMP-forming)/AMP-acid ligases II	COG0318
	1439	XP_008442779.1	PREDICTED: 60S ribosomal protein L24-like [Cucumis melo]	0.622	0.025	46.6	4e-07	Ribosomal protein L24E	COG2075
	1448	XP_008465498.1	PREDICTED: cytochrome b-c1 complex subunit Rieske-4 mitochondrial-like [Cucumis melo]	0.827	0.01	64.7	3e-12	Rieske Fe-S protein	COG0723
	1450	XP_008466909.2	PREDICTED: elongation factor 1-alpha-like partial [Cucumis melo]	0.544	0.002	94	9e-23	Translation elongation factor EF-1alpha (GTPase)	COG5256
	1460	XP_008453813.1	PREDICTED: peroxidase 17 [Cucumis melo]	0.694	0.001	-	-	-	-
	1461	XP_008461779.1	PREDICTED: 60S ribosomal protein L6-1-like [Cucumis melo]	0.76	0.013	70.5	1e-14	Ribosomal protein L14E/L6E/L27E	COG2163
	1463	XP_008437149.1	PREDICTED: primary amine oxidase-like [Cucumis melo]	0.809	0.001	144	5e-38	Cu2+-containing amine oxidase	COG3733
	1479	XP_008449902.1	PREDICTED: glucosidase 2 subunit beta isoform X2 [Cucumis melo]	0.767	0.001	-	-	-	-
	1502	XP_008444893.1	PREDICTED: protein CutA chloroplastic [Cucumis melo]	0.68	0.011	64.7	2e-13	Uncharacterized protein involved in tolerance to divalent cations	COG1324
	1521	XP_008449046.1	PREDICTED: WEB family protein At5g55860 [Cucumis melo]	0.713	0.001	-	-	-	-
	1527	XP_008462390.1	PREDICTED: T-complex protein 1 subunit delta [Cucumis melo]	0.675	0.001	357	1e-116	Chaperonin GroEL (HSP60 family)	COG0459
	1531	XP_008444463.1	PREDICTED: ribulose-phosphate 3-epimerase chloroplastic [Cucumis melo]	0.735	0.049	204	3e-65	Pentose-5-phosphate-3-epimerase	COG0036
	1545	XP_008464962.1	PREDICTED: tubulin alpha-3 chain-like [Cucumis melo]	0.446	0.001	205	3e-60	Tubulin	COG5023
	1550	XP_008453374.1	PREDICTED: 40S ribosomal protein S28-1 [Cucumis melo]	0.747	0.001	55.1	1e-11	Ribosomal protein S28E/S33	COG2053
	1567	XP_008450536.1	PREDICTED: heat shock 70 kDa protein [Cucumis melo]	0.378	0.001	550	0	Molecular chaperone	COG0443
	1585	XP_008437501.1	PREDICTED: uncharacterized protein LOC103482899 isoform X2 [Cucumis melo]	0.132	0.006	-	-	-	-
	1599	XP_008443460.1	PREDICTED: alpha-mannosidase 2 [Cucumis melo]	0.799	0.008	53.5	3e-06	Alpha-mannosidase	COG0383
	1614	XP_008448145.1	PREDICTED: ankyrin repeat domain-containing protein 2B [Cucumis melo]	0.373	0.008	48.1	4e-06	FOG: Ankyrin repeat	COG0666
	1621	XP_008461814.1	PREDICTED: cycloartenol-C-24-methyltransferase-like isoform X1 [Cucumis melo]	0.611	0.038	53.9	1e-07	Methylase involved in ubiquinone/menaquinone biosynthesis	COG2226
	1624	XP_008457143.1	PREDICTED: stromal 70 kDa heat shock-related protein chloroplastic [Cucumis melo]	0.773	0.001	672	0	Molecular chaperone	COG0443
	1629	XP_008455767.1	PREDICTED: protein GrpE [Cucumis melo]	0.808	0.002	76.6	6e-16	Molecular chaperone GrpE (heat shock protein)	COG0576
	1688	XP_008447742.1	PREDICTED: ubiquitin thioesterase OTU1 [Cucumis melo]	0.749	0.001	128	2e-35	Predicted cysteine protease (OTU family)	COG5539
	1694	XP_008443691.2	PREDICTED: isopentenyl-diphosphate Delta-isomerase I [Cucumis melo]	0.651	0.001	57.8	2e-09	Isopentenyldiphosphate isomerase	COG1443
	1700	XP_008446732.1	PREDICTED: dnaJ protein homolog [Cucumis melo]	0.804	0.002	168	1e-47	DnaJ-class molecular chaperone with C-terminal Zn finger domain	COG0484
	1717	XP_008444488.1	PREDICTED: ferrochelatase-2 chloroplastic [Cucumis melo]	0.811	0.001	141	4e-37	Protoheme ferro-lyase (ferrochelatase)	COG0276
	1781	XP_008448583.1	PREDICTED: acyl-CoA-binding protein [Cucumis melo]	0.64	0.001	53.5	3e-10	Acyl-CoA-binding protein	COG4281
	1792	XP_008452420.1	PREDICTED: tetratricopeptide repeat protein 1 [Cucumis melo]	0.785	0.024	48.1	6e-06	FOG: TPR repeat	COG0457
	1834	XP_008452998.1	PREDICTED: glyceraldehyde-3-phosphate dehydrogenase B chloroplastic [Cucumis melo]	0.714	0.001	317	4e-105	Glyceraldehyde-3-phosphate dehydrogenase/erythrose-4-phosphate dehydrogenase	COG0057
	1881	XP_008459199.2	PREDICTED: binding partner of ACD11 1-like isoform X2 [Cucumis melo]	0.828	0.002	-	-	-	-
	1883	XP_008460354.1	PREDICTED: pectinesterase 3 [Cucumis melo]	0.712	0.001	65.1	2e-10	Pectin methylesterase	COG4677
	1891	XP_008449325.1	PREDICTED: 40S ribosomal protein S3a-like [Cucumis melo]	0.8	0.001	54.7	2e-08	Ribosomal protein S3AE	COG1890
	1917	XP_008455010.1	PREDICTED: TIP41-like protein [Cucumis melo]	0.755	0.011	-	-	-	-
	1931	XP_008460050.2	PREDICTED: putative invertase inhibitor [Cucumis melo]	0.705	0.006	-	-	-	-
	2050	YP_004841791.1	ribulose 1 5-bisphosphate carbosylase/oxygenase large subunit (chloroplast) [Cucumis melo subsp. melo]	0.684	0.001	99.8	4e-22	Ribulose 1,5-bisphosphate carboxylase, large subunit	COG1850
	2064	XP_008463151.1	PREDICTED: universal stress protein A-like protein [Cucumis melo]	0.503	0.001	46.2	4e-06	Universal stress protein UspA and related nucleotide-binding proteins	COG0589
	2067	XP_008462188.1	PREDICTED: LOW QUALITY PROTEIN: pyrophosphate-energized membrane proton pump 2-like [Cucumis melo]	0.628	0.001	426	8e-138	Inorganic pyrophosphatase	COG3808
	2100	XP_008446744.1	PREDICTED: transcription repressor OFP13-like [Cucumis melo]	0.603	0.002	-	-	-	-
	2114	XP_008464495.1	PREDICTED: 31 kDa ribonucleoprotein chloroplastic [Cucumis melo]	0.812	0.001	52.4	4e-07	RNA-binding proteins (RRM domain)	COG0724
	2127	XP_008454897.1	PREDICTED: uncharacterized protein LOC103495203 [Cucumis melo]	0.771	0.013	-	-	-	-
	2176	XP_008442669.1	PREDICTED: peroxidase 21-like [Cucumis melo]	0.636	0.018	-	-	-	-
	2189	XP_008442706.1	PREDICTED: heavy metal-associated isoprenylated plant protein 3-like [Cucumis melo]	0.495	0.017	-	-	-	-
	2217	XP_008438365.1	PREDICTED: 60S ribosomal protein L13a-2-like [Cucumis melo]	0.708	0.016	57	7e-10	Ribosomal protein L13	COG0102
	2243	XP_008455105.1	PREDICTED: soluble inorganic pyrophosphatase 6 chloroplastic [Cucumis melo]	0.774	0.001	52.8	7e-08	Inorganic pyrophosphatase	COG0221
	2246	XP_008458589.1	PREDICTED: probable lactoylglutathione lyase chloroplastic [Cucumis melo]	0.797	0.001	82.4	4e-18	Lactoylglutathione lyase and related lyases	COG0346
	2253	XP_008459498.1	PREDICTED: 22.0 kDa class IV heat shock protein [Cucumis melo]	0.242	0.002	49.7	2e-07	Molecular chaperone (small heat shock protein)	COG0071
	2261	XP_008439641.1	PREDICTED: uncharacterized protein LOC103484373 [Cucumis melo]	0.692	0.001	-	-	-	-
	2327	XP_008463526.1	PREDICTED: 60S ribosomal protein L35 [Cucumis melo]	0.657	0.003	44.7	9e-07	Ribosomal protein L29	COG0255
	2348	XP_008447193.1	PREDICTED: uncharacterized protein LOC103489701 [Cucumis melo]	0.393	0.001	-	-	-	-
	2352	XP_008463154.1	PREDICTED: 15.7 kDa heat shock protein peroxisomal [Cucumis melo]	0.511	0.001	45.4	3e-06	Molecular chaperone (small heat shock protein)	COG0071
	2353	XP_008443634.1	PREDICTED: dnaJ protein homolog [Cucumis melo]	0.64	0.001	169	7e-48	DnaJ-class molecular chaperone with C-terminal Zn finger domain	COG0484
	2388	XP_008461899.1	PREDICTED: serine carboxypeptidase-like 35 [Cucumis melo]	0.833	0.001	70.5	2e-12	Carboxypeptidase C (cathepsin A)	COG2939
	2514	XP_008450136.1	PREDICTED: 60S ribosomal protein L7a-2-like [Cucumis melo]	0.717	0.001	46.6	8e-06	Ribosomal protein HS6-type (S12/L30/L7a)	COG1358
	2516	XP_008450257.1	PREDICTED: MLP-like protein 329 [Cucumis melo]	0.455	0.001	-	-	-	-
	2521	XP_008439880.1	PREDICTED: clathrin light chain 1-like [Cucumis melo]	0.696	0.003	-	-	-	-
	2537	XP_008441351.1	PREDICTED: ribulose-phosphate 3-epimerase cytoplasmic isoform [Cucumis melo]	0.78	0.001	181	9e-57	Pentose-5-phosphate-3-epimerase	COG0036
	2549	XP_008443878.1	PREDICTED: temperature-induced lipocalin-1 [Cucumis melo]	0.605	0.001	59.3	9e-11	Bacterial lipocalin	COG3040
	2552	XP_008452381.1	PREDICTED: cytochrome c [Cucumis melo]	0.78	0.015	69.7	5e-16	Cytochrome c2	COG3474
	2579	XP_008459567.1	PREDICTED: endoglucanase 9 [Cucumis melo]	0.355	0.048	-	-	-	-
	2587	XP_008440050.1	PREDICTED: chromoplast-specific carotenoid-associated protein chromoplastic [Cucumis melo]	0.829	0.022	-	-	-	-
	2597	XP_008444507.1	PREDICTED: branched-chain-amino-acid aminotransferase 2 chloroplastic [Cucumis melo]	0.726	0.001	211	7e-65	Branched-chain amino acid aminotransferase/4-amino-4-deoxychorismate lyase	COG0115
	2600	XP_008451085.1	PREDICTED: serrate RNA effector molecule [Cucumis melo]	0.757	0.006	-	-	-	-
	2617	XP_008450256.1	PREDICTED: MLP-like protein 329 [Cucumis melo]	0.356	0.005	-	-	-	-
	2638	XP_008440071.1	PREDICTED: fibrous sheath CABYR-binding protein-like [Cucumis melo]	0.4	0.004	-	-	-	-
	2677	XP_016899908.1	PREDICTED: PITH domain-containing protein 1 [Cucumis melo]	0.628	0.046	-	-	-	-
	2682	XP_008465920.1	PREDICTED: uncharacterized mitochondrial protein ymf11 [Cucumis melo]	0.703	0.015	59.7	3e-09	Retron-type reverse transcriptase	COG3344
	2689	XP_008454090.1	PREDICTED: GEM-like protein 5 [Cucumis melo]	0.798	0.001	-	-	-	-
	2723	XP_008441647.1	PREDICTED: protein HEAT-STRESS-ASSOCIATED 32 [Cucumis melo]	0.563	0.005	62	1e-10	Uncharacterized conserved protein	COG1809
	2724	XP_016899101.1	PREDICTED: endo-1 3 1 4-beta-D-glucanase-like isoform X1 [Cucumis melo]	0.807	0.001	53.1	1e-07	Dienelactone hydrolase and related enzymes	COG0412
	2729	XP_008463198.1	PREDICTED: 18.1 kDa class I heat shock protein-like [Cucumis melo]	0.2	0.001	52.8	7e-09	Molecular chaperone (small heat shock protein)	COG0071
	2755	XP_008453028.1	PREDICTED: alpha-1 4-glucan-protein synthase [UDP-forming] 2 [Cucumis melo]	0.785	0.009	-	-	-	-
	2764	XP_008445063.1	PREDICTED: AIG2-like protein [Cucumis melo]	0.794	0.031	-	-	-	-
	2768	XP_008437131.1	PREDICTED: legumain [Cucumis melo]	0.752	0.001	68.6	3e-12	Glycosylphosphatidylinositol transamidase (GPIT), subunit GPI8	COG5206
	2771	XP_008465108.1	PREDICTED: phosphoribulokinase chloroplastic-like [Cucumis melo]	0.761	0.007	70.1	3e-13	Uridine kinase	COG0572
	2835	XP_008460196.1	PREDICTED: uncharacterized protein LOC103499081 [Cucumis melo]	0.533	0.001	-	-	-	-
	2837	XP_008447964.1	PREDICTED: L-ascorbate peroxidase 3 peroxisomal [Cucumis melo]	0.827	0.001	49.3	5e-06	Catalase (peroxidase I)	COG0376
	2843	XP_008459050.1	PREDICTED: uncharacterized protein PHLOEM PROTEIN 2-LIKE A4 [Cucumis melo]	0.667	0.001	-	-	-	-
	2847	XP_008458374.2	PREDICTED: LOW QUALITY PROTEIN: beta-D-xylosidase 1-like [Cucumis melo]	0.793	0.005	177	3e-46	Beta-glucosidase-related glycosidases	COG1472
	2850	XP_016901227.1	PREDICTED: G-type lectin S-receptor-like serine/threonine-protein kinase At4g27290 [Cucumis melo]	0.74	0.005	72.8	1e-12	Serine/threonine protein kinase	COG0515
	2873	XP_008450466.1	PREDICTED: prefoldin subunit 1 isoform X2 [Cucumis melo]	0.693	0.018	-	-	-	-
	2884	XP_008456798.1	PREDICTED: elongation factor 1-delta 2-like isoform X2 [Cucumis melo]	0.804	0.006	108	6e-29	Translation elongation factor EF-1beta	COG2092
	2901	XP_008443471.1	PREDICTED: peroxidase 31 [Cucumis melo]	0.783	0.001	54.7	8e-08	Catalase (peroxidase I)	COG0376
	2913	XP_008450150.1	PREDICTED: chaperone protein ClpB3 chloroplastic [Cucumis melo]	0.826	0.001	918	0	ATPases with chaperone activity, ATP-binding subunit	COG0542
	2920	XP_008442200.1	PREDICTED: serine/threonine-protein phosphatase PP2A-3 catalytic subunit [Cucumis melo]	0.824	0.005	129	3e-34	Diadenosine tetraphosphatase and related serine/threonine protein phosphatases	COG0639
	2925	XP_008446416.1	PREDICTED: uncharacterized protein LOC103489167 [Cucumis melo]	0.456	0.005	-	-	-	-
	2954	XP_008449500.1	PREDICTED: uncharacterized protein LOC103491368 [Cucumis melo]	0.791	0.031	48.5	2e-06	Molecular chaperone (small heat shock protein)	COG0071
	2991	XP_008444340.1	PREDICTED: calcyclin-binding protein [Cucumis melo]	0.54	0.006	-	-	-	-
	3097	XP_008443016.1	PREDICTED: 60S ribosomal protein L21-1 [Cucumis melo]	0.822	0.002	45.8	1e-06	Ribosomal protein L21E	COG2139
	3099	XP_008456396.1	PREDICTED: protein disulfide isomerase-like 2-3 [Cucumis melo]	0.796	0.001	67.8	2e-13	Thiol-disulfide isomerase and thioredoxins	COG0526
	3135	XP_008437779.1	PREDICTED: 60S acidic ribosomal protein P1-like [Cucumis melo]	0.561	0.044	60.5	1e-12	Ribosomal protein L12E/L44/L45/RPP1/RPP2	COG2058
	3141	XP_008464441.1	PREDICTED: SNF1-related protein kinase regulatory subunit gamma-1 [Cucumis melo]	0.831	0.001	46.6	8e-06	FOG: CBS domain	COG0517
	3146	XP_008459190.1	PREDICTED: 60S ribosomal protein L31 [Cucumis melo]	0.805	0.002	43.1	5e-06	Ribosomal protein L31E	COG2097
	3177	XP_008461924.1	PREDICTED: stromal 70 kDa heat shock-related protein chloroplastic-like [Cucumis melo]	0.569	0.018	676	0	Molecular chaperone	COG0443
	3188	XP_008450771.1	PREDICTED: mediator-associated protein 1 [Cucumis melo]	0.799	0.036	-	-	-	-
	3228	XP_016901155.1	PREDICTED: LOW QUALITY PROTEIN: gamma-aminobutyrate transaminase POP2 mitochondrial-like [Cucumis melo]	0.746	0.008	257	1e-77	Adenosylmethionine-8-amino-7-oxononanoate aminotransferase	COG0161
	3229	XP_008461626.1	PREDICTED: glutathione S-transferase DHAR2-like [Cucumis melo]	0.827	0.001	46.6	9e-06	Glutathione S-transferase	COG0625
	3248	XP_008448779.1	PREDICTED: histone-lysine N-methyltransferase H3 lysine-9 specific SUVH6-like [Cucumis melo]	0.13	0.045	52.8	4e-07	Proteins containing SET domain	COG2940
	3273	XP_008465603.2	PREDICTED: probable linoleate 9S-lipoxygenase 5 partial [Cucumis melo]	0.503	0.005	-	-	-	-
	3278	XP_008459494.1	PREDICTED: chlorophyll a-b binding protein CP26 chloroplastic [Cucumis melo]	0.7	0.014	-	-	-	-
	3287	XP_008437853.1	PREDICTED: WW domain-binding protein 11-like [Cucumis melo]	0.608	0.003	-	-	-	-
	3324	XP_008436991.1	PREDICTED: 60S ribosomal protein L36-2-like [Cucumis melo]	0.669	0.011	93.2	2e-25	Ribosomal protein L36E	COG5051
	3344	XP_008461363.1	PREDICTED: 60S ribosomal protein L44 [Cucumis melo]	0.71	0.001	44.3	2e-06	Ribosomal protein L44E	COG1631
	3386	XP_008448861.1	PREDICTED: small heat shock protein chloroplastic isoform X2 [Cucumis melo]	0.821	0.011	47.4	2e-06	Molecular chaperone (small heat shock protein)	COG0071
	3473	XP_008466479.1	PREDICTED: multicopper oxidase LPR1-like [Cucumis melo]	0.786	0.001	58.5	2e-08	Putative multicopper oxidases	COG2132
	3476	XP_008455273.1	PREDICTED: UDP-glycosyltransferase 74F2-like [Cucumis melo]	0.647	0.001	55.5	1e-07	Glycosyl transferases, related to UDP-glucuronosyltransferase	COG1819
	3495	XP_008460809.1	PREDICTED: beta-galactosidase 10 [Cucumis melo]	0.822	0.001	75.5	3e-13	Beta-galactosidase	COG1874
	3512	XP_008467203.1	PREDICTED: clavaminate synthase-like protein At3g21360 [Cucumis melo]	0.756	0.027	-	-	-	-
	3557	XP_008449373.1	PREDICTED: histone H1 [Cucumis melo]	0.627	0.001	-	-	-	-
	3574	XP_008451858.1	PREDICTED: myosin-9 [Cucumis melo]	0.535	0.001	-	-	-	-
	3578	XP_016902794.1	PREDICTED: glucose-1-phosphate adenylyltransferase small subunit 2 chloroplastic isoform X1 [Cucumis melo]	0.729	0.017	211	2e-62	ADP-glucose pyrophosphorylase	COG0448
	3587	XP_008444317.1	PREDICTED: polygalacturonase 1 beta-like protein 3 [Cucumis melo]	0.716	0.019	-	-	-	-
	3594	XP_008449885.1	PREDICTED: tubulin alpha-3 chain [Cucumis melo]	0.357	0.002	197	2e-57	Tubulin	COG5023
	3623	XP_008457356.1	PREDICTED: ran-binding protein 1 homolog a-like [Cucumis melo]	0.796	0.001	49.3	1e-06	Ran GTPase-activating protein (Ran-binding protein)	COG5171
	3644	XP_008451565.1	PREDICTED: 60S ribosomal protein L22-2 [Cucumis melo]	0.828	0.004	-	-	-	-
	3661	XP_008459431.1	PREDICTED: nucleosome assembly protein 1 3-like [Cucumis melo]	0.751	0.001	-	-	-	-
	3686	XP_008445838.1	PREDICTED: zinc finger CCCH domain-containing protein 11 [Cucumis melo]	0.811	0.045	67	4e-12	Uncharacterized conserved protein, contains CCCH-type Zn-finger protein	COG5252
	3715	XP_008450453.1	PREDICTED: V-type proton ATPase subunit F [Cucumis melo]	0.783	0.007	66.6	6e-15	Archaeal/vacuolar-type H+-ATPase subunit F	COG1436
	3730	XP_008442863.1	PREDICTED: 40S ribosomal protein S14-2 [Cucumis melo]	0.682	0.001	84.3	4e-21	Ribosomal protein S11	COG0100
	3762	XP_016899180.1	PREDICTED: proline synthase co-transcribed bacterial homolog protein [Cucumis melo]	0.801	0.002	127	2e-34	Predicted enzyme with a TIM-barrel fold	COG0325
	3769	XP_008438718.1	PREDICTED: basic 7S globulin-like [Cucumis melo]	0.833	0.001	-	-	-	-
	3794	XP_008443857.1	PREDICTED: eukaryotic translation initiation factor 5A-2 [Cucumis melo]	0.759	0.018	49.7	1e-07	Translation elongation factor P (EF-P)/translation initiation factor 5A (eIF-5A)	COG0231
	3795	XP_016900931.1	PREDICTED: 40S ribosomal protein S25-2-like [Cucumis melo]	0.445	0.001	74.3	4e-18	Ribosomal protein S25	COG4901
	3846	NP_001284403.1	benzyl alcohol O-benzoyltransferase-like [Cucumis melo]	0.825	0.001	-	-	-	-
	3852	XP_008445559.1	PREDICTED: tubulin beta chain [Cucumis melo]	0.627	0.001	201	1e-58	Tubulin	COG5023
	3858	XP_008438729.1	PREDICTED: endo-1 3 1 4-beta-D-glucanase-like isoform X1 [Cucumis melo]	0.734	0.001	50.8	7e-07	Dienelactone hydrolase and related enzymes	COG0412
	3875	XP_008440392.1	PREDICTED: 60S ribosomal protein L26-1 [Cucumis melo]	0.659	0.001	48.5	2e-07	Ribosomal protein L24	COG0198
	3898	XP_008439420.1	PREDICTED: uncharacterized protein LOC103484234 [Cucumis melo]	0.257	0.004	-	-	-	-
	3909	XP_008465556.1	PREDICTED: MLP-like protein 28 [Cucumis melo]	0.808	0.049	-	-	-	-
	3917	XP_008464642.1	PREDICTED: 17.8 kDa class I heat shock protein-like [Cucumis melo]	0.24	0.018	54.3	2e-09	Molecular chaperone (small heat shock protein)	COG0071
	3919	XP_008453475.1	PREDICTED: probable calcium-binding protein CML27 [Cucumis melo]	0.746	0.005	58.2	3e-10	Ca2+-binding protein (EF-Hand superfamily)	COG5126
	3923	XP_008458953.1	PREDICTED: probable serine/threonine-protein kinase kinX [Cucumis melo]	0.75	0.043	-	-	-	-
	3933	XP_008460790.1	PREDICTED: 60S ribosomal protein L6-1-like [Cucumis melo]	0.705	0.016	66.2	5e-13	Ribosomal protein L14E/L6E/L27E	COG2163
	3954	XP_008459570.1	PREDICTED: mannan endo-1 4-beta-mannosidase 1-like [Cucumis melo]	0.705	0.001	116	6e-28	Endo-beta-mannanase	COG3934
	3962	XP_008463749.1	PREDICTED: gamma-glutamyl hydrolase 2-like [Cucumis melo]	0.742	0.004	-	-	-	-
	3964	XP_008448675.1	PREDICTED: 18.1 kDa class I heat shock protein-like [Cucumis melo]	0.206	0.017	51.2	2e-08	Molecular chaperone (small heat shock protein)	COG0071
	3997	XP_008445401.1	PREDICTED: CO(2)-response secreted protease-like [Cucumis melo]	0.788	0.001	52.4	2e-06	Subtilisin-like serine proteases	COG1404
	3999	XP_008459531.1	PREDICTED: probable nucleoredoxin 1 isoform X1 [Cucumis melo]	0.79	0.009	57	7e-09	Thiol-disulfide isomerase and thioredoxins	COG0526
	4020	XP_008467091.1	PREDICTED: uncharacterized protein LOC103504527 [Cucumis melo]	0.692	0.014	-	-	-	-
	4031	XP_008454698.1	PREDICTED: putative UDP-glucuronate:xylan alpha-glucuronosyltransferase 4 isoform X2 [Cucumis melo]	0.655	0.007	100	1e-22	Alpha-N-acetylglucosamine transferase	COG5597
	4079	XP_008447584.1	PREDICTED: 60S ribosomal protein L28-2-like [Cucumis melo]	0.521	0.001	-	-	-	-
	4095	XP_008463180.1	PREDICTED: eukaryotic translation initiation factor 3 subunit J-like [Cucumis melo]	0.719	0.006	-	-	-	-
	4096	XP_008437594.1	PREDICTED: protein BOBBER 1 [Cucumis melo]	0.741	0.003	-	-	-	-
	4102	XP_008461751.1	PREDICTED: uncharacterized protein LOC103500282 [Cucumis melo]	0.806	0.035	-	-	-	-
	4121	XP_008445323.1	PREDICTED: SKP1-like protein 1B [Cucumis melo]	0.751	0.015	58.2	8e-11	SCF ubiquitin ligase, SKP1 component	COG5201
	4127	XP_008451008.1	PREDICTED: ruBisCO large subunit-binding protein subunit beta chloroplastic [Cucumis melo]	0.756	0.001	543	0	Chaperonin GroEL (HSP60 family)	COG0459
	4200	XP_008457297.1	PREDICTED: superoxide dismutase [Mn] mitochondrial-like isoform X1 [Cucumis melo]	0.72	0.001	162	1e-49	Superoxide dismutase	COG0605
	4231	XP_008451369.1	PREDICTED: 40S ribosomal protein S19-3-like [Cucumis melo]	0.711	0.001	70.1	1e-15	Ribosomal protein S19E (S16A)	COG2238
	4240	XP_008446239.1	PREDICTED: MLP-like protein 423 [Cucumis melo]	0.767	0.001	-	-	-	-
	4268	XP_008456593.1	PREDICTED: ACT domain-containing protein ACR12 [Cucumis melo]	0.821	0.001	-	-	-	-
	4276	XP_008464717.1	PREDICTED: 1-aminocyclopropane-1-carboxylate oxidase homolog 1-like isoform X2 [Cucumis melo]	0.794	0.001	61.6	7e-10	Isopenicillin N synthase and related dioxygenases	COG3491
	4288	XP_008466854.2	PREDICTED: 12-oxophytodienoate reductase 2-like [Cucumis melo]	0.697	0.011	235	2e-73	NADH:flavin oxidoreductases, Old Yellow Enzyme family	COG1902
	4293	XP_008443031.1	PREDICTED: activator of 90 kDa heat shock protein ATPase homolog 1 [Cucumis melo]	0.833	0.001	54.7	2e-08	Activator of HSP90 ATPase	COG5580
	4349	XP_008452205.1	PREDICTED: 22.0 kDa class IV heat shock protein-like [Cucumis melo]	0.221	0.001	45.1	1e-05	Molecular chaperone (small heat shock protein)	COG0071
	4361	XP_008453001.1	PREDICTED: germin-like protein 5-1 [Cucumis melo]	0.739	0.001	60.1	4e-10	Thermophilic glucose-6-phosphate isomerase and related metalloenzymes	COG2140
	4384	XP_008440128.1	PREDICTED: probable ATP synthase 24 kDa subunit mitochondrial [Cucumis melo]	0.686	0.001	-	-	-	-
	4391	XP_008449506.1	PREDICTED: V-type proton ATPase subunit D [Cucumis melo]	0.772	0.001	48.1	4e-06	Archaeal/vacuolar-type H+-ATPase subunit D	COG1394
	4407	XP_008446539.1	PREDICTED: protein decapping 5 [Cucumis melo]	0.719	0.024	-	-	-	-
	4415	XP_008454199.1	PREDICTED: 3-isopropylmalate dehydrogenase chloroplastic-like [Cucumis melo]	0.773	0.007	360	3e-122	Isocitrate/isopropylmalate dehydrogenase	COG0473
	4449	XP_008462617.1	PREDICTED: aspartic proteinase nepenthesin-2-like [Cucumis melo]	0.669	0.001	-	-	-	-
	4475	XP_008454275.1	PREDICTED: cytochrome c oxidase subunit 5b-1 mitochondrial [Cucumis melo]	0.643	0.032	-	-	-	-
	4551	XP_008449356.1	PREDICTED: histone H2A variant 1 [Cucumis melo]	0.644	0.006	120	1e-35	Histone H2A	COG5262
	4564	XP_008438503.1	PREDICTED: probable 60S ribosomal protein L14 [Cucumis melo]	0.79	0.004	48.5	1e-07	Ribosomal protein L14E/L6E/L27E	COG2163
	4586	XP_008462821.1	PREDICTED: benzyl alcohol O-benzoyltransferase [Cucumis melo]	0.76	0.001	-	-	-	-
	4588	XP_008446578.1	PREDICTED: ubiquitin receptor RAD23c-like [Cucumis melo]	0.793	0.001	50.4	4e-06	Ubiquitin	COG5272
	4615	XP_008444017.1	PREDICTED: uncharacterized protein At2g34160-like [Cucumis melo]	0.709	0.001	-	-	-	-
	4638	XP_008448860.1	PREDICTED: small heat shock protein chloroplastic isoform X1 [Cucumis melo]	0.462	0.005	47.8	2e-06	Molecular chaperone (small heat shock protein)	COG0071
	4643	XP_008443862.1	PREDICTED: T-complex protein 1 subunit gamma [Cucumis melo]	0.8	0.001	344	1e-111	Chaperonin GroEL (HSP60 family)	COG0459
	4646	XP_008458931.1	PREDICTED: uncharacterized protein LOC103498191 [Cucumis melo]	0.393	0.014	-	-	-	-
	4653	XP_008439640.1	PREDICTED: elongation factor 1-delta-like isoform X2 [Cucumis melo]	0.799	0.001	107	3e-28	Translation elongation factor EF-1beta	COG2092
	4683	XP_008465194.1	PREDICTED: 40S ribosomal protein S15-4-like [Cucumis melo]	0.615	0.001	53.9	1e-09	Ribosomal protein S19	COG0185
	4702	XP_008438176.1	PREDICTED: transketolase chloroplastic [Cucumis melo]	0.817	0.001	650	0	Transketolase	COG0021
	4710	XP_016903170.1	PREDICTED: uncharacterized protein LOC103502233 [Cucumis melo]	0.78	0.001	-	-	-	-
	4714	XP_008439666.1	PREDICTED: DNA-binding protein DDB_G0278111 [Cucumis melo]	0.57	0.007	45.1	2e-06	DNA-binding protein	COG2118
	4734	XP_008440982.1	PREDICTED: protein PXR1-like [Cucumis melo]	0.687	0.035	-	-	-	-
	4764	XP_008445944.1	PREDICTED: cysteine proteinase inhibitor 12 [Cucumis melo]	0.816	0.001	-	-	-	-
	4768	XP_008453540.1	PREDICTED: glutaredoxin-C4-like [Cucumis melo]	0.725	0.034	53.9	6e-10	Glutaredoxin and related proteins	COG0695
	4777	XP_008454981.1	PREDICTED: kynurenine formamidase [Cucumis melo]	0.822	0.001	50.8	7e-07	Predicted metal-dependent hydrolase	COG1878
	4779	XP_008439100.1	PREDICTED: 21 kDa protein-like [Cucumis melo]	0.745	0.043	-	-	-	-
	4787	XP_008442632.1	PREDICTED: 60S ribosomal protein L4 [Cucumis melo]	0.782	0.001	135	1e-36	Ribosomal protein L4	COG0088
	4804	XP_008458439.1	PREDICTED: glyoxysomal fatty acid beta-oxidation multifunctional protein MFP-a [Cucumis melo]	0.808	0.005	185	1e-51	3-hydroxyacyl-CoA dehydrogenase	COG1250
	4818	XP_008448631.1	PREDICTED: glutathione S-transferase U8-like [Cucumis melo]	0.785	0.001	49.3	1e-06	Glutathione S-transferase	COG0625
	4826	XP_008437058.1	PREDICTED: miraculin-like [Cucumis melo]	0.49	0.001	-	-	-	-
	4845	XP_008456105.1	PREDICTED: probable prefoldin subunit 4 [Cucumis melo]	0.678	0.011	44.7	3e-06	Prefoldin, chaperonin cofactor	COG1382
	4857	XP_008451087.1	PREDICTED: 60S ribosomal protein L30 [Cucumis melo]	0.804	0.001	61.2	5e-13	Ribosomal protein L30E	COG1911
	4866	XP_008457229.1	PREDICTED: elongation factor 1-alpha [Cucumis melo]	0.681	0.001	293	7e-92	Translation elongation factor EF-1alpha (GTPase)	COG5256
	4869	XP_008448699.1	PREDICTED: chaperone protein ClpB1 [Cucumis melo]	0.685	0.001	849	0	ATPases with chaperone activity, ATP-binding subunit	COG0542
	4876	XP_008458391.1	PREDICTED: major allergen Pru ar 1-like [Cucumis melo]	0.824	0.022	-	-	-	-
	4916	XP_008463082.1	PREDICTED: keratin type I cytoskeletal 9-like [Cucumis melo]	0.825	0.007	-	-	-	-
	4976	XP_008456139.1	PREDICTED: ankyrin-1 [Cucumis melo]	0.784	0.001	57.8	4e-09	FOG: Ankyrin repeat	COG0666
	4985	XP_008446602.1	PREDICTED: ribulose bisphosphate carboxylase small chain chloroplastic [Cucumis melo]	0.68	0.001	69.7	5e-15	Ribulose bisphosphate carboxylase small subunit	COG4451
	5017	XP_008448853.1	PREDICTED: small heat shock protein chloroplastic-like isoform X2 [Cucumis melo]	0.719	0.035	45.8	1e-05	Molecular chaperone (small heat shock protein)	COG0071
	5019	XP_016903018.1	PREDICTED: LOW QUALITY PROTEIN: histone H2B.7-like [Cucumis melo]	0.346	0.001	-	-	-	-
	5042	XP_008459207.1	PREDICTED: probable carboxylesterase 12 [Cucumis melo]	0.776	0.001	64.3	4e-11	Esterase/lipase	COG0657
	5054	XP_008448277.1	PREDICTED: aldo-keto reductase family 4 member C9-like [Cucumis melo]	0.664	0.001	189	1e-57	Aldo/keto reductases, related to diketogulonate reductase	COG0656
	5061	XP_008465863.1	PREDICTED: membrane steroid-binding protein 2 [Cucumis melo]	0.801	0.001	-	-	-	-
	5074	XP_008439052.1	PREDICTED: 70 kDa peptidyl-prolyl isomerase-like [Cucumis melo]	0.556	0.001	98.2	3e-22	FKBP-type peptidyl-prolyl cis-trans isomerases 1	COG0545
	5077	XP_008453418.1	PREDICTED: 40S ribosomal protein S7-like [Cucumis melo]	0.79	0.022	-	-	-	-
	5085	XP_016901582.1	PREDICTED: superoxide dismutase [Fe] chloroplastic-like isoform X2 [Cucumis melo]	0.75	0.005	154	9e-46	Superoxide dismutase	COG0605
	5100	XP_008451649.1	PREDICTED: 40S ribosomal protein S8-like [Cucumis melo]	0.557	0.022	46.6	3e-06	Ribosomal protein S8E	COG2007
	5101	XP_008444575.1	PREDICTED: subtilisin-like protease SBT1.7 [Cucumis melo]	0.727	0.001	51.2	6e-06	Subtilisin-like serine proteases	COG1404
	5109	XP_008456611.1	PREDICTED: 40S ribosomal protein S17-3 [Cucumis melo]	0.742	0.001	46.2	4e-07	Ribosomal protein S17E	COG1383
	5126	XP_008444852.1	PREDICTED: LOW QUALITY PROTEIN: 40S ribosomal protein S6-like [Cucumis melo]	0.758	0.007	53.5	7e-08	Ribosomal protein S6E (S10)	COG2125
	5142	XP_008459538.1	PREDICTED: probable nucleoredoxin 1 [Cucumis melo]	0.756	0.005	53.9	4e-08	Thiol-disulfide isomerase and thioredoxins	COG0526
	5157	XP_008456613.1	PREDICTED: uncharacterized protein LOC103496511 isoform X2 [Cucumis melo]	0.667	0.008	-	-	-	-
	5192	XP_008461446.1	PREDICTED: subtilisin-like protease SBT3.17 [Cucumis melo]	0.695	0.001	-	-	-	-
	5200	XP_008449205.1	PREDICTED: UDP-N-acetylglucosamine--dolichyl-phosphate N-acetylglucosaminephosphotransferase-like [Cucumis melo]	0.732	0.033	49.3	7e-06	UDP-N-acetylmuramyl pentapeptide phosphotransferase/UDP-N-acetylglucosamine-1-phosphate transferase	COG0472
	5229	XP_008453747.1	PREDICTED: uncharacterized protein LOC103494391 [Cucumis melo]	0.811	0.004	-	-	-	-
	5237	XP_008449056.1	PREDICTED: poly(A)-specific ribonuclease PARN [Cucumis melo]	0.265	0.023	-	-	-	-
	5244	XP_008446109.1	PREDICTED: small heat shock protein chloroplastic-like [Cucumis melo]	0.417	0.001	47.8	2e-06	Molecular chaperone (small heat shock protein)	COG0071
	5297	NP_001284457.1	protein PHLOEM PROTEIN 2-LIKE A1-like [Cucumis melo]	0.641	0.001	-	-	-	-
	5313	XP_008445274.1	PREDICTED: probable steroid-binding protein 3 [Cucumis melo]	0.665	0.001	-	-	-	-
	5319	XP_008446192.1	PREDICTED: ubiquitin-40S ribosomal protein S27a [Cucumis melo]	0.699	0.001	45.1	1e-06	Ribosomal protein S27AE	COG1998
	5341	XP_008439282.1	PREDICTED: heat shock protein 83 [Cucumis melo]	0.606	0.001	433	4e-143	Molecular chaperone, HSP90 family	COG0326
	5357	XP_008450829.1	PREDICTED: uncharacterized protein LOC103492301 [Cucumis melo]	0.717	0.019	-	-	-	-
	5386	XP_008441387.1	PREDICTED: ribulose bisphosphate carboxylase/oxygenase activase chloroplastic [Cucumis melo]	0.648	0.01	52	2e-06	ATPases of the AAA+ class	COG0464
	5388	XP_016902659.1	PREDICTED: putative disease resistance protein RGA4 [Cucumis melo]	0.128	0.005	-	-	-	-
	5390	XP_008449335.1	PREDICTED: homocysteine S-methyltransferase 3 [Cucumis melo]	0.735	0.004	72.8	7e-14	Methionine synthase I (cobalamin-dependent), methyltransferase domain	COG0646
	5401	XP_008465363.1	PREDICTED: ruBisCO large subunit-binding protein subunit alpha [Cucumis melo]	0.792	0.001	538	0	Chaperonin GroEL (HSP60 family)	COG0459
	72	XP_008459258.1	PREDICTED: uncharacterized protein LOC103498432 [Cucumis melo]	1.308	0.019	-	-	-	-
	117	XP_008437487.1	PREDICTED: probable methyltransferase PMT18 [Cucumis melo]	1.224	0.049	-	-	-	-
	169	XP_016899703.1	PREDICTED: D-lactate dehydrogenase [cytochrome] mitochondrial isoform X2 [Cucumis melo]	1.204	0.005	178	2e-49	FAD/FMN-containing dehydrogenases	COG0277
	192	XP_008441862.1	PREDICTED: ABC transporter B family member 4-like [Cucumis melo]	1.367	0.001	273	8e-79	ABC-type multidrug transport system, ATPase and permease components	COG1132
	226	XP_008462524.1	PREDICTED: pyruvate kinase 2 cytosolic-like [Cucumis melo]	1.362	0.001	207	3e-60	Pyruvate kinase	COG0469
	246	XP_008446432.1	PREDICTED: PLASMODESMATA CALLOSE-BINDING PROTEIN 3 [Cucumis melo]	1.307	0.013	-	-	-	-
	273	XP_008463222.1	PREDICTED: probable aquaporin PIP1-4 [Cucumis melo]	1.224	0.004	68.6	9e-13	Glycerol uptake facilitator and related permeases (Major Intrinsic Protein Family)	COG0580
	280	XP_008457616.1	PREDICTED: nuclear pore complex protein NUP205 [Cucumis melo]	1.221	0.021	-	-	-	-
	324	XP_008446275.1	PREDICTED: pyruvate dehydrogenase E1 component subunit alpha mitochondrial [Cucumis melo]	1.279	0.028	186	3e-55	Pyruvate/2-oxoglutarate dehydrogenase complex, dehydrogenase (E1) component, eukaryotic type, alpha subunit	COG1071
	332	XP_008448661.1	PREDICTED: LOW QUALITY PROTEIN: alpha alpha-trehalose-phosphate synthase [UDP-forming] 5-like [Cucumis melo]	1.204	0.002	206	1e-56	Trehalose-6-phosphate synthase	COG0380
	363	XP_008447738.1	PREDICTED: protein translation factor SUI1 homolog 1-like [Cucumis melo]	1.431	0.006	117	5e-35	Translation initiation factor 1 (eIF-1/SUI1) and related proteins	COG0023
	372	XP_008442344.1	PREDICTED: protein LURP-one-related 10 [Cucumis melo]	1.377	0.001	-	-	-	-
	378	XP_008443553.1	PREDICTED: probable galactinol--sucrose galactosyltransferase 5 [Cucumis melo]	1.344	0.002	-	-	-	-
	432	XP_008457545.1	PREDICTED: exocyst complex component EXO70A1-like [Cucumis melo]	1.387	0.001	-	-	-	-
	498	XP_008461721.1	PREDICTED: LOW QUALITY PROTEIN: cucumisin [Cucumis melo]	1.231	0.001	52.4	2e-06	Subtilisin-like serine proteases	COG1404
	518	XP_008443951.1	PREDICTED: CCR4-NOT transcription complex subunit 10 [Cucumis melo]	1.385	0.006	-	-	-	-
	532	XP_008454243.1	PREDICTED: uncharacterized protein LOC103494706 [Cucumis melo]	1.454	0.001	-	-	-	-
	576	XP_016903697.1	PREDICTED: probable disease resistance protein At1g61190 partial [Cucumis melo]	1.272	0.001	-	-	-	-
	589	XP_008467227.1	PREDICTED: protein YIPF6 homolog [Cucumis melo]	1.343	0.01	53.9	7e-08	Rab GTPase interacting factor, Golgi membrane protein	COG5080
	625	XP_008463001.1	PREDICTED: fasciclin-like arabinogalactan protein 1 [Cucumis melo]	1.229	0.001	-	-	-	-
	637	XP_008465169.1	PREDICTED: NADH dehydrogenase [ubiquinone] 1 alpha subcomplex subunit 2 [Cucumis melo]	1.318	0.009	-	-	-	-
	681	XP_008452394.1	PREDICTED: glucan endo-1 3-beta-glucosidase 3 isoform X2 [Cucumis melo]	1.302	0.001	-	-	-	-
	712	XP_008463660.1	PREDICTED: cysteine proteinase inhibitor 5 [Cucumis melo]	1.304	0.001	-	-	-	-
	720	XP_008460021.1	PREDICTED: uncharacterized protein LOC103498960 [Cucumis melo]	1.467	0.001	-	-	-	-
	762	XP_008465186.2	PREDICTED: protein SIEVE ELEMENT OCCLUSION B-like [Cucumis melo]	1.424	0.001	-	-	-	-
	793	XP_008458364.1	PREDICTED: proline-rich receptor-like protein kinase PERK1 [Cucumis melo]	1.316	0.022	74.7	2e-13	Serine/threonine protein kinase	COG0515
	875	XP_008455874.1	PREDICTED: uncharacterized protein LOC103495960 isoform X4 [Cucumis melo]	1.417	0.002	-	-	-	-
	913	XP_008449693.1	PREDICTED: protein RETICULATA-RELATED 4 chloroplastic-like [Cucumis melo]	1.226	0.009	-	-	-	-
	930	XP_008456594.1	PREDICTED: uncharacterized protein LOC103496501 [Cucumis melo]	1.418	0.001	-	-	-	-
	973	XP_008462861.1	PREDICTED: uncharacterized protein LOC103501143 [Cucumis melo]	1.512	0.042	-	-	-	-
	1031	XP_008456121.1	PREDICTED: ferredoxin--nitrite reductase chloroplastic [Cucumis melo]	1.309	0.001	117	3e-27	Sulfite reductase, beta subunit (hemoprotein)	COG0155
	1079	XP_008451096.1	PREDICTED: protein YLS3-like [Cucumis melo]	1.388	0.006	-	-	-	-
	1110	XP_008442905.1	PREDICTED: protein SMAX1-LIKE 3 [Cucumis melo]	1.324	0.046	51.2	9e-06	ATPases with chaperone activity, ATP-binding subunit	COG0542
	1137	XP_008437618.1	PREDICTED: acyl-CoA-binding domain-containing protein 1 isoform X2 [Cucumis melo]	1.271	0.004	49.7	6e-06	FOG: Ankyrin repeat	COG0666
	1170	XP_008441247.1	PREDICTED: uncharacterized protein LOC103485435 [Cucumis melo]	1.22	0.009	48.9	1e-06	Glutaredoxin and related proteins	COG0695
	1236	XP_008461236.1	PREDICTED: callose synthase 1 [Cucumis melo]	1.203	0.028	-	-	-	-
	1239	XP_008448920.1	PREDICTED: probable nucleoredoxin 1 [Cucumis melo]	1.377	0.026	-	-	-	-
	1283	XP_008453824.1	PREDICTED: altered inheritance rate of mitochondria protein 25-like [Cucumis melo]	1.396	0.047	-	-	-	-
	1292	XP_008442773.1	PREDICTED: peptidyl-prolyl cis-trans isomerase FKBP16-4 chloroplastic [Cucumis melo]	3.087	0.035	53.5	2e-08	FKBP-type peptidyl-prolyl cis-trans isomerases 1	COG0545
	1308	XP_008458318.1	PREDICTED: galactinol synthase 2 [Cucumis melo]	1.3	0.007	62	4e-10	Alpha-N-acetylglucosamine transferase	COG5597
	1309	XP_008444607.2	PREDICTED: ADP ATP carrier protein 1 mitochondrial partial [Cucumis melo]	1.292	0.001	-	-	-	-
	1334	XP_008438073.1	PREDICTED: bifunctional protein FolD 4 chloroplastic isoform X2 [Cucumis melo]	2.765	0.001	268	1e-88	5,10-methylene-tetrahydrofolate dehydrogenase/Methenyl tetrahydrofolate cyclohydrolase	COG0190
	1357	XP_008453148.1	PREDICTED: protein EDS1L-like [Cucumis melo]	1.204	0.001	-	-	-	-
	1385	XP_008453571.1	PREDICTED: uncharacterized protein LOC103494241 isoform X4 [Cucumis melo]	1.251	0.015	-	-	-	-
	1418	XP_016902551.1	PREDICTED: uncharacterized protein LOC103499203 isoform X2 [Cucumis melo]	1.248	0.001	-	-	-	-
	1419	XP_008460508.1	PREDICTED: cysteine-rich repeat secretory protein 60 [Cucumis melo]	1.203	0.028	-	-	-	-
	1459	XP_008452926.1	PREDICTED: L-ascorbate oxidase homolog [Cucumis melo]	1.232	0.001	53.9	5e-07	Putative multicopper oxidases	COG2132
	1474	XP_008453333.1	PREDICTED: uridine-cytidine kinase C isoform X1 [Cucumis melo]	1.7	0.027	76.6	3e-15	Uridine kinase	COG0572
	1508	XP_008437898.1	PREDICTED: uncharacterized protein LOC103483189 [Cucumis melo]	1.34	0.04	-	-	-	-
	1535	XP_016901830.1	PREDICTED: uncharacterized protein LOC103493269 isoform X3 [Cucumis melo]	1.23	0.019	70.5	8e-12	Serine/threonine protein kinase	COG0515
	1544	XP_008459530.1	PREDICTED: probable nucleoredoxin 1 [Cucumis melo]	1.243	0.001	50.8	1e-06	Thiol-disulfide isomerase and thioredoxins	COG0526
	1576	XP_008454462.1	PREDICTED: uncharacterized protein LOC103494861 [Cucumis melo]	1.252	0.004	-	-	-	-
	1587	XP_008452948.1	PREDICTED: probable acyl-activating enzyme 1 peroxisomal [Cucumis melo]	4.072	0.019	214	8e-62	Acyl-CoA synthetases (AMP-forming)/AMP-acid ligases II	COG0318
	1784	XP_008446354.1	PREDICTED: vacuolar amino acid transporter 1-like [Cucumis melo]	1.649	0.035	54.3	3e-07	Amino acid permeases	COG0814
	1789	XP_008455241.1	PREDICTED: 2-alkenal reductase (NADP(+)-dependent)-like [Cucumis melo]	1.227	0.019	64.7	2e-11	NADPH:quinone reductase and related Zn-dependent oxidoreductases	COG0604
	1796	XP_008452785.1	PREDICTED: uncharacterized protein LOC103493701 [Cucumis melo]	1.446	0.001	-	-	-	-
	1862	XP_008466932.1	PREDICTED: riboflavin synthase partial [Cucumis melo]	1.271	0.026	127	1e-35	Riboflavin synthase alpha chain	COG0307
	1875	XP_008465630.1	PREDICTED: methylenetetrahydrofolate reductase 2-like partial [Cucumis melo]	1.216	0.001	144	6e-39	5,10-methylenetetrahydrofolate reductase	COG0685
	1960	XP_008443359.1	PREDICTED: lamin-like protein [Cucumis melo]	2.163	0.005	-	-	-	-
	2021	XP_008447707.1	PREDICTED: serine/threonine-protein phosphatase PP-X isozyme 2 [Cucumis melo]	1.404	0.018	123	2e-32	Diadenosine tetraphosphatase and related serine/threonine protein phosphatases	COG0639
	2120	XP_008442227.1	PREDICTED: anthranilate synthase alpha subunit 2 chloroplastic-like [Cucumis melo]	1.258	0.002	281	3e-88	Anthranilate/para-aminobenzoate synthases component I	COG0147
	2193	XP_008457783.1	PREDICTED: uncharacterized protein LOC103497393 [Cucumis melo]	3.806	0.023	-	-	-	-
	2213	XP_008455511.1	PREDICTED: fasciclin-like arabinogalactan protein 7 [Cucumis melo]	2.443	0.007	-	-	-	-
	2290	XP_008461241.1	PREDICTED: callose synthase 2 [Cucumis melo]	1.52	0.016	-	-	-	-
	2314	XP_008449431.1	PREDICTED: mavicyanin-like [Cucumis melo]	1.46	0.001	-	-	-	-
	2362	XP_008451153.1	PREDICTED: density-regulated protein homolog partial [Cucumis melo]	1.354	0.035	55.1	2e-09	Translation initiation factor 1 (eIF-1/SUI1) and related proteins	COG0023
	2376	XP_008461372.1	PREDICTED: glutamine synthetase nodule isozyme-like [Cucumis melo]	1.238	0.043	51.2	2e-06	Glutamine synthetase	COG0174
	2464	NP_001306248.1	ubiquinol oxidase mitochondrial-like [Cucumis melo]	1.296	0.001	-	-	-	-
	2546	XP_008445493.1	PREDICTED: protein kish isoform X3 [Cucumis melo]	3.534	0.002	-	-	-	-
	2602	XP_008464842.1	PREDICTED: cystathionine beta-lyase chloroplastic [Cucumis melo]	1.205	0.018	293	7e-95	Cystathionine beta-lyases/cystathionine gamma-synthases	COG0626
	2721	XP_008442083.1	PREDICTED: patellin-3-like [Cucumis melo]	1.235	0.016	-	-	-	-
	2776	XP_008460368.1	PREDICTED: uncharacterized protein LOC103499211 [Cucumis melo]	1.362	0.031	-	-	-	-
	2794	XP_008442774.1	PREDICTED: trichohyalin [Cucumis melo]	3.821	0.022	-	-	-	-
	2820	XP_016902687.1	PREDICTED: aspartate aminotransferase [Cucumis melo]	1.241	0.001	65.9	2e-12	Aspartate/tyrosine/aromatic aminotransferase	COG0436
	2828	XP_008456170.2	PREDICTED: cinnamyl alcohol dehydrogenase 1-like [Cucumis melo]	1.237	0.041	248	2e-79	Zn-dependent alcohol dehydrogenases	COG1064
	2846	XP_008450396.1	PREDICTED: ethylene receptor 1 isoform X1 [Cucumis melo]	3.228	0.03	113	1e-27	Signal transduction histidine kinase	COG0642
	2877	XP_008462305.1	PREDICTED: phosphoribosylglycinamide formyltransferase chloroplastic [Cucumis melo]	1.36	0.009	116	7e-31	Folate-dependent phosphoribosylglycinamide formyltransferase PurN	COG0299
	2904	XP_008465190.1	PREDICTED: protein SIEVE ELEMENT OCCLUSION B-like [Cucumis melo]	1.409	0.001	-	-	-	-
	2917	XP_008443472.1	PREDICTED: senescence-associated carboxylesterase 101 [Cucumis melo]	1.359	0.007	-	-	-	-
	2968	XP_008442795.1	PREDICTED: LOW QUALITY PROTEIN: delta(14)-sterol reductase [Cucumis melo]	1.36	0.007	-	-	-	-
	2981	XP_008443293.1	PREDICTED: 5-methyltetrahydropteroyltriglutamate--homocysteine methyltransferase [Cucumis melo]	1.262	0.001	675	0	Methionine synthase II (cobalamin-independent)	COG0620
	3004	XP_008466865.1	PREDICTED: uncharacterized protein LOC103504178 partial [Cucumis melo]	2.617	0.001	-	-	-	-
	3006	XP_008452048.1	PREDICTED: uncharacterized protein LOC103493173 [Cucumis melo]	1.352	0.008	-	-	-	-
	3016	XP_008444791.1	PREDICTED: putative HVA22-like protein g isoform X1 [Cucumis melo]	1.308	0.013	53.5	1e-08	Protein involved in membrane traffic	COG5052
	3023	XP_008444728.1	PREDICTED: isoflavone reductase-like protein [Cucumis melo]	1.257	0.002	49.3	4e-06	Predicted nucleoside-diphosphate-sugar epimerases	COG0702
	3081	XP_008449018.1	PREDICTED: caffeic acid 3-O-methyltransferase-like [Cucumis melo]	1.282	0.001	82	9e-17	SAM-dependent methyltransferases	COG0500
	3085	XP_008460195.1	PREDICTED: uncharacterized protein LOC103499080 [Cucumis melo]	1.595	0.002	-	-	-	-
	3134	XP_008445454.1	PREDICTED: PLASMODESMATA CALLOSE-BINDING PROTEIN 3-like [Cucumis melo]	1.246	0.04	-	-	-	-
	3180	XP_008443581.1	PREDICTED: UDP-glycosyltransferase 73C1-like [Cucumis melo]	1.237	0.001	-	-	-	-
	3204	XP_008437621.1	PREDICTED: molybdate-anion transporter [Cucumis melo]	1.411	0.001	-	-	-	-
	3253	XP_008448954.1	PREDICTED: protein SSUH2 homolog [Cucumis melo]	1.213	0.005	-	-	-	-
	3256	XP_008445683.2	PREDICTED: ABC transporter C family member 2-like [Cucumis melo]	1.361	0.032	176	1e-45	ABC-type multidrug transport system, ATPase and permease components	COG1132
	3285	XP_016901776.1	PREDICTED: uncharacterized protein LOC103495793 [Cucumis melo]	1.683	0.002	-	-	-	-
	3300	XP_008438594.1	PREDICTED: lysM domain receptor-like kinase 4 [Cucumis melo]	1.234	0.002	68.2	1e-11	Serine/threonine protein kinase	COG0515
	3310	XP_008461253.1	PREDICTED: vicianin hydrolase-like [Cucumis melo]	1.484	0.01	226	2e-67	Beta-glucosidase/6-phospho-beta-glucosidase/beta-galactosidase	COG2723
	3313	XP_008446208.1	PREDICTED: carbonic anhydrase 2-like [Cucumis melo]	1.242	0.001	84.7	4e-19	Carbonic anhydrase	COG0288
	3316	XP_008448898.1	PREDICTED: non-specific lipid-transfer protein 1 [Cucumis melo]	2.652	0.002	-	-	-	-
	3398	XP_008456869.1	PREDICTED: cucumber peeling cupredoxin-like [Cucumis melo]	1.968	0.028	-	-	-	-
	3430	XP_008464157.1	PREDICTED: nitrile-specifier protein 5 [Cucumis melo]	1.303	0.001	-	-	-	-
	3503	XP_008455223.1	PREDICTED: non-specific lipid-transfer protein-like protein At5g64080 [Cucumis melo]	2.675	0.001	-	-	-	-
	3613	XP_008465188.1	PREDICTED: protein SIEVE ELEMENT OCCLUSION B-like [Cucumis melo]	1.206	0.001	-	-	-	-
	3645	XP_008459118.1	PREDICTED: gamma-glutamyltranspeptidase 3 [Cucumis melo]	1.224	0.001	207	4e-58	Gamma-glutamyltransferase	COG0405
	3647	XP_008445551.1	PREDICTED: 3beta-hydroxysteroid-dehydrogenase/decarboxylase isoform X2 [Cucumis melo]	1.236	0.003	78.2	3e-15	Nucleoside-diphosphate-sugar epimerases	COG0451
	3672	XP_008457751.1	PREDICTED: NADH-cytochrome b5 reductase-like protein [Cucumis melo]	1.258	0.001	61.6	5e-10	Flavodoxin reductases (ferredoxin-NADPH reductases) family 1	COG1018
	3697	XP_008441660.1	PREDICTED: probable serine/threonine-protein kinase RLCKVII [Cucumis melo]	5.98	0.008	71.6	1e-12	Serine/threonine protein kinase	COG0515
	3768	XP_008465597.2	PREDICTED: alanine--tRNA ligase-like [Cucumis melo]	1.201	0.001	58.5	5e-09	Alanyl-tRNA synthetase	COG0013
	3771	XP_008464208.1	PREDICTED: AMP deaminase isoform X2 [Cucumis melo]	2.843	0.046	207	4e-56	Adenosine deaminase	COG1816
	3856	XP_008442980.1	PREDICTED: suppressor of mec-8 and unc-52 protein homolog 2 [Cucumis melo]	1.724	0.002	-	-	-	-
	3872	XP_008453677.2	PREDICTED: malate dehydrogenase chloroplastic [Cucumis melo]	1.364	0.033	89	1e-19	Malate/lactate dehydrogenases	COG0039
	3893	XP_008441748.1	PREDICTED: dynamin-related protein 4C-like isoform X2 [Cucumis melo]	1.291	0.001	116	3e-26	Predicted GTPases (dynamin-related)	COG0699
	3894	XP_008451178.1	PREDICTED: protein FAR1-RELATED SEQUENCE 5 [Cucumis melo]	1.313	0.011	-	-	-	-
	3990	XP_008437557.1	PREDICTED: acidic endochitinase [Cucumis melo]	1.229	0.007	-	-	-	-
	4004	XP_008461390.1	PREDICTED: protein transport protein SEC24 [Cucumis melo]	1.213	0.009	64.3	6e-10	Vesicle coat complex COPII, subunit SEC24/subunit SFB2/subunit SFB3	COG5028
	4015	XP_008459687.1	PREDICTED: MICOS complex subunit Mic10 [Cucumis melo]	1.296	0.046	-	-	-	-
	4021	XP_008450809.1	PREDICTED: vacuolar protein sorting-associated protein 32 homolog 2 [Cucumis melo]	1.281	0.038	-	-	-	-
	4076	XP_008438427.1	PREDICTED: probable glutathione S-transferase [Cucumis melo]	1.976	0.001	50.1	6e-07	Glutathione S-transferase	COG0625
	4105	XP_008445303.1	PREDICTED: cytoplasmic tRNA 2-thiolation protein 1 [Cucumis melo]	1.364	0.048	127	1e-33	Predicted ATPase of the PP-loop superfamily implicated in cell cycle control	COG0037
Amino acid transport and metabolism	719	XP_008458563.1	PREDICTED: stem-specific protein TSJT1-like [Cucumis melo]	0.654	0.001	53.5	1e-07	Asparagine synthase (glutamine-hydrolyzing)	COG0367
	2246	XP_008458589.1	PREDICTED: probable lactoylglutathione lyase chloroplastic [Cucumis melo]	0.797	0.001	82.4	4e-18	Lactoylglutathione lyase and related lyases	COG0346
	2388	XP_008461899.1	PREDICTED: serine carboxypeptidase-like 35 [Cucumis melo]	0.833	0.001	70.5	2e-12	Carboxypeptidase C (cathepsin A)	COG2939
	2597	XP_008444507.1	PREDICTED: branched-chain-amino-acid aminotransferase 2 chloroplastic [Cucumis melo]	0.726	0.001	211	7e-65	Branched-chain amino acid aminotransferase/4-amino-4-deoxychorismate lyase	COG0115
	4415	XP_008454199.1	PREDICTED: 3-isopropylmalate dehydrogenase chloroplastic-like [Cucumis melo]	0.773	0.007	360	3e-122	Isocitrate/isopropylmalate dehydrogenase	COG0473
	5390	XP_008449335.1	PREDICTED: homocysteine S-methyltransferase 3 [Cucumis melo]	0.735	0.004	72.8	7e-14	Methionine synthase I (cobalamin-dependent), methyltransferase domain	COG0646
	1784	XP_008446354.1	PREDICTED: vacuolar amino acid transporter 1-like [Cucumis melo]	1.649	0.035	54.3	3e-07	Amino acid permeases	COG0814
	1875	XP_008465630.1	PREDICTED: methylenetetrahydrofolate reductase 2-like partial [Cucumis melo]	1.216	0.001	144	6e-39	5,10-methylenetetrahydrofolate reductase	COG0685
	2120	XP_008442227.1	PREDICTED: anthranilate synthase alpha subunit 2 chloroplastic-like [Cucumis melo]	1.258	0.002	281	3e-88	Anthranilate/para-aminobenzoate synthases component I	COG0147
	2376	XP_008461372.1	PREDICTED: glutamine synthetase nodule isozyme-like [Cucumis melo]	1.238	0.043	51.2	2e-06	Glutamine synthetase	COG0174
	2602	XP_008464842.1	PREDICTED: cystathionine beta-lyase chloroplastic [Cucumis melo]	1.205	0.018	293	7e-95	Cystathionine beta-lyases/cystathionine gamma-synthases	COG0626
	2820	XP_016902687.1	PREDICTED: aspartate aminotransferase [Cucumis melo]	1.241	0.001	65.9	2e-12	Aspartate/tyrosine/aromatic aminotransferase	COG0436
	2981	XP_008443293.1	PREDICTED: 5-methyltetrahydropteroyltriglutamate--homocysteine methyltransferase [Cucumis melo]	1.262	0.001	675	3e-06	Methionine synthase II (cobalamin-independent)	COG0620
	3645	XP_008459118.1	PREDICTED: gamma-glutamyltranspeptidase 3 [Cucumis melo]	1.224	0.001	207	4e-58	Gamma-glutamyltransferase	COG0405
	5016	XP_008452541.1	PREDICTED: serine carboxypeptidase II-2 [Cucumis melo]	1.227	0.001	51.2	3e-06	Carboxypeptidase C (cathepsin A)	COG2939
	5112	XP_008457198.1	PREDICTED: probable methylenetetrahydrofolate reductase [Cucumis melo]	1.247	0.001	161	2e-46	5,10-methylenetetrahydrofolate reductase	COG0685
Nucleotide transport and metabolism	743	XP_008443161.1	PREDICTED: 14 kDa zinc-binding protein [Cucumis melo]	0.674	0.001	89.7	2e-23	Diadenosine tetraphosphate (Ap4A) hydrolase and other HIT family hydrolases	COG0537
	2771	XP_008465108.1	PREDICTED: phosphoribulokinase chloroplastic-like [Cucumis melo]	0.761	0.007	70.1	3e-13	Uridine kinase	COG0572
	1474	XP_008453333.1	PREDICTED: uridine-cytidine kinase C isoform X1 [Cucumis melo]	1.7	0.027	76.6	3e-15	Uridine kinase	COG0572
	2877	XP_008462305.1	PREDICTED: phosphoribosylglycinamide formyltransferase chloroplastic [Cucumis melo]	1.36	0.009	116	7e-31	Folate-dependent phosphoribosylglycinamide formyltransferase PurN	COG0299
	3771	XP_008464208.1	PREDICTED: AMP deaminase isoform X2 [Cucumis melo]	2.843	0.046	207	4e-56	Adenosine deaminase	COG1816
Carbohydrate transport and metabolism	354	XP_008443423.2	PREDICTED: aldose 1-epimerase [Cucumis melo]	0.609	0.001	116	3e-29	Galactose mutarotase and related enzymes	COG2017
	481	XP_008449975.1	PREDICTED: glyceraldehyde-3-phosphate dehydrogenase A chloroplastic isoform X2 [Cucumis melo]	0.774	0.001	323	2e-108	Glyceraldehyde-3-phosphate dehydrogenase/erythrose-4-phosphate dehydrogenase	COG0057
	537	XP_008437645.1	PREDICTED: probable 6-phosphogluconolactonase 4 chloroplastic [Cucumis melo]	0.83	0.001	72.8	3e-14	6-phosphogluconolactonase/Glucosamine-6-phosphate isomerase/deaminase	COG0363
	743	XP_008443161.1	PREDICTED: 14 kDa zinc-binding protein [Cucumis melo]	0.674	0.001	89.7	2e-23	Diadenosine tetraphosphate (Ap4A) hydrolase and other HIT family hydrolases	COG0537
	814	XP_008461018.1	PREDICTED: fructose-bisphosphate aldolase 1 chloroplastic [Cucumis melo]	0.573	0.001	57.8	9e-09	Fructose-1,6-bisphosphate aldolase	COG3588
	876	XP_008447947.1	PREDICTED: aquaporin PIP2-7 [Cucumis melo]	0.81	0.038	68.2	7e-13	Glycerol uptake facilitator and related permeases (Major Intrinsic Protein Family)	COG0580
	1158	XP_008450854.1	PREDICTED: beta-galactosidase [Cucumis melo]	0.761	0.001	92	2e-18	Beta-galactosidase	COG1874
	1290	XP_008448031.1	PREDICTED: uncharacterized protein At5g02240 [Cucumis melo]	0.711	0.001	48.5	5e-06	Predicted nucleoside-diphosphate-sugar epimerases	COG0702
	1531	XP_008444463.1	PREDICTED: ribulose-phosphate 3-epimerase chloroplastic [Cucumis melo]	0.735	0.049	204	3e-65	Pentose-5-phosphate-3-epimerase	COG0036
	1599	XP_008443460.1	PREDICTED: alpha-mannosidase 2 [Cucumis melo]	0.799	0.008	53.5	3e-06	Alpha-mannosidase	COG0383
	1834	XP_008452998.1	PREDICTED: glyceraldehyde-3-phosphate dehydrogenase B chloroplastic [Cucumis melo]	0.714	0.001	317	4e-105	Glyceraldehyde-3-phosphate dehydrogenase/erythrose-4-phosphate dehydrogenase	COG0057
	1883	XP_008460354.1	PREDICTED: pectinesterase 3 [Cucumis melo]	0.712	0.001	65.1	2e-10	Pectin methylesterase	COG4677
	2050	YP_004841791.1	ribulose 1 5-bisphosphate carbosylase/oxygenase large subunit (chloroplast) [Cucumis melo subsp. melo]	0.684	0.001	99.8	4e-22	Ribulose 1,5-bisphosphate carboxylase, large subunit	COG1850
	2537	XP_008441351.1	PREDICTED: ribulose-phosphate 3-epimerase cytoplasmic isoform [Cucumis melo]	0.78	0.001	181	9e-57	Pentose-5-phosphate-3-epimerase	COG0036
	2847	XP_008458374.2	PREDICTED: LOW QUALITY PROTEIN: beta-D-xylosidase 1-like [Cucumis melo]	0.793	0.005	177	3e-46	Beta-glucosidase-related glycosidases	COG1472
	3476	XP_008455273.1	PREDICTED: UDP-glycosyltransferase 74F2-like [Cucumis melo]	0.647	0.001	55.5	1e-07	Glycosyl transferases, related to UDP-glucuronosyltransferase	COG1819
	3495	XP_008460809.1	PREDICTED: beta-galactosidase 10 [Cucumis melo]	0.822	0.001	75.5	3e-13	Beta-galactosidase	COG1874
	3578	XP_016902794.1	PREDICTED: glucose-1-phosphate adenylyltransferase small subunit 2 chloroplastic isoform X1 [Cucumis melo]	0.729	0.017	211	2e-62	ADP-glucose pyrophosphorylase	COG0448
	3954	XP_008459570.1	PREDICTED: mannan endo-1 4-beta-mannosidase 1-like [Cucumis melo]	0.705	0.001	116	6e-28	Endo-beta-mannanase	COG3934
	4361	XP_008453001.1	PREDICTED: germin-like protein 5-1 [Cucumis melo]	0.739	0.001	60.1	4e-10	Thermophilic glucose-6-phosphate isomerase and related metalloenzymes	COG2140
	4702	XP_008438176.1	PREDICTED: transketolase chloroplastic [Cucumis melo]	0.817	0.001	650	0.0008	Transketolase	COG0021
	226	XP_008462524.1	PREDICTED: pyruvate kinase 2 cytosolic-like [Cucumis melo]	1.362	0.001	207	3e-60	Pyruvate kinase	COG0469
	273	XP_008463222.1	PREDICTED: probable aquaporin PIP1-4 [Cucumis melo]	1.224	0.004	68.6	9e-13	Glycerol uptake facilitator and related permeases (Major Intrinsic Protein Family)	COG0580
	332	XP_008448661.1	PREDICTED: LOW QUALITY PROTEIN: alpha alpha-trehalose-phosphate synthase [UDP-forming] 5-like [Cucumis melo]	1.204	0.002	206	1e-56	Trehalose-6-phosphate synthase	COG0380
	3023	XP_008444728.1	PREDICTED: isoflavone reductase-like protein [Cucumis melo]	1.257	0.002	49.3	4e-06	Predicted nucleoside-diphosphate-sugar epimerases	COG0702
	3310	XP_008461253.1	PREDICTED: vicianin hydrolase-like [Cucumis melo]	1.484	0.01	226	2e-67	Beta-glucosidase/6-phospho-beta-glucosidase/beta-galactosidase	COG2723
	3647	XP_008445551.1	PREDICTED: 3beta-hydroxysteroid-dehydrogenase/decarboxylase isoform X2 [Cucumis melo]	1.236	0.003	78.2	3e-15	Nucleoside-diphosphate-sugar epimerases	COG0451
	4748	XP_008458873.1	PREDICTED: hexokinase-1 isoform X3 [Cucumis melo]	1.347	0.035	75.9	5e-14	Hexokinase	COG5026
	5393	XP_008446229.1	PREDICTED: probable alpha alpha-trehalose-phosphate synthase [UDP-forming] 9 [Cucumis melo]	1.242	0.032	199	8e-54	Trehalose-6-phosphate synthase	COG0380
Coenzyme transport and metabolism	1621	XP_008461814.1	PREDICTED: cycloartenol-C-24-methyltransferase-like isoform X1 [Cucumis melo]	0.611	0.038	53.9	1e-07	Methylase involved in ubiquinone/menaquinone biosynthesis	COG2226
	1717	XP_008444488.1	PREDICTED: ferrochelatase-2 chloroplastic [Cucumis melo]	0.811	0.001	141	4e-37	Protoheme ferro-lyase (ferrochelatase)	COG0276
	2597	XP_008444507.1	PREDICTED: branched-chain-amino-acid aminotransferase 2 chloroplastic [Cucumis melo]	0.726	0.001	211	7e-65	Branched-chain amino acid aminotransferase/4-amino-4-deoxychorismate lyase	COG0115
	3228	XP_016901155.1	PREDICTED: LOW QUALITY PROTEIN: gamma-aminobutyrate transaminase POP2 mitochondrial-like [Cucumis melo]	0.746	0.008	257	1e-77	Adenosylmethionine-8-amino-7-oxononanoate aminotransferase	COG0161
	1334	XP_008438073.1	PREDICTED: bifunctional protein FolD 4 chloroplastic isoform X2 [Cucumis melo]	2.765	0.001	268	1e-88	5,10-methylene-tetrahydrofolate dehydrogenase/Methenyl tetrahydrofolate cyclohydrolase	COG0190
	1862	XP_008466932.1	PREDICTED: riboflavin synthase partial [Cucumis melo]	1.271	0.026	127	1e-35	Riboflavin synthase alpha chain	COG0307
	2120	XP_008442227.1	PREDICTED: anthranilate synthase alpha subunit 2 chloroplastic-like [Cucumis melo]	1.258	0.002	281	3e-88	Anthranilate/para-aminobenzoate synthases component I	COG0147
	4932	XP_008445369.1	PREDICTED: phosphopantothenate--cysteine ligase 2-like [Cucumis melo]	1.321	0.048	185	4e-55	Phosphopantothenoylcysteine synthetase/decarboxylase	COG0452
Lipid transport and metabolism	1426	XP_008439548.1	PREDICTED: 2-succinylbenzoate--CoA ligase chloroplastic/peroxisomal isoform X2 [Cucumis melo]	0.348	0.046	135	1e-33	Acyl-CoA synthetases (AMP-forming)/AMP-acid ligases II	COG0318
	1694	XP_008443691.2	PREDICTED: isopentenyl-diphosphate Delta-isomerase I [Cucumis melo]	0.651	0.001	57.8	2e-09	Isopentenyldiphosphate isomerase	COG1443
	1781	XP_008448583.1	PREDICTED: acyl-CoA-binding protein [Cucumis melo]	0.64	0.001	53.5	3e-10	Acyl-CoA-binding protein	COG4281
	4804	XP_008458439.1	PREDICTED: glyoxysomal fatty acid beta-oxidation multifunctional protein MFP-a [Cucumis melo]	0.808	0.005	185	1e-51	3-hydroxyacyl-CoA dehydrogenase	COG1250
	5042	XP_008459207.1	PREDICTED: probable carboxylesterase 12 [Cucumis melo]	0.776	0.001	64.3	4e-11	Esterase/lipase	COG0657
	1587	XP_008452948.1	PREDICTED: probable acyl-activating enzyme 1 peroxisomal [Cucumis melo]	4.072	0.019	214	8e-62	Acyl-CoA synthetases (AMP-forming)/AMP-acid ligases II	COG0318
	4583	XP_008452936.1	PREDICTED: 4-coumarate--CoA ligase-like 5 [Cucumis melo]	1.269	0.002	221	2e-64	Acyl-CoA synthetases (AMP-forming)/AMP-acid ligases II	COG0318
	5317	XP_008447218.1	PREDICTED: acyl-coenzyme A thioesterase 9 mitochondrial [Cucumis melo]	1.29	0.017	49.3	3e-06	Acyl-CoA hydrolase	COG1607
Translation, ribosomal structure and biogenesis	162	XP_008461635.1	PREDICTED: 60S ribosomal protein L23a [Cucumis melo]	0.708	0.001	48.1	1e-07	Ribosomal protein L23	COG0089
	501	XP_008463412.1	PREDICTED: reactive Intermediate Deaminase A chloroplastic-like [Cucumis melo]	0.698	0.001	117	1e-33	Putative translation initiation inhibitor, yjgF family	COG0251
	634	XP_008465452.1	PREDICTED: aspartyl protease family protein 2 [Cucumis melo]	0.761	0.05	101	3e-24	Ribosomal protein L20A (L18A)	COG2157
	735	XP_008463223.1	PREDICTED: 60S acidic ribosomal protein P0 [Cucumis melo]	0.812	0.001	58.2	7e-09	Ribosomal protein L10	COG0244
	926	XP_008452633.1	PREDICTED: 40S ribosomal protein S29 [Cucumis melo]	0.703	0.015	42.4	8e-07	Ribosomal protein S14	COG0199
	1042	XP_008461261.1	PREDICTED: 60S ribosomal protein L6-1 [Cucumis melo]	0.646	0.001	66.2	4e-13	Ribosomal protein L14E/L6E/L27E	COG2163
	1053	XP_008462521.1	PREDICTED: 60S ribosomal protein L24 [Cucumis melo]	0.671	0.009	46.6	4e-07	Ribosomal protein L24E	COG2075
	1065	XP_008449286.1	PREDICTED: 60S ribosomal protein L4-like [Cucumis melo]	0.796	0.001	135	2e-36	Ribosomal protein L4	COG0088
	1125	XP_008466734.1	PREDICTED: 40S ribosomal protein S8-2 [Cucumis melo]	0.695	0.028	45.4	6e-06	Ribosomal protein S8E	COG2007
	1128	XP_008459377.1	PREDICTED: 40S ribosomal protein S19-3 [Cucumis melo]	0.761	0.005	69.7	2e-15	Ribosomal protein S19E (S16A)	COG2238
	1225	XP_008460657.1	PREDICTED: 60S ribosomal protein L14-2-like [Cucumis melo]	0.812	0.001	45.8	9e-07	Ribosomal protein L14E/L6E/L27E	COG2163
	1362	XP_008465824.1	PREDICTED: elongation factor 1-alpha-like [Cucumis melo]	0.448	0.001	111	4e-27	Translation elongation factor EF-1alpha (GTPase)	COG5256
	1363	XP_008443526.1	PREDICTED: 50S ribosomal protein L12 chloroplastic-like [Cucumis melo]	0.734	0.036	75.1	4e-17	Ribosomal protein L7/L12	COG0222
	1439	XP_008442779.1	PREDICTED: 60S ribosomal protein L24-like [Cucumis melo]	0.622	0.025	46.6	4e-07	Ribosomal protein L24E	COG2075
	1450	XP_008466909.2	PREDICTED: elongation factor 1-alpha-like partial [Cucumis melo]	0.544	0.002	94	9e-23	Translation elongation factor EF-1alpha (GTPase)	COG5256
	1461	XP_008461779.1	PREDICTED: 60S ribosomal protein L6-1-like [Cucumis melo]	0.76	0.013	70.5	1e-14	Ribosomal protein L14E/L6E/L27E	COG2163
	1550	XP_008453374.1	PREDICTED: 40S ribosomal protein S28-1 [Cucumis melo]	0.747	0.001	55.1	1e-11	Ribosomal protein S28E/S33	COG2053
	1891	XP_008449325.1	PREDICTED: 40S ribosomal protein S3a-like [Cucumis melo]	0.8	0.001	54.7	2e-08	Ribosomal protein S3AE	COG1890
	2217	XP_008438365.1	PREDICTED: 60S ribosomal protein L13a-2-like [Cucumis melo]	0.708	0.016	57	7e-10	Ribosomal protein L13	COG0102
	2327	XP_008463526.1	PREDICTED: 60S ribosomal protein L35 [Cucumis melo]	0.657	0.003	44.7	9e-07	Ribosomal protein L29	COG0255
	2514	XP_008450136.1	PREDICTED: 60S ribosomal protein L7a-2-like [Cucumis melo]	0.717	0.001	46.6	8e-06	Ribosomal protein HS6-type (S12/L30/L7a)	COG1358
	2884	XP_008456798.1	PREDICTED: elongation factor 1-delta 2-like isoform X2 [Cucumis melo]	0.804	0.006	108	6e-29	Translation elongation factor EF-1beta	COG2092
	3097	XP_008443016.1	PREDICTED: 60S ribosomal protein L21-1 [Cucumis melo]	0.822	0.002	45.8	1e-06	Ribosomal protein L21E	COG2139
	3135	XP_008437779.1	PREDICTED: 60S acidic ribosomal protein P1-like [Cucumis melo]	0.561	0.044	60.5	1e-12	Ribosomal protein L12E/L44/L45/RPP1/RPP2	COG2058
	3146	XP_008459190.1	PREDICTED: 60S ribosomal protein L31 [Cucumis melo]	0.805	0.002	43.1	5e-06	Ribosomal protein L31E	COG2097
	3324	XP_008436991.1	PREDICTED: 60S ribosomal protein L36-2-like [Cucumis melo]	0.669	0.011	93.2	2e-25	Ribosomal protein L36E	COG5051
	3344	XP_008461363.1	PREDICTED: 60S ribosomal protein L44 [Cucumis melo]	0.71	0.001	44.3	2e-06	Ribosomal protein L44E	COG1631
	3730	XP_008442863.1	PREDICTED: 40S ribosomal protein S14-2 [Cucumis melo]	0.682	0.001	84.3	4e-21	Ribosomal protein S11	COG0100
	3794	XP_008443857.1	PREDICTED: eukaryotic translation initiation factor 5A-2 [Cucumis melo]	0.759	0.018	49.7	1e-07	Translation elongation factor P (EF-P)/translation initiation factor 5A (eIF-5A)	COG0231
	3795	XP_016900931.1	PREDICTED: 40S ribosomal protein S25-2-like [Cucumis melo]	0.445	0.001	74.3	4e-18	Ribosomal protein S25	COG4901
	3875	XP_008440392.1	PREDICTED: 60S ribosomal protein L26-1 [Cucumis melo]	0.659	0.001	48.5	2e-07	Ribosomal protein L24	COG0198
	3933	XP_008460790.1	PREDICTED: 60S ribosomal protein L6-1-like [Cucumis melo]	0.705	0.016	66.2	5e-13	Ribosomal protein L14E/L6E/L27E	COG2163
	4231	XP_008451369.1	PREDICTED: 40S ribosomal protein S19-3-like [Cucumis melo]	0.711	0.001	70.1	1e-15	Ribosomal protein S19E (S16A)	COG2238
	4564	XP_008438503.1	PREDICTED: probable 60S ribosomal protein L14 [Cucumis melo]	0.79	0.004	48.5	1e-07	Ribosomal protein L14E/L6E/L27E	COG2163
	4653	XP_008439640.1	PREDICTED: elongation factor 1-delta-like isoform X2 [Cucumis melo]	0.799	0.001	107	3e-28	Translation elongation factor EF-1beta	COG2092
	4683	XP_008465194.1	PREDICTED: 40S ribosomal protein S15-4-like [Cucumis melo]	0.615	0.001	53.9	1e-09	Ribosomal protein S19	COG0185
	4787	XP_008442632.1	PREDICTED: 60S ribosomal protein L4 [Cucumis melo]	0.782	0.001	135	1e-36	Ribosomal protein L4	COG0088
	4857	XP_008451087.1	PREDICTED: 60S ribosomal protein L30 [Cucumis melo]	0.804	0.001	61.2	5e-13	Ribosomal protein L30E	COG1911
	4866	XP_008457229.1	PREDICTED: elongation factor 1-alpha [Cucumis melo]	0.681	0.001	293	7e-92	Translation elongation factor EF-1alpha (GTPase)	COG5256
	5100	XP_008451649.1	PREDICTED: 40S ribosomal protein S8-like [Cucumis melo]	0.557	0.022	46.6	3e-06	Ribosomal protein S8E	COG2007
	5109	XP_008456611.1	PREDICTED: 40S ribosomal protein S17-3 [Cucumis melo]	0.742	0.001	46.2	4e-07	Ribosomal protein S17E	COG1383
	5126	XP_008444852.1	PREDICTED: LOW QUALITY PROTEIN: 40S ribosomal protein S6-like [Cucumis melo]	0.758	0.007	53.5	7e-08	Ribosomal protein S6E (S10)	COG2125
	5319	XP_008446192.1	PREDICTED: ubiquitin-40S ribosomal protein S27a [Cucumis melo]	0.699	0.001	45.1	1e-06	Ribosomal protein S27AE	COG1998
	363	XP_008447738.1	PREDICTED: protein translation factor SUI1 homolog 1-like [Cucumis melo]	1.431	0.006	117	5e-35	Translation initiation factor 1 (eIF-1/SUI1) and related proteins	COG0023
	2362	XP_008451153.1	PREDICTED: density-regulated protein homolog partial [Cucumis melo]	1.354	0.035	55.1	2e-09	Translation initiation factor 1 (eIF-1/SUI1) and related proteins	COG0023
	3768	XP_008465597.2	PREDICTED: alanine--tRNA ligase-like [Cucumis melo]	1.201	0.001	58.5	5e-09	Alanyl-tRNA synthetase	COG0013
	4131	XP_008461463.1	PREDICTED: 40S ribosomal protein S4-3-like [Cucumis melo]	1.252	0.036	97.1	1e-23	Ribosomal protein S4E	COG1471
Transcription	2850	XP_016901227.1	PREDICTED: G-type lectin S-receptor-like serine/threonine-protein kinase At4g27290 [Cucumis melo]	0.74	0.005	72.8	1e-12	Serine/threonine protein kinase	COG0515
	793	XP_008458364.1	PREDICTED: proline-rich receptor-like protein kinase PERK1 [Cucumis melo]	1.316	0.022	74.7	2e-13	Serine/threonine protein kinase	COG0515
	1535	XP_016901830.1	PREDICTED: uncharacterized protein LOC103493269 isoform X3 [Cucumis melo]	1.23	0.019	70.5	8e-12	Serine/threonine protein kinase	COG0515
	3300	XP_008438594.1	PREDICTED: lysM domain receptor-like kinase 4 [Cucumis melo]	1.234	0.002	68.2	1e-11	Serine/threonine protein kinase	COG0515
	3697	XP_008441660.1	PREDICTED: probable serine/threonine-protein kinase RLCKVII [Cucumis melo]	5.98	0.008	71.6	1e-12	Serine/threonine protein kinase	COG0515
	4290	XP_008438031.1	PREDICTED: ATP-dependent helicase BRM [Cucumis melo]	1.209	0.019	205	1e-52	Superfamily II DNA/RNA helicases, SNF2 family	COG0553
Replication, recombination and repair	2682	XP_008465920.1	PREDICTED: uncharacterized mitochondrial protein ymf11 [Cucumis melo]	0.703	0.015	59.7	3e-09	Retron-type reverse transcriptase	COG3344
	2850	XP_016901227.1	PREDICTED: G-type lectin S-receptor-like serine/threonine-protein kinase At4g27290 [Cucumis melo]	0.74	0.005	72.8	1e-12	Serine/threonine protein kinase	COG0515
	793	XP_008458364.1	PREDICTED: proline-rich receptor-like protein kinase PERK1 [Cucumis melo]	1.316	0.022	74.7	2e-13	Serine/threonine protein kinase	COG0515
	1535	XP_016901830.1	PREDICTED: uncharacterized protein LOC103493269 isoform X3 [Cucumis melo]	1.23	0.019	70.5	8e-12	Serine/threonine protein kinase	COG0515
	3300	XP_008438594.1	PREDICTED: lysM domain receptor-like kinase 4 [Cucumis melo]	1.234	0.002	68.2	1e-11	Serine/threonine protein kinase	COG0515
	3697	XP_008441660.1	PREDICTED: probable serine/threonine-protein kinase RLCKVII [Cucumis melo]	5.98	0.008	71.6	1e-12	Serine/threonine protein kinase	COG0515
	4290	XP_008438031.1	PREDICTED: ATP-dependent helicase BRM [Cucumis melo]	1.209	0.019	205	1e-52	Superfamily II DNA/RNA helicases, SNF2 family	COG0553
Cell wall/membrane/envelope biogenesis	1066	XP_008444333.1	PREDICTED: polygalacturonase At1g48100-like [Cucumis melo]	0.634	0.005	58.9	2e-08	Endopolygalacturonase	COG5434
	1290	XP_008448031.1	PREDICTED: uncharacterized protein At5g02240 [Cucumis melo]	0.711	0.001	48.5	5e-06	Predicted nucleoside-diphosphate-sugar epimerases	COG0702
	2549	XP_008443878.1	PREDICTED: temperature-induced lipocalin-1 [Cucumis melo]	0.605	0.001	59.3	9e-11	Bacterial lipocalin	COG3040
	4031	XP_008454698.1	PREDICTED: putative UDP-glucuronate:xylan alpha-glucuronosyltransferase 4 isoform X2 [Cucumis melo]	0.655	0.007	100	1e-22	Alpha-N-acetylglucosamine transferase	COG5597
	5200	XP_008449205.1	PREDICTED: UDP-N-acetylglucosamine--dolichyl-phosphate N-acetylglucosaminephosphotransferase-like [Cucumis melo]	0.732	0.033	49.3	7e-06	UDP-N-acetylmuramyl pentapeptide phosphotransferase/UDP-N-acetylglucosamine-1-phosphate transferase	COG0472
	1308	XP_008458318.1	PREDICTED: galactinol synthase 2 [Cucumis melo]	1.3	0.007	62	4e-10	Alpha-N-acetylglucosamine transferase	COG5597
	3023	XP_008444728.1	PREDICTED: isoflavone reductase-like protein [Cucumis melo]	1.257	0.002	49.3	4e-06	Predicted nucleoside-diphosphate-sugar epimerases	COG0702
	3647	XP_008445551.1	PREDICTED: 3beta-hydroxysteroid-dehydrogenase/decarboxylase isoform X2 [Cucumis melo]	1.236	0.003	78.2	3e-15	Nucleoside-diphosphate-sugar epimerases	COG0451
	4522	XP_016899724.1	PREDICTED: uncharacterized protein LOC103486245 isoform X2 [Cucumis melo]	2.906	0.045	78.2	5e-15	D-alanine-D-alanine ligase and related ATP-grasp enzymes	COG1181
Posttranslational modification, protein turnover, chaperones	54	XP_008457419.1	PREDICTED: 18.5 kDa class I heat shock protein-like [Cucumis melo]	0.235	0.005	52.8	1e-08	Molecular chaperone (small heat shock protein)	COG0071
	87	XP_008438682.1	PREDICTED: heat shock 70 kDa protein 8 [Cucumis melo]	0.675	0.001	209	4e-59	Molecular chaperone	COG0443
	151	XP_008452767.2	PREDICTED: 17.9 kDa class II heat shock protein-like [Cucumis melo]	0.303	0.001	44.7	1e-05	Molecular chaperone (small heat shock protein)	COG0071
	186	XP_008459467.1	PREDICTED: T-complex protein 1 subunit zeta 1 [Cucumis melo]	0.734	0.001	266	1e-81	Chaperonin GroEL (HSP60 family)	COG0459
	318	XP_008466112.1	PREDICTED: heat shock protein 90-5 chloroplastic [Cucumis melo]	0.801	0.001	394	3e-126	Molecular chaperone, HSP90 family	COG0326
	462	XP_008452069.1	PREDICTED: peptidyl-prolyl cis-trans isomerase Pin1 [Cucumis melo]	0.788	0.002	52.8	2e-08	Parvulin-like peptidyl-prolyl isomerase	COG0760
	534	XP_008449137.1	PREDICTED: protein GrpE-like isoform X2 [Cucumis melo]	0.8	0.011	93.2	7e-22	Molecular chaperone GrpE (heat shock protein)	COG0576
	799	XP_008459619.1	PREDICTED: phosducin-like protein 3 [Cucumis melo]	0.77	0.028	54.3	3e-08	Thiol-disulfide isomerase and thioredoxins	COG0526
	1109	XP_008454987.1	PREDICTED: 22.0 kDa heat shock protein-like [Cucumis melo]	0.231	0.001	47.8	1e-06	Molecular chaperone (small heat shock protein)	COG0071
	1111	XP_008447950.1	PREDICTED: SKP1-like protein 1B [Cucumis melo]	0.634	0.008	58.5	5e-11	SCF ubiquitin ligase, SKP1 component	COG5201
	1376	XP_008453046.1	PREDICTED: chaperone protein dnaJ 10 isoform X2 [Cucumis melo]	0.829	0.01	70.5	1e-12	DnaJ-class molecular chaperone with C-terminal Zn finger domain	COG0484
	1396	XP_016898844.1	PREDICTED: glutathione S-transferase U5 [Cucumis melo]	0.805	0.041	47.8	5e-06	Glutathione S-transferase	COG0625
	1414	XP_008450610.1	PREDICTED: 26S protease regulatory subunit 6A homolog [Cucumis melo]	0.754	0.032	300	3e-97	ATP-dependent 26S proteasome regulatory subunit	COG1222
	1527	XP_008462390.1	PREDICTED: T-complex protein 1 subunit delta [Cucumis melo]	0.675	0.001	357	1e-116	Chaperonin GroEL (HSP60 family)	COG0459
	1567	XP_008450536.1	PREDICTED: heat shock 70 kDa protein [Cucumis melo]	0.378	0.001	550	0.0005	Molecular chaperone	COG0443
	1624	XP_008457143.1	PREDICTED: stromal 70 kDa heat shock-related protein chloroplastic [Cucumis melo]	0.773	0.001	672	7e-05	Molecular chaperone	COG0443
	1629	XP_008455767.1	PREDICTED: protein GrpE [Cucumis melo]	0.808	0.002	76.6	6e-16	Molecular chaperone GrpE (heat shock protein)	COG0576
	1688	XP_008447742.1	PREDICTED: ubiquitin thioesterase OTU1 [Cucumis melo]	0.749	0.001	128	2e-35	Predicted cysteine protease (OTU family)	COG5539
	1700	XP_008446732.1	PREDICTED: dnaJ protein homolog [Cucumis melo]	0.804	0.002	168	1e-47	DnaJ-class molecular chaperone with C-terminal Zn finger domain	COG0484
	2253	XP_008459498.1	PREDICTED: 22.0 kDa class IV heat shock protein [Cucumis melo]	0.242	0.002	49.7	2e-07	Molecular chaperone (small heat shock protein)	COG0071
	2352	XP_008463154.1	PREDICTED: 15.7 kDa heat shock protein peroxisomal [Cucumis melo]	0.511	0.001	45.4	3e-06	Molecular chaperone (small heat shock protein)	COG0071
	2353	XP_008443634.1	PREDICTED: dnaJ protein homolog [Cucumis melo]	0.64	0.001	169	7e-48	DnaJ-class molecular chaperone with C-terminal Zn finger domain	COG0484
	2729	XP_008463198.1	PREDICTED: 18.1 kDa class I heat shock protein-like [Cucumis melo]	0.2	0.001	52.8	7e-09	Molecular chaperone (small heat shock protein)	COG0071
	2768	XP_008437131.1	PREDICTED: legumain [Cucumis melo]	0.752	0.001	68.6	3e-12	Glycosylphosphatidylinositol transamidase (GPIT), subunit GPI8	COG5206
	2913	XP_008450150.1	PREDICTED: chaperone protein ClpB3 chloroplastic [Cucumis melo]	0.826	0.001	918	3e-08	ATPases with chaperone activity, ATP-binding subunit	COG0542
	2954	XP_008449500.1	PREDICTED: uncharacterized protein LOC103491368 [Cucumis melo]	0.791	0.031	48.5	2e-06	Molecular chaperone (small heat shock protein)	COG0071
	3099	XP_008456396.1	PREDICTED: protein disulfide isomerase-like 2-3 [Cucumis melo]	0.796	0.001	67.8	2e-13	Thiol-disulfide isomerase and thioredoxins	COG0526
	3177	XP_008461924.1	PREDICTED: stromal 70 kDa heat shock-related protein chloroplastic-like [Cucumis melo]	0.569	0.018	676	8e-09	Molecular chaperone	COG0443
	3229	XP_008461626.1	PREDICTED: glutathione S-transferase DHAR2-like [Cucumis melo]	0.827	0.001	46.6	9e-06	Glutathione S-transferase	COG0625
	3386	XP_008448861.1	PREDICTED: small heat shock protein chloroplastic isoform X2 [Cucumis melo]	0.821	0.011	47.4	2e-06	Molecular chaperone (small heat shock protein)	COG0071
	3917	XP_008464642.1	PREDICTED: 17.8 kDa class I heat shock protein-like [Cucumis melo]	0.24	0.018	54.3	2e-09	Molecular chaperone (small heat shock protein)	COG0071
	3964	XP_008448675.1	PREDICTED: 18.1 kDa class I heat shock protein-like [Cucumis melo]	0.206	0.017	51.2	2e-08	Molecular chaperone (small heat shock protein)	COG0071
	3997	XP_008445401.1	PREDICTED: CO(2)-response secreted protease-like [Cucumis melo]	0.788	0.001	52.4	2e-06	Subtilisin-like serine proteases	COG1404
	3999	XP_008459531.1	PREDICTED: probable nucleoredoxin 1 isoform X1 [Cucumis melo]	0.79	0.009	57	7e-09	Thiol-disulfide isomerase and thioredoxins	COG0526
	4121	XP_008445323.1	PREDICTED: SKP1-like protein 1B [Cucumis melo]	0.751	0.015	58.2	8e-11	SCF ubiquitin ligase, SKP1 component	COG5201
	4127	XP_008451008.1	PREDICTED: ruBisCO large subunit-binding protein subunit beta chloroplastic [Cucumis melo]	0.756	0.001	543	7e-06	Chaperonin GroEL (HSP60 family)	COG0459
	4293	XP_008443031.1	PREDICTED: activator of 90 kDa heat shock protein ATPase homolog 1 [Cucumis melo]	0.833	0.001	54.7	2e-08	Activator of HSP90 ATPase	COG5580
	4349	XP_008452205.1	PREDICTED: 22.0 kDa class IV heat shock protein-like [Cucumis melo]	0.221	0.001	45.1	1e-05	Molecular chaperone (small heat shock protein)	COG0071
	4588	XP_008446578.1	PREDICTED: ubiquitin receptor RAD23c-like [Cucumis melo]	0.793	0.001	50.4	4e-06	Ubiquitin	COG5272
	4638	XP_008448860.1	PREDICTED: small heat shock protein chloroplastic isoform X1 [Cucumis melo]	0.462	0.005	47.8	2e-06	Molecular chaperone (small heat shock protein)	COG0071
	4643	XP_008443862.1	PREDICTED: T-complex protein 1 subunit gamma [Cucumis melo]	0.8	0.001	344	1e-111	Chaperonin GroEL (HSP60 family)	COG0459
	4768	XP_008453540.1	PREDICTED: glutaredoxin-C4-like [Cucumis melo]	0.725	0.034	53.9	6e-10	Glutaredoxin and related proteins	COG0695
	4818	XP_008448631.1	PREDICTED: glutathione S-transferase U8-like [Cucumis melo]	0.785	0.001	49.3	1e-06	Glutathione S-transferase	COG0625
	4845	XP_008456105.1	PREDICTED: probable prefoldin subunit 4 [Cucumis melo]	0.678	0.011	44.7	3e-06	Prefoldin, chaperonin cofactor	COG1382
	4869	XP_008448699.1	PREDICTED: chaperone protein ClpB1 [Cucumis melo]	0.685	0.001	849	2e-08	ATPases with chaperone activity, ATP-binding subunit	COG0542
	5017	XP_008448853.1	PREDICTED: small heat shock protein chloroplastic-like isoform X2 [Cucumis melo]	0.719	0.035	45.8	1e-05	Molecular chaperone (small heat shock protein)	COG0071
	5074	XP_008439052.1	PREDICTED: 70 kDa peptidyl-prolyl isomerase-like [Cucumis melo]	0.556	0.001	98.2	3e-22	FKBP-type peptidyl-prolyl cis-trans isomerases 1	COG0545
	5101	XP_008444575.1	PREDICTED: subtilisin-like protease SBT1.7 [Cucumis melo]	0.727	0.001	51.2	6e-06	Subtilisin-like serine proteases	COG1404
	5142	XP_008459538.1	PREDICTED: probable nucleoredoxin 1 [Cucumis melo]	0.756	0.005	53.9	4e-08	Thiol-disulfide isomerase and thioredoxins	COG0526
	5244	XP_008446109.1	PREDICTED: small heat shock protein chloroplastic-like [Cucumis melo]	0.417	0.001	47.8	2e-06	Molecular chaperone (small heat shock protein)	COG0071
	5341	XP_008439282.1	PREDICTED: heat shock protein 83 [Cucumis melo]	0.606	0.001	433	4e-143	Molecular chaperone, HSP90 family	COG0326
	5386	XP_008441387.1	PREDICTED: ribulose bisphosphate carboxylase/oxygenase activase chloroplastic [Cucumis melo]	0.648	0.01	52	2e-06	ATPases of the AAA+ class	COG0464
	5401	XP_008465363.1	PREDICTED: ruBisCO large subunit-binding protein subunit alpha [Cucumis melo]	0.792	0.001	538	4e-05	Chaperonin GroEL (HSP60 family)	COG0459
	498	XP_008461721.1	PREDICTED: LOW QUALITY PROTEIN: cucumisin [Cucumis melo]	1.231	0.001	52.4	2e-06	Subtilisin-like serine proteases	COG1404
	1110	XP_008442905.1	PREDICTED: protein SMAX1-LIKE 3 [Cucumis melo]	1.324	0.046	51.2	9e-06	ATPases with chaperone activity, ATP-binding subunit	COG0542
	1170	XP_008441247.1	PREDICTED: uncharacterized protein LOC103485435 [Cucumis melo]	1.22	0.009	48.9	1e-06	Glutaredoxin and related proteins	COG0695
	1292	XP_008442773.1	PREDICTED: peptidyl-prolyl cis-trans isomerase FKBP16-4 chloroplastic [Cucumis melo]	3.087	0.035	53.5	2e-08	FKBP-type peptidyl-prolyl cis-trans isomerases 1	COG0545
	1544	XP_008459530.1	PREDICTED: probable nucleoredoxin 1 [Cucumis melo]	1.243	0.001	50.8	1e-06	Thiol-disulfide isomerase and thioredoxins	COG0526
	4076	XP_008438427.1	PREDICTED: probable glutathione S-transferase [Cucumis melo]	1.976	0.001	50.1	6e-07	Glutathione S-transferase	COG0625
	4353	XP_008459528.1	PREDICTED: probable nucleoredoxin 1 [Cucumis melo]	1.238	0.001	48.9	4e-06	Thiol-disulfide isomerase and thioredoxins	COG0526
Inorganic ion transport and metabolism	647	XP_008466729.1	PREDICTED: probable L-ascorbate peroxidase 6 chloroplastic isoform X2 [Cucumis melo]	0.809	0.001	49.7	9e-06	Catalase (peroxidase I)	COG0376
	1502	XP_008444893.1	PREDICTED: protein CutA chloroplastic [Cucumis melo]	0.68	0.011	64.7	2e-13	Uncharacterized protein involved in tolerance to divalent cations	COG1324
	2837	XP_008447964.1	PREDICTED: L-ascorbate peroxidase 3 peroxisomal [Cucumis melo]	0.827	0.001	49.3	5e-06	Catalase (peroxidase I)	COG0376
	2901	XP_008443471.1	PREDICTED: peroxidase 31 [Cucumis melo]	0.783	0.001	54.7	8e-08	Catalase (peroxidase I)	COG0376
	4200	XP_008457297.1	PREDICTED: superoxide dismutase [Mn] mitochondrial-like isoform X1 [Cucumis melo]	0.72	0.001	162	1e-49	Superoxide dismutase	COG0605
	5085	XP_016901582.1	PREDICTED: superoxide dismutase [Fe] chloroplastic-like isoform X2 [Cucumis melo]	0.75	0.005	154	9e-46	Superoxide dismutase	COG0605
	1031	XP_008456121.1	PREDICTED: ferredoxin--nitrite reductase chloroplastic [Cucumis melo]	1.309	0.001	117	3e-27	Sulfite reductase, beta subunit (hemoprotein)	COG0155
	3313	XP_008446208.1	PREDICTED: carbonic anhydrase 2-like [Cucumis melo]	1.242	0.001	84.7	4e-19	Carbonic anhydrase	COG0288
	4681	XP_008452643.1	PREDICTED: calcium-transporting ATPase 1 chloroplastic [Cucumis melo]	1.211	0.001	336	1e-99	Cation transport ATPase	COG0474
Secondary metabolites biosynthesis, transport and catabolism	452	XP_008438902.1	PREDICTED: acylpyruvase FAHD1 mitochondrial [Cucumis melo]	0.712	0.007	151	2e-44	2-keto-4-pentenoate hydratase/2-oxohepta-3-ene-1,7-dioic acid hydratase (catechol pathway)	COG0179
	1426	XP_008439548.1	PREDICTED: 2-succinylbenzoate--CoA ligase chloroplastic/peroxisomal isoform X2 [Cucumis melo]	0.348	0.046	135	1e-33	Acyl-CoA synthetases (AMP-forming)/AMP-acid ligases II	COG0318
	1463	XP_008437149.1	PREDICTED: primary amine oxidase-like [Cucumis melo]	0.809	0.001	144	5e-38	Cu2+-containing amine oxidase	COG3733
	2724	XP_016899101.1	PREDICTED: endo-1 3 1 4-beta-D-glucanase-like isoform X1 [Cucumis melo]	0.807	0.001	53.1	1e-07	Dienelactone hydrolase and related enzymes	COG0412
	3473	XP_008466479.1	PREDICTED: multicopper oxidase LPR1-like [Cucumis melo]	0.786	0.001	58.5	2e-08	Putative multicopper oxidases	COG2132
	3858	XP_008438729.1	PREDICTED: endo-1 3 1 4-beta-D-glucanase-like isoform X1 [Cucumis melo]	0.734	0.001	50.8	7e-07	Dienelactone hydrolase and related enzymes	COG0412
	1459	XP_008452926.1	PREDICTED: L-ascorbate oxidase homolog [Cucumis melo]	1.232	0.001	53.9	5e-07	Putative multicopper oxidases	COG2132
	1587	XP_008452948.1	PREDICTED: probable acyl-activating enzyme 1 peroxisomal [Cucumis melo]	4.072	0.019	214	8e-62	Acyl-CoA synthetases (AMP-forming)/AMP-acid ligases II	COG0318
	3081	XP_008449018.1	PREDICTED: caffeic acid 3-O-methyltransferase-like [Cucumis melo]	1.282	0.001	82	9e-17	SAM-dependent methyltransferases	COG0500
	4583	XP_008452936.1	PREDICTED: 4-coumarate--CoA ligase-like 5 [Cucumis melo]	1.269	0.002	221	2e-64	Acyl-CoA synthetases (AMP-forming)/AMP-acid ligases II	COG0318
	5190	XP_008445302.1	PREDICTED: L-ascorbate oxidase homolog [Cucumis melo]	1.218	0.001	52	2e-06	Putative multicopper oxidases	COG2132
General function prediction only	131	XP_008448907.1	PREDICTED: probable calcium-binding protein CML13 [Cucumis melo]	0.733	0.001	63.5	1e-12	Ca2+-binding protein (EF-Hand superfamily)	COG5126
	145	XP_008440993.1	PREDICTED: RNA-binding protein 39 isoform X4 [Cucumis melo]	0.682	0.003	52	5e-08	RNA-binding proteins (RRM domain)	COG0724
	168	XP_008462015.1	PREDICTED: ankyrin repeat domain-containing protein 2B-like [Cucumis melo]	0.692	0.023	47.4	7e-06	FOG: Ankyrin repeat	COG0666
	447	XP_008444234.1	PREDICTED: ABC transporter E family member 2 [Cucumis melo]	0.807	0.001	96.7	2e-20	ATPase components of ABC transporters with duplicated ATPase domains	COG0488
	664	XP_008449849.1	PREDICTED: calmodulin-7 [Cucumis melo]	0.586	0.001	45.1	1e-05	Ca2+-binding protein (EF-Hand superfamily)	COG5126
	743	XP_008443161.1	PREDICTED: 14 kDa zinc-binding protein [Cucumis melo]	0.674	0.001	89.7	2e-23	Diadenosine tetraphosphate (Ap4A) hydrolase and other HIT family hydrolases	COG0537
	763	XP_008457834.1	PREDICTED: probable calcium-binding protein CML20 [Cucumis melo]	0.614	0.001	45.8	5e-06	Ca2+-binding protein (EF-Hand superfamily)	COG5126
	1177	XP_008464615.1	PREDICTED: calmodulin [Cucumis melo]	0.443	0.001	45.1	1e-05	Ca2+-binding protein (EF-Hand superfamily)	COG5126
	1614	XP_008448145.1	PREDICTED: ankyrin repeat domain-containing protein 2B [Cucumis melo]	0.373	0.008	48.1	4e-06	FOG: Ankyrin repeat	COG0666
	1792	XP_008452420.1	PREDICTED: tetratricopeptide repeat protein 1 [Cucumis melo]	0.785	0.024	48.1	6e-06	FOG: TPR repeat	COG0457
	2114	XP_008464495.1	PREDICTED: 31 kDa ribonucleoprotein chloroplastic [Cucumis melo]	0.812	0.001	52.4	4e-07	RNA-binding proteins (RRM domain)	COG0724
	2850	XP_016901227.1	PREDICTED: G-type lectin S-receptor-like serine/threonine-protein kinase At4g27290 [Cucumis melo]	0.74	0.005	72.8	1e-12	Serine/threonine protein kinase	COG0515
	3141	XP_008464441.1	PREDICTED: SNF1-related protein kinase regulatory subunit gamma-1 [Cucumis melo]	0.831	0.001	46.6	8e-06	FOG: CBS domain	COG0517
	3248	XP_008448779.1	PREDICTED: histone-lysine N-methyltransferase H3 lysine-9 specific SUVH6-like [Cucumis melo]	0.13	0.045	52.8	4e-07	Proteins containing SET domain	COG2940
	3686	XP_008445838.1	PREDICTED: zinc finger CCCH domain-containing protein 11 [Cucumis melo]	0.811	0.045	67	4e-12	Uncharacterized conserved protein, contains CCCH-type Zn-finger protein	COG5252
	3762	XP_016899180.1	PREDICTED: proline synthase co-transcribed bacterial homolog protein [Cucumis melo]	0.801	0.002	127	2e-34	Predicted enzyme with a TIM-barrel fold	COG0325
	3919	XP_008453475.1	PREDICTED: probable calcium-binding protein CML27 [Cucumis melo]	0.746	0.005	58.2	3e-10	Ca2+-binding protein (EF-Hand superfamily)	COG5126
	4276	XP_008464717.1	PREDICTED: 1-aminocyclopropane-1-carboxylate oxidase homolog 1-like isoform X2 [Cucumis melo]	0.794	0.001	61.6	7e-10	Isopenicillin N synthase and related dioxygenases	COG3491
	4361	XP_008453001.1	PREDICTED: germin-like protein 5-1 [Cucumis melo]	0.739	0.001	60.1	4e-10	Thermophilic glucose-6-phosphate isomerase and related metalloenzymes	COG2140
	4714	XP_008439666.1	PREDICTED: DNA-binding protein DDB_G0278111 [Cucumis melo]	0.57	0.007	45.1	2e-06	DNA-binding protein	COG2118
	4777	XP_008454981.1	PREDICTED: kynurenine formamidase [Cucumis melo]	0.822	0.001	50.8	7e-07	Predicted metal-dependent hydrolase	COG1878
	4976	XP_008456139.1	PREDICTED: ankyrin-1 [Cucumis melo]	0.784	0.001	57.8	4e-09	FOG: Ankyrin repeat	COG0666
	5054	XP_008448277.1	PREDICTED: aldo-keto reductase family 4 member C9-like [Cucumis melo]	0.664	0.001	189	1e-57	Aldo/keto reductases, related to diketogulonate reductase	COG0656
	793	XP_008458364.1	PREDICTED: proline-rich receptor-like protein kinase PERK1 [Cucumis melo]	1.316	0.022	74.7	2e-13	Serine/threonine protein kinase	COG0515
	1137	XP_008437618.1	PREDICTED: acyl-CoA-binding domain-containing protein 1 isoform X2 [Cucumis melo]	1.271	0.004	49.7	6e-06	FOG: Ankyrin repeat	COG0666
	1535	XP_016901830.1	PREDICTED: uncharacterized protein LOC103493269 isoform X3 [Cucumis melo]	1.23	0.019	70.5	8e-12	Serine/threonine protein kinase	COG0515
	1789	XP_008455241.1	PREDICTED: 2-alkenal reductase (NADP(+)-dependent)-like [Cucumis melo]	1.227	0.019	64.7	2e-11	NADPH:quinone reductase and related Zn-dependent oxidoreductases	COG0604
	2828	XP_008456170.2	PREDICTED: cinnamyl alcohol dehydrogenase 1-like [Cucumis melo]	1.237	0.041	248	2e-79	Zn-dependent alcohol dehydrogenases	COG1064
	3081	XP_008449018.1	PREDICTED: caffeic acid 3-O-methyltransferase-like [Cucumis melo]	1.282	0.001	82	9e-17	SAM-dependent methyltransferases	COG0500
	3300	XP_008438594.1	PREDICTED: lysM domain receptor-like kinase 4 [Cucumis melo]	1.234	0.002	68.2	1e-11	Serine/threonine protein kinase	COG0515
	3697	XP_008441660.1	PREDICTED: probable serine/threonine-protein kinase RLCKVII [Cucumis melo]	5.98	0.008	71.6	1e-12	Serine/threonine protein kinase	COG0515
	3893	XP_008441748.1	PREDICTED: dynamin-related protein 4C-like isoform X2 [Cucumis melo]	1.291	0.001	116	3e-26	Predicted GTPases (dynamin-related)	COG0699
	4360	XP_008463712.1	PREDICTED: ras-related protein RABA1f [Cucumis melo]	1.234	0.021	47.4	5e-06	GTPase SAR1 and related small G proteins	COG1100
	4829	XP_008441188.1	PREDICTED: dynamin-2A-like [Cucumis melo]	1.245	0.005	51.6	6e-06	Predicted GTPases (dynamin-related)	COG0699
	5131	XP_008455938.1	PREDICTED: ras-related protein RABA1f [Cucumis melo]	1.326	0.001	47.8	3e-06	GTPase SAR1 and related small G proteins	COG1100
	5133	XP_008437215.1	PREDICTED: RHOMBOID-like protein 2 [Cucumis melo]	1.282	0.004	51.6	5e-07	Uncharacterized membrane protein (homolog of Drosophila rhomboid)	COG0705
	5322	XP_008441502.1	PREDICTED: uncharacterized protein LOC103485575 [Cucumis melo]	1.269	0.027	53.1	3e-07	Predicted hydrolases or acyltransferases (alpha/beta hydrolase superfamily)	COG0596
Function unknown	258	NP_001303611.1	polygalacturonase inhibitor-like precursor [Cucumis melo]	0.727	0.001	62.4	2e-10	Leucine-rich repeat (LRR) protein	COG4886
	2723	XP_008441647.1	PREDICTED: protein HEAT-STRESS-ASSOCIATED 32 [Cucumis melo]	0.563	0.005	62	1e-10	Uncharacterized conserved protein	COG1809
	4427	XP_008441892.1	PREDICTED: probable U3 small nucleolar RNA-associated protein 11 [Cucumis melo]	1.815	0.016	63.9	5e-12	Uncharacterized conserved protein	COG5223
Signal transduction mechanisms	131	XP_008448907.1	PREDICTED: probable calcium-binding protein CML13 [Cucumis melo]	0.733	0.001	63.5	1e-12	Ca2+-binding protein (EF-Hand superfamily)	COG5126
	664	XP_008449849.1	PREDICTED: calmodulin-7 [Cucumis melo]	0.586	0.001	45.1	1e-05	Ca2+-binding protein (EF-Hand superfamily)	COG5126
	763	XP_008457834.1	PREDICTED: probable calcium-binding protein CML20 [Cucumis melo]	0.614	0.001	45.8	5e-06	Ca2+-binding protein (EF-Hand superfamily)	COG5126
	971	XP_008438699.1	PREDICTED: RAN GTPase-activating protein 2 isoform X2 [Cucumis melo]	0.791	0.003	50.1	8e-06	Ran GTPase-activating protein (RanGAP) involved in mRNA processing and transport	COG5238
	1177	XP_008464615.1	PREDICTED: calmodulin [Cucumis melo]	0.443	0.001	45.1	1e-05	Ca2+-binding protein (EF-Hand superfamily)	COG5126
	1422	XP_008442491.1	PREDICTED: uncharacterized protein C167.05 [Cucumis melo]	0.785	0.001	48.1	5e-07	Universal stress protein UspA and related nucleotide-binding proteins	COG0589
	2064	XP_008463151.1	PREDICTED: universal stress protein A-like protein [Cucumis melo]	0.503	0.001	46.2	4e-06	Universal stress protein UspA and related nucleotide-binding proteins	COG0589
	2850	XP_016901227.1	PREDICTED: G-type lectin S-receptor-like serine/threonine-protein kinase At4g27290 [Cucumis melo]	0.74	0.005	72.8	1e-12	Serine/threonine protein kinase	COG0515
	2920	XP_008442200.1	PREDICTED: serine/threonine-protein phosphatase PP2A-3 catalytic subunit [Cucumis melo]	0.824	0.005	129	3e-34	Diadenosine tetraphosphatase and related serine/threonine protein phosphatases	COG0639
	3919	XP_008453475.1	PREDICTED: probable calcium-binding protein CML27 [Cucumis melo]	0.746	0.005	58.2	3e-10	Ca2+-binding protein (EF-Hand superfamily)	COG5126
	793	XP_008458364.1	PREDICTED: proline-rich receptor-like protein kinase PERK1 [Cucumis melo]	1.316	0.022	74.7	2e-13	Serine/threonine protein kinase	COG0515
	1535	XP_016901830.1	PREDICTED: uncharacterized protein LOC103493269 isoform X3 [Cucumis melo]	1.23	0.019	70.5	8e-12	Serine/threonine protein kinase	COG0515
	2021	XP_008447707.1	PREDICTED: serine/threonine-protein phosphatase PP-X isozyme 2 [Cucumis melo]	1.404	0.018	123	2e-32	Diadenosine tetraphosphatase and related serine/threonine protein phosphatases	COG0639
	2846	XP_008450396.1	PREDICTED: ethylene receptor 1 isoform X1 [Cucumis melo]	3.228	0.03	113	1e-27	Signal transduction histidine kinase	COG0642
	3300	XP_008438594.1	PREDICTED: lysM domain receptor-like kinase 4 [Cucumis melo]	1.234	0.002	68.2	1e-11	Serine/threonine protein kinase	COG0515
	3697	XP_008441660.1	PREDICTED: probable serine/threonine-protein kinase RLCKVII [Cucumis melo]	5.98	0.008	71.6	1e-12	Serine/threonine protein kinase	COG0515
	4633	XP_008462859.1	PREDICTED: probable protein phosphatase 2C 9 isoform X2 [Cucumis melo]	1.29	0.014	52.8	3e-07	Serine/threonine protein phosphatase	COG0631
Intracellular trafficking, secretion, and vesicular transport	3623	XP_008457356.1	PREDICTED: ran-binding protein 1 homolog a-like [Cucumis melo]	0.796	0.001	49.3	1e-06	Ran GTPase-activating protein (Ran-binding protein)	COG5171
	589	XP_008467227.1	PREDICTED: protein YIPF6 homolog [Cucumis melo]	1.343	0.01	53.9	7e-08	Rab GTPase interacting factor, Golgi membrane protein	COG5080
	3016	XP_008444791.1	PREDICTED: putative HVA22-like protein g isoform X1 [Cucumis melo]	1.308	0.013	53.5	1e-08	Protein involved in membrane traffic	COG5052
	4004	XP_008461390.1	PREDICTED: protein transport protein SEC24 [Cucumis melo]	1.213	0.009	64.3	6e-10	Vesicle coat complex COPII, subunit SEC24/subunit SFB2/subunit SFB3	COG5028
	4196	XP_008461387.1	PREDICTED: uncharacterized protein LOC103499982 [Cucumis melo]	1.341	0.001	51.2	4e-06	Periplasmic component of the Tol biopolymer transport system	COG0823
	4805	XP_008466969.1	PREDICTED: importin subunit beta-1-like partial [Cucumis melo]	1.49	0.015	201	2e-57	Karyopherin (importin) beta	COG5215
Defense mechanisms	192	XP_008441862.1	PREDICTED: ABC transporter B family member 4-like [Cucumis melo]	1.367	0.001	273	8e-79	ABC-type multidrug transport system, ATPase and permease components	COG1132
	3256	XP_008445683.2	PREDICTED: ABC transporter C family member 2-like [Cucumis melo]	1.361	0.032	176	1e-45	ABC-type multidrug transport system, ATPase and permease components	COG1132
Cytoskeleton	131	XP_008448907.1	PREDICTED: probable calcium-binding protein CML13 [Cucumis melo]	0.733	0.001	63.5	1e-12	Ca2+-binding protein (EF-Hand superfamily)	COG5126
	664	XP_008449849.1	PREDICTED: calmodulin-7 [Cucumis melo]	0.586	0.001	45.1	1e-05	Ca2+-binding protein (EF-Hand superfamily)	COG5126
	763	XP_008457834.1	PREDICTED: probable calcium-binding protein CML20 [Cucumis melo]	0.614	0.001	45.8	5e-06	Ca2+-binding protein (EF-Hand superfamily)	COG5126
	1177	XP_008464615.1	PREDICTED: calmodulin [Cucumis melo]	0.443	0.001	45.1	1e-05	Ca2+-binding protein (EF-Hand superfamily)	COG5126
	1399	XP_008448943.1	PREDICTED: tubulin beta chain-like [Cucumis melo]	0.647	0.048	204	7e-60	Tubulin	COG5023
	1545	XP_008464962.1	PREDICTED: tubulin alpha-3 chain-like [Cucumis melo]	0.446	0.001	205	3e-60	Tubulin	COG5023
	3594	XP_008449885.1	PREDICTED: tubulin alpha-3 chain [Cucumis melo]	0.357	0.002	197	2e-57	Tubulin	COG5023
	3852	XP_008445559.1	PREDICTED: tubulin beta chain [Cucumis melo]	0.627	0.001	201	1e-58	Tubulin	COG5023
	3919	XP_008453475.1	PREDICTED: probable calcium-binding protein CML27 [Cucumis melo]	0.746	0.005	58.2	3e-10	Ca2+-binding protein (EF-Hand superfamily)	COG5126

## Sheet: Table S3-3
Table S3-3 Clusters of Orthologous Groups of proteins (COG) annotation of differentially expressed proteins in JS after 12 days cold treatment
Cluster	No.	Protein_ID	Description	Ratio_JS 12d_117/JS 0d_116	Qvalue_JS 12d_117/JS 0d_116	COG Score	COG E-value	COG Function-Description	COG ID
Chromatin structure and dynamics	4435	XP_008449356.1	PREDICTED: histone H2A variant 1 [Cucumis melo]	1.36	0.005	120	1e-35	Histone H2A	COG5262
Energy production and conversion	1796	YP_004841813.1	cytochrome b6 (chloroplast) [Cucumis melo subsp. melo]	0.686	0.042	126	3e-33	Cytochrome b subunit of the bc complex	COG1290
	2001	XP_008462188.1	PREDICTED: LOW QUALITY PROTEIN: pyrophosphate-energized membrane proton pump 2-like [Cucumis melo]	0.778	0.004	426	8e-138	Inorganic pyrophosphatase	COG3808
	2270	XP_008467065.1	PREDICTED: V-type proton ATPase 16 kDa proteolipid subunit-like [Cucumis melo]	0.804	0.001	57	3e-10	F0F1-type ATP synthase, subunit c/Archaeal/vacuolar-type H+-ATPase, subunit K	COG0636
	2575	XP_008445721.1	PREDICTED: tetrahydrocannabinolic acid synthase-like [Cucumis melo]	0.71	0.001	52	2e-06	FAD/FMN-containing dehydrogenases	COG0277
	3116	YP_004841836.1	photosystem I subunit VII (chloroplast) [Cucumis melo subsp. melo]	0.512	0.002	42.7	8e-06	Formate hydrogenlyase subunit 6/NADH:ubiquinone oxidoreductase 23 kD subunit (chain I)	COG1143
	3683	XP_008466451.1	PREDICTED: plastocyanin [Cucumis melo]	0.563	0.001	45.8	4e-06	Plastocyanin	COG3794
	4872	XP_008446602.1	PREDICTED: ribulose bisphosphate carboxylase small chain chloroplastic [Cucumis melo]	0.794	0.001	69.7	5e-15	Ribulose bisphosphate carboxylase small subunit	COG4451
	2155	XP_008455105.1	PREDICTED: soluble inorganic pyrophosphatase 6 chloroplastic [Cucumis melo]	1.69	0.001	52.8	7e-08	Inorganic pyrophosphatase	COG0221
	3003	XP_008461548.1	PREDICTED: protein tas-like [Cucumis melo]	1.568	0.009	134	8e-36	Predicted oxidoreductases (related to aryl-alcohol dehydrogenases)	COG0667
	3463	XP_008461234.1	PREDICTED: citrate synthase mitochondrial [Cucumis melo]	1.242	0.001	109	2e-25	Citrate synthase	COG0372
	3548	XP_008457751.1	PREDICTED: NADH-cytochrome b5 reductase-like protein [Cucumis melo]	1.411	0.001	61.6	5e-10	Flavodoxin reductases (ferredoxin-NADPH reductases) family 1	COG1018
	3883	XP_008459531.1	PREDICTED: probable nucleoredoxin 1 isoform X1 [Cucumis melo]	1.202	0.001	57	7e-09	Thiol-disulfide isomerase and thioredoxins	COG0526
	5278	XP_008450036.1	PREDICTED: succinate dehydrogenase [ubiquinone] iron-sulfur subunit 2 mitochondrial [Cucumis melo]	1.418	0.001	260	7e-87	Succinate dehydrogenase/fumarate reductase, Fe-S protein subunit	COG0479
Cell cycle control, cell division, chromosome partitioning	4737	XP_008450507.1	PREDICTED: sister-chromatid cohesion protein 3 isoform X4 [Cucumis melo]	0.774	0.026	79.3	2e-14	Cohesin	COG5537
	130	XP_008448907.1	PREDICTED: probable calcium-binding protein CML13 [Cucumis melo]	1.921	0.001	63.5	1e-12	Ca2+-binding protein (EF-Hand superfamily)	COG5126
	741	XP_008457834.1	PREDICTED: probable calcium-binding protein CML20 [Cucumis melo]	1.296	0.011	45.8	5e-06	Ca2+-binding protein (EF-Hand superfamily)	COG5126
	3795	XP_008453475.1	PREDICTED: probable calcium-binding protein CML27 [Cucumis melo]	1.213	0.001	58.2	3e-10	Ca2+-binding protein (EF-Hand superfamily)	COG5126
Amino acid transport and metabolism	702	XP_008458563.1	PREDICTED: stem-specific protein TSJT1-like [Cucumis melo]	0.801	0.001	53.5	1e-07	Asparagine synthase (glutamine-hydrolyzing)	COG0367
	5208	XP_008451901.1	PREDICTED: (R)-mandelonitrile lyase 1-like [Cucumis melo]	0.727	0.001	106	9e-24	Choline dehydrogenase and related flavoproteins	COG2303
	158	XP_008461402.1	PREDICTED: nitrogen regulatory protein P-II homolog [Cucumis melo]	1.534	0.037	103	4e-28	Nitrogen regulatory protein PII	COG0347
	2152	XP_008448158.1	PREDICTED: aminoacylase-1 [Cucumis melo]	1.202	0.001	58.2	1e-08	Acetylornithine deacetylase/Succinyl-diaminopimelate desuccinylase and related deacylases	COG0624
	2300	XP_008461899.1	PREDICTED: serine carboxypeptidase-like 35 [Cucumis melo]	1.256	0.001	70.5	2e-12	Carboxypeptidase C (cathepsin A)	COG2939
	2498	XP_008444507.1	PREDICTED: branched-chain-amino-acid aminotransferase 2 chloroplastic [Cucumis melo]	1.21	0.001	211	7e-65	Branched-chain amino acid aminotransferase/4-amino-4-deoxychorismate lyase	COG0115
	2948	XP_008449615.1	PREDICTED: cysteine desulfurase 1 chloroplastic-like [Cucumis melo]	2.335	0.011	369	5e-124	Selenocysteine lyase	COG0520
	3376	XP_008441619.1	PREDICTED: glutamate synthase [NADH] amyloplastic isoform X1 [Cucumis melo]	1.224	0.001	731	7e-08	Glutamate synthase domain 2	COG0069
	4491	XP_008454268.1	PREDICTED: GDSL esterase/lipase At5g62930 isoform X2 [Cucumis melo]	1.379	0.005	65.1	3e-12	Lysophospholipase L1 and related esterases	COG2755
Nucleotide transport and metabolism	724	XP_008443161.1	PREDICTED: 14 kDa zinc-binding protein [Cucumis melo]	1.284	0.001	89.7	2e-23	Diadenosine tetraphosphate (Ap4A) hydrolase and other HIT family hydrolases	COG0537
	3198	XP_008439482.2	PREDICTED: adenylate kinase 4 [Cucumis melo]	1.646	0.001	185	2e-58	Adenylate kinase and related kinases	COG0563
Carbohydrate transport and metabolism	264	XP_008463222.1	PREDICTED: probable aquaporin PIP1-4 [Cucumis melo]	0.736	0.001	68.6	9e-13	Glycerol uptake facilitator and related permeases (Major Intrinsic Protein Family)	COG0580
	759	XP_008454832.2	PREDICTED: cytosolic endo-beta-N-acetylglucosaminidase 1-like [Cucumis melo]	0.736	0.001	80.5	3e-15	Endo-beta-N-acetylglucosaminidase D	COG4724
	1334	XP_008439408.1	PREDICTED: glyceraldehyde-3-phosphate dehydrogenase cytosolic [Cucumis melo]	0.81	0.003	382	2e-132	Glyceraldehyde-3-phosphate dehydrogenase/erythrose-4-phosphate dehydrogenase	COG0057
	1889	XP_008446717.1	PREDICTED: beta-glucosidase BoGH3B isoform X2 [Cucumis melo]	0.823	0.001	129	2e-30	Beta-glucosidase-related glycosidases	COG1472
	1988	YP_004841791.1	ribulose 1 5-bisphosphate carbosylase/oxygenase large subunit (chloroplast) [Cucumis melo subsp. melo]	0.709	0.001	99.8	4e-22	Ribulose 1,5-bisphosphate carboxylase, large subunit	COG1850
	2535	XP_008445800.1	PREDICTED: xyloglucan endotransglucosylase/hydrolase 2-like partial [Cucumis melo]	0.631	0.007	52.8	2e-07	Beta-glucanase/Beta-glucan synthetase	COG2273
	3204	XP_008461253.1	PREDICTED: vicianin hydrolase-like [Cucumis melo]	0.673	0.002	226	2e-67	Beta-glucosidase/6-phospho-beta-glucosidase/beta-galactosidase	COG2723
	3792	NP_001284442.1	xyloglucan endotransglucosylase/hydrolase protein 22-like precursor [Cucumis melo]	0.632	0.001	47.8	1e-05	Beta-glucanase/Beta-glucan synthetase	COG2273
	3835	XP_008459570.1	PREDICTED: mannan endo-1 4-beta-mannosidase 1-like [Cucumis melo]	0.749	0.001	116	6e-28	Endo-beta-mannanase	COG3934
	4025	XP_008437066.1	PREDICTED: probable aquaporin TIP2-2 [Cucumis melo]	0.749	0.001	64.7	8e-12	Glycerol uptake facilitator and related permeases (Major Intrinsic Protein Family)	COG0580
	331	XP_016899729.1	PREDICTED: beta-glucosidase 24-like isoform X2 [Cucumis melo]	1.277	0.026	188	5e-54	Beta-glucosidase/6-phospho-beta-glucosidase/beta-galactosidase	COG2723
	597	XP_016901205.1	PREDICTED: NADH kinase isoform X2 [Cucumis melo]	1.246	0.024	48.9	5e-06	Predicted sugar kinase	COG0061
	724	XP_008443161.1	PREDICTED: 14 kDa zinc-binding protein [Cucumis melo]	1.284	0.001	89.7	2e-23	Diadenosine tetraphosphate (Ap4A) hydrolase and other HIT family hydrolases	COG0537
	1436	XP_008465263.1	PREDICTED: 6-phosphofructo-2-kinase/fructose-2 6-bisphosphatase [Cucumis melo]	1.203	0.013	49.3	6e-06	Fructose-2,6-bisphosphatase	COG0406
	1618	XP_008465362.1	PREDICTED: P-loop NTPase domain-containing protein LPA1 homolog 1-like [Cucumis melo]	1.424	0.03	71.6	2e-13	2-phosphoglycerate kinase	COG2074
	2314	XP_008444460.1	PREDICTED: LOW QUALITY PROTEIN: beta-fructofuranosidase insoluble isoenzyme CWINV3-like [Cucumis melo]	1.655	0.004	72.8	8e-13	Beta-fructosidases (levanase/invertase)	COG1621
	2444	XP_008441351.1	PREDICTED: ribulose-phosphate 3-epimerase cytoplasmic isoform [Cucumis melo]	1.283	0.004	181	9e-57	Pentose-5-phosphate-3-epimerase	COG0036
	2569	XP_008458648.1	PREDICTED: UDP-D-apiose/UDP-D-xylose synthase 2 [Cucumis melo]	1.203	0.001	70.9	5e-13	Nucleoside-diphosphate-sugar epimerases	COG0451
	2658	XP_008454148.1	PREDICTED: transaldolase [Cucumis melo]	1.303	0.001	140	2e-37	Transaldolase	COG0176
	2754	XP_008448571.1	PREDICTED: 2-keto-3-deoxy-L-rhamnonate aldolase [Cucumis melo]	1.211	0.048	92.4	7e-21	2,4-dihydroxyhept-2-ene-1,7-dioic acid aldolase	COG3836
Coenzyme transport and metabolism	2495	XP_008461384.1	PREDICTED: S-adenosylmethionine synthase 2-like [Cucumis melo]	0.777	0.04	404	3e-139	S-adenosylmethionine synthetase	COG0192
	1835	XP_008453155.1	PREDICTED: 5-formyltetrahydrofolate cyclo-ligase mitochondrial isoform X1 [Cucumis melo]	1.208	0.011	50.8	5e-07	5-formyltetrahydrofolate cyclo-ligase	COG0212
	2498	XP_008444507.1	PREDICTED: branched-chain-amino-acid aminotransferase 2 chloroplastic [Cucumis melo]	1.21	0.001	211	7e-65	Branched-chain amino acid aminotransferase/4-amino-4-deoxychorismate lyase	COG0115
Lipid transport and metabolism	1105	XP_008446598.1	PREDICTED: 3-ketoacyl-CoA synthase 6 [Cucumis melo]	2.334	0.023	58.2	1e-08	3-oxoacyl-[acyl-carrier-protein] synthase III	COG0332
	1369	XP_008452188.1	PREDICTED: 2-C-methyl-D-erythritol 4-phosphate cytidylyltransferase chloroplastic isoform X2 [Cucumis melo]	1.23	0.007	100	4e-25	4-diphosphocytidyl-2-methyl-D-erithritol synthase	COG1211
	1634	XP_008443691.2	PREDICTED: isopentenyl-diphosphate Delta-isomerase I [Cucumis melo]	1.41	0.022	57.8	2e-09	Isopentenyldiphosphate isomerase	COG1443
	2761	XP_008458496.1	PREDICTED: acyl carrier protein 1 chloroplastic-like [Cucumis melo]	1.445	0.031	57	3e-11	Acyl carrier protein	COG0236
	5248	XP_008462263.1	PREDICTED: acyl carrier protein-like isoform X2 [Cucumis melo]	1.232	0.002	61.6	3e-13	Acyl carrier protein	COG0236
Translation, ribosomal structure and biogenesis	4780	XP_008456941.1	PREDICTED: 40S ribosomal protein S26-1 [Cucumis melo]	0.645	0.009	48.1	9e-08	Ribosomal protein S26	COG4830
	237	XP_008445491.1	PREDICTED: 60S ribosomal protein L5-like [Cucumis melo]	1.424	0.014	63.5	1e-11	Ribosomal protein L18	COG0256
	262	YP_004841825.1	ribosomal protein L2 (chloroplast) [Cucumis melo subsp. melo]	2.673	0.014	248	2e-81	Ribosomal protein L2	COG0090
	376	XP_008457837.1	PREDICTED: 60S ribosomal protein L26-1-like [Cucumis melo]	1.239	0.001	50.1	4e-08	Ribosomal protein L24	COG0198
	492	XP_008463412.1	PREDICTED: reactive Intermediate Deaminase A chloroplastic-like [Cucumis melo]	1.212	0.001	117	1e-33	Putative translation initiation inhibitor, yjgF family	COG0251
	1025	XP_008449286.1	PREDICTED: 60S ribosomal protein L4-like [Cucumis melo]	1.227	0.001	135	2e-36	Ribosomal protein L4	COG0088
	1081	XP_008459377.1	PREDICTED: 40S ribosomal protein S19-3 [Cucumis melo]	1.311	0.001	69.7	2e-15	Ribosomal protein S19E (S16A)	COG2238
	1279	XP_008438517.1	PREDICTED: 60S ribosomal protein L7-4-like [Cucumis melo]	1.289	0.001	53.1	3e-08	Ribosomal protein L30/L7E	COG1841
	1314	XP_008443526.1	PREDICTED: 50S ribosomal protein L12 chloroplastic-like [Cucumis melo]	1.284	0.001	75.1	4e-17	Ribosomal protein L7/L12	COG0222
	1382	XP_008452010.1	PREDICTED: 40S ribosomal protein S10-1-like [Cucumis melo]	1.229	0.002	116	1e-33	Ribosomal protein S10E	COG5045
	1488	XP_008453374.1	PREDICTED: 40S ribosomal protein S28-1 [Cucumis melo]	1.524	0.001	55.1	1e-11	Ribosomal protein S28E/S33	COG2053
	1625	XP_008461453.1	PREDICTED: 60S ribosomal protein L10a [Cucumis melo]	1.244	0.001	51.6	2e-07	Ribosomal protein L1	COG0081
	1722	XP_008450816.1	PREDICTED: 60S ribosomal protein L31 [Cucumis melo]	1.299	0.001	43.1	5e-06	Ribosomal protein L31E	COG2097
	1945	XP_008454823.1	PREDICTED: 40S ribosomal protein S4-3 [Cucumis melo]	1.238	0.001	93.6	2e-22	Ribosomal protein S4E	COG1471
	1973	XP_008455742.1	PREDICTED: 40S ribosomal protein S24-1 [Cucumis melo]	1.369	0.001	44.7	2e-06	Ribosomal protein S24E	COG2004
	2265	XP_008455418.1	PREDICTED: protein translation factor SUI1 homolog [Cucumis melo]	1.29	0.012	123	2e-37	Translation initiation factor 1 (eIF-1/SUI1) and related proteins	COG0023
	2277	XP_008451153.1	PREDICTED: density-regulated protein homolog partial [Cucumis melo]	1.261	0.046	55.1	2e-09	Translation initiation factor 1 (eIF-1/SUI1) and related proteins	COG0023
	2700	XP_008462725.1	PREDICTED: 40S ribosomal protein S24-1 [Cucumis melo]	1.373	0.003	45.1	2e-06	Ribosomal protein S24E	COG2004
	2783	XP_008456798.1	PREDICTED: elongation factor 1-delta 2-like isoform X2 [Cucumis melo]	1.218	0.001	108	6e-29	Translation elongation factor EF-1beta	COG2092
	3052	XP_008453835.1	PREDICTED: 60S ribosomal protein L13-3 [Cucumis melo]	1.299	0.004	80.5	1e-18	Ribosomal protein L13E	COG4352
	3132	XP_008447208.1	PREDICTED: ribonuclease 2-like [Cucumis melo]	1.711	0.001	56.2	1e-08	Ribonuclease I	COG3719
	3182	XP_008450609.1	PREDICTED: malignant T-cell-amplified sequence 1 homolog [Cucumis melo]	1.421	0.001	58.9	1e-10	Predicted RNA-binding protein (contains PUA domain)	COG2016
	3422	XP_008447511.1	PREDICTED: 60S ribosomal protein L37-3 [Cucumis melo]	1.301	0.003	43.1	1e-06	Ribosomal protein L37E	COG2126
	3672	XP_016900931.1	PREDICTED: 40S ribosomal protein S25-2-like [Cucumis melo]	1.491	0.001	74.3	4e-18	Ribosomal protein S25	COG4901
	3746	XP_008440392.1	PREDICTED: 60S ribosomal protein L26-1 [Cucumis melo]	1.327	0.001	48.5	2e-07	Ribosomal protein L24	COG0198
	4012	XP_008461463.1	PREDICTED: 40S ribosomal protein S4-3-like [Cucumis melo]	1.291	0.049	97.1	1e-23	Ribosomal protein S4E	COG1471
	4108	XP_008451369.1	PREDICTED: 40S ribosomal protein S19-3-like [Cucumis melo]	1.33	0.001	70.1	1e-15	Ribosomal protein S19E (S16A)	COG2238
	4369	XP_008458587.1	PREDICTED: 60S ribosomal protein L10a [Cucumis melo]	1.222	0.001	48.9	2e-06	Ribosomal protein L1	COG0081
	4545	XP_008439640.1	PREDICTED: elongation factor 1-delta-like isoform X2 [Cucumis melo]	1.372	0.001	107	3e-28	Translation elongation factor EF-1beta	COG2092
	4575	XP_008465194.1	PREDICTED: 40S ribosomal protein S15-4-like [Cucumis melo]	1.956	0.001	53.9	1e-09	Ribosomal protein S19	COG0185
	4626	XP_008463199.1	PREDICTED: 60S ribosomal protein L35a-1 [Cucumis melo]	1.328	0.02	55.8	6e-11	Ribosomal protein L35AE/L33A	COG2451
	4852	XP_008446013.1	PREDICTED: 60S ribosomal protein L5 [Cucumis melo]	1.347	0.001	63.2	2e-11	Ribosomal protein L18	COG0256
	4908	XP_008446334.1	PREDICTED: 40S ribosomal protein S9-2 [Cucumis melo]	1.203	0.001	46.6	5e-06	Ribosomal protein S4 and related proteins	COG0522
	4983	XP_008456611.1	PREDICTED: 40S ribosomal protein S17-3 [Cucumis melo]	1.697	0.001	46.2	4e-07	Ribosomal protein S17E	COG1383
	5044	XP_008467320.1	PREDICTED: 60S ribosomal protein L13-3-like [Cucumis melo]	1.44	0.047	83.6	7e-20	Ribosomal protein L13E	COG4352
	5177	XP_008446192.1	PREDICTED: ubiquitin-40S ribosomal protein S27a [Cucumis melo]	1.22	0.001	45.1	1e-06	Ribosomal protein S27AE	COG1998
	5228	XP_008445497.1	PREDICTED: 60S ribosomal protein L17-2-like [Cucumis melo]	1.244	0.02	68.6	3e-14	Ribosomal protein L22	COG0091
Transcription	3339	XP_008455367.1	PREDICTED: G-type lectin S-receptor-like serine/threonine-protein kinase At2g19130 [Cucumis melo]	0.789	0.002	68.2	3e-11	Serine/threonine protein kinase	COG0515
	1621	XP_008442585.1	PREDICTED: serine/threonine-protein kinase AFC1 isoform X3 [Cucumis melo]	7.741	0.001	53.1	7e-07	Serine/threonine protein kinase	COG0515
	2996	XP_016902839.1	PREDICTED: uncharacterized protein LOC103500783 isoform X2 [Cucumis melo]	1.455	0.021	52.8	2e-06	Serine/threonine protein kinase	COG0515
	3764	XP_008440809.1	PREDICTED: transcription initiation factor TFIID subunit 14b isoform X3 [Cucumis melo]	3.242	0.008	51.6	3e-07	Transcription initiation factor IIF, auxiliary subunit	COG5033
	3885	XP_008451160.1	PREDICTED: serine/threonine-protein kinase At5g01020 [Cucumis melo]	1.243	0.001	66.2	2e-11	Serine/threonine protein kinase	COG0515
	5171	XP_008441161.1	PREDICTED: uncharacterized protein LOC103485383 [Cucumis melo]	2	0.04	52.8	1e-07	Putative transcriptional regulator	COG1678
	5188	XP_008460221.1	PREDICTED: sm-like protein LSM36B [Cucumis melo]	1.329	0.006	48.1	2e-08	Small nuclear ribonucleoprotein (snRNP) homolog	COG1958
Replication, recombination and repair	3339	XP_008455367.1	PREDICTED: G-type lectin S-receptor-like serine/threonine-protein kinase At2g19130 [Cucumis melo]	0.789	0.002	68.2	3e-11	Serine/threonine protein kinase	COG0515
	1621	XP_008442585.1	PREDICTED: serine/threonine-protein kinase AFC1 isoform X3 [Cucumis melo]	7.741	0.001	53.1	7e-07	Serine/threonine protein kinase	COG0515
	2996	XP_016902839.1	PREDICTED: uncharacterized protein LOC103500783 isoform X2 [Cucumis melo]	1.455	0.021	52.8	2e-06	Serine/threonine protein kinase	COG0515
	3885	XP_008451160.1	PREDICTED: serine/threonine-protein kinase At5g01020 [Cucumis melo]	1.243	0.001	66.2	2e-11	Serine/threonine protein kinase	COG0515
Cell wall/membrane/envelope biogenesis	721	XP_008463167.1	PREDICTED: sucrose synthase 5 [Cucumis melo]	0.813	0.001	52.8	2e-06	Glycosyltransferase	COG0438
	776	XP_008450315.1	PREDICTED: fasciclin-like arabinogalactan protein 17 [Cucumis melo]	0.796	0.003	49.7	5e-06	Secreted and surface protein containing fasciclin-like repeats	COG2335
	3918	XP_008454698.1	PREDICTED: putative UDP-glucuronate:xylan alpha-glucuronosyltransferase 4 isoform X2 [Cucumis melo]	0.833	0.022	100	1e-22	Alpha-N-acetylglucosamine transferase	COG5597
	4546	XP_008455488.1	PREDICTED: fasciclin-like arabinogalactan protein 6 [Cucumis melo]	0.765	0.006	55.1	2e-08	Secreted and surface protein containing fasciclin-like repeats	COG2335
	2569	XP_008458648.1	PREDICTED: UDP-D-apiose/UDP-D-xylose synthase 2 [Cucumis melo]	1.203	0.001	70.9	5e-13	Nucleoside-diphosphate-sugar epimerases	COG0451
Posttranslational modification, protein turnover, chaperones	669	XP_008450926.1	PREDICTED: thiol protease aleurain-like [Cucumis melo]	0.816	0.001	49.3	6e-06	Cysteine protease	COG4870
	1469	XP_008462390.1	PREDICTED: T-complex protein 1 subunit delta [Cucumis melo]	0.746	0.001	357	1e-116	Chaperonin GroEL (HSP60 family)	COG0459
	2667	XP_008443511.1	PREDICTED: peptidyl-prolyl cis-trans isomerase CYP38 chloroplastic [Cucumis melo]	0.833	0.001	50.8	2e-06	Peptidyl-prolyl cis-trans isomerase (rotamase) - cyclophilin family	COG0652
	2982	XP_008452941.1	PREDICTED: ATP-dependent zinc metalloprotease FTSH chloroplastic [Cucumis melo]	0.833	0.001	546	5e-06	ATP-dependent Zn proteases	COG0465
	3940	XP_008457681.1	PREDICTED: subtilisin-like protease SBT1.6 [Cucumis melo]	0.689	0.022	51.6	6e-06	Subtilisin-like serine proteases	COG1404
	4877	XP_008452589.2	PREDICTED: low-temperature-induced cysteine proteinase-like [Cucumis melo]	0.763	0.001	62.4	9e-10	Cysteine protease	COG4870
	211	XP_008457103.1	PREDICTED: ATP-dependent Clp protease proteolytic subunit 3 chloroplastic [Cucumis melo]	1.208	0.006	204	1e-64	Protease subunit of ATP-dependent Clp proteases	COG0740
	285	XP_008451607.1	PREDICTED: glutathione S-transferase-like [Cucumis melo]	1.281	0.009	65.9	2e-12	Glutathione S-transferase	COG0625
	304	XP_008455490.1	PREDICTED: dnaJ homolog subfamily B member 1 [Cucumis melo]	1.234	0.009	106	2e-25	DnaJ-class molecular chaperone with C-terminal Zn finger domain	COG0484
	452	XP_008452069.1	PREDICTED: peptidyl-prolyl cis-trans isomerase Pin1 [Cucumis melo]	1.238	0.042	52.8	2e-08	Parvulin-like peptidyl-prolyl isomerase	COG0760
	489	XP_008461721.1	PREDICTED: LOW QUALITY PROTEIN: cucumisin [Cucumis melo]	1.873	0.001	52.4	2e-06	Subtilisin-like serine proteases	COG1404
	530	XP_008449137.1	PREDICTED: protein GrpE-like isoform X2 [Cucumis melo]	1.503	0.014	93.2	7e-22	Molecular chaperone GrpE (heat shock protein)	COG0576
	770	XP_008457228.1	PREDICTED: chromatin assembly factor 1 subunit A [Cucumis melo]	1.335	0.001	50.4	4e-06	Isopeptidase T	COG5207
	908	XP_008460863.1	PREDICTED: glutathione S-transferase zeta class-like [Cucumis melo]	1.475	0.001	56.6	3e-09	Glutathione S-transferase	COG0625
	1328	XP_008453046.1	PREDICTED: chaperone protein dnaJ 10 isoform X2 [Cucumis melo]	1.222	0.013	70.5	1e-12	DnaJ-class molecular chaperone with C-terminal Zn finger domain	COG0484
	1557	XP_008450718.1	PREDICTED: uncharacterized protein LOC103492216 [Cucumis melo]	8.537	0.001	52.4	7e-08	DnaJ-class molecular chaperone	COG2214
	1561	XP_008455767.1	PREDICTED: protein GrpE [Cucumis melo]	1.366	0.001	76.6	6e-16	Molecular chaperone GrpE (heat shock protein)	COG0576
	1604	XP_008455101.1	PREDICTED: peptide methionine sulfoxide reductase B5-like [Cucumis melo]	1.367	0.045	100	8e-27	Conserved domain frequently associated with peptide methionine sulfoxide reductase	COG0229
	1667	XP_008447719.1	PREDICTED: prohibitin-1 mitochondrial [Cucumis melo]	1.238	0.001	47	9e-06	Membrane protease subunits, stomatin/prohibitin homologs	COG0330
	2263	XP_008463154.1	PREDICTED: 15.7 kDa heat shock protein peroxisomal [Cucumis melo]	1.284	0.001	45.4	3e-06	Molecular chaperone (small heat shock protein)	COG0071
	2332	XP_008463093.1	PREDICTED: peroxiredoxin Q chloroplastic [Cucumis melo]	1.343	0.001	99	9e-26	Peroxiredoxin	COG1225
	2666	XP_008437131.1	PREDICTED: legumain [Cucumis melo]	1.614	0.001	68.6	3e-12	Glycosylphosphatidylinositol transamidase (GPIT), subunit GPI8	COG5206
	2699	XP_008451766.1	PREDICTED: ubiquitin-conjugating enzyme E2 36 [Cucumis melo]	1.394	0.001	64.7	3e-13	Ubiquitin-protein ligase	COG5078
	2747	XP_008439115.1	PREDICTED: ATP-dependent Clp protease ATP-binding subunit CLPT1 chloroplastic-like [Cucumis melo]	1.225	0.003	55.8	2e-08	ATPases with chaperone activity, ATP-binding subunit	COG0542
	2801	XP_008448589.1	PREDICTED: ATP-dependent Clp protease proteolytic subunit 4 chloroplastic [Cucumis melo]	1.321	0.001	187	8e-59	Protease subunit of ATP-dependent Clp proteases	COG0740
	3129	XP_008461626.1	PREDICTED: glutathione S-transferase DHAR2-like [Cucumis melo]	1.671	0.001	46.6	9e-06	Glutathione S-transferase	COG0625
	3272	XP_008448861.1	PREDICTED: small heat shock protein chloroplastic isoform X2 [Cucumis melo]	1.336	0.001	47.4	2e-06	Molecular chaperone (small heat shock protein)	COG0071
	3335	XP_008449263.1	PREDICTED: dnaJ protein P58IPK homolog isoform X2 [Cucumis melo]	1.24	0.013	78.2	5e-15	DnaJ-class molecular chaperone with C-terminal Zn finger domain	COG0484
	3514	XP_008448533.1	PREDICTED: proteasome subunit alpha type-7-like [Cucumis melo]	1.323	0.002	111	4e-29	20S proteasome, alpha and beta subunits	COG0638
	3557	XP_008458077.1	PREDICTED: peptidyl-prolyl cis-trans isomerase FKBP15-1 [Cucumis melo]	1.285	0.001	89.4	3e-22	FKBP-type peptidyl-prolyl cis-trans isomerases 1	COG0545
	3883	XP_008459531.1	PREDICTED: probable nucleoredoxin 1 isoform X1 [Cucumis melo]	1.202	0.001	57	7e-09	Thiol-disulfide isomerase and thioredoxins	COG0526
	4375	XP_008442866.1	PREDICTED: peptidyl-prolyl cis-trans isomerase CYP18-2 [Cucumis melo]	1.23	0.005	120	7e-35	Peptidyl-prolyl cis-trans isomerase (rotamase) - cyclophilin family	COG0652
	4524	XP_008437254.1	PREDICTED: probable phospholipid hydroperoxide glutathione peroxidase [Cucumis melo]	1.291	0.001	150	2e-45	Glutathione peroxidase	COG0386
	4590	XP_008452836.1	PREDICTED: probable phospholipid hydroperoxide glutathione peroxidase [Cucumis melo]	1.234	0.001	151	2e-45	Glutathione peroxidase	COG0386
	4666	XP_008458784.1	PREDICTED: glutaredoxin-C6 [Cucumis melo]	1.213	0.001	67.8	2e-15	Glutaredoxin and related proteins	COG0695
	4717	XP_008440840.1	PREDICTED: proteasome subunit alpha type-7 [Cucumis melo]	1.26	0.001	112	1e-29	20S proteasome, alpha and beta subunits	COG0638
	4838	XP_008457014.1	PREDICTED: glutathione S-transferase DHAR3 chloroplastic [Cucumis melo]	1.368	0.002	50.1	1e-06	Glutathione S-transferase	COG0625
	4899	XP_008448853.1	PREDICTED: small heat shock protein chloroplastic-like isoform X2 [Cucumis melo]	1.255	0.001	45.8	1e-05	Molecular chaperone (small heat shock protein)	COG0071
	4955	XP_008442614.1	PREDICTED: glutathione S-transferase L3-like isoform X2 [Cucumis melo]	1.44	0.001	51.6	2e-07	Glutathione S-transferase	COG0625
	4968	XP_008451606.1	PREDICTED: glutathione S-transferase-like [Cucumis melo]	1.305	0.002	63.2	1e-11	Glutathione S-transferase	COG0625
Inorganic ion transport and metabolism	381	XP_008466728.1	PREDICTED: probable L-ascorbate peroxidase 6 chloroplastic isoform X1 [Cucumis melo]	1.295	0.001	49.7	1e-05	Catalase (peroxidase I)	COG0376
	1464	XP_008446865.1	PREDICTED: ATPase ASNA1 homolog 2 [Cucumis melo]	1.204	0.01	79.7	1e-15	Oxyanion-translocating ATPase	COG0003
	1802	XP_008449730.1	PREDICTED: peroxidase 47 [Cucumis melo]	1.208	0.012	55.5	4e-08	Catalase (peroxidase I)	COG0376
	3765	XP_008438481.1	PREDICTED: cyanate hydratase isoform X1 [Cucumis melo]	1.203	0.001	57.8	5e-11	Cyanate lyase	COG1513
	4076	XP_008457297.1	PREDICTED: superoxide dismutase [Mn] mitochondrial-like isoform X1 [Cucumis melo]	1.83	0.001	162	1e-49	Superoxide dismutase	COG0605
	4186	NP_001284378.1	L-ascorbate peroxidase cytosolic [Cucumis melo]	1.292	0.001	48.5	6e-06	Catalase (peroxidase I)	COG0376
	4964	XP_016901582.1	PREDICTED: superoxide dismutase [Fe] chloroplastic-like isoform X2 [Cucumis melo]	1.467	0.001	154	9e-46	Superoxide dismutase	COG0605
Secondary metabolites biosynthesis, transport and catabolism	137	XP_008438137.1	PREDICTED: cytochrome P450 704C1-like isoform X2 [Cucumis melo]	0.818	0.008	77.4	2e-14	Cytochrome P450	COG2124
	2280	XP_008448720.1	PREDICTED: beta-amyrin 11-oxidase-like [Cucumis melo]	0.574	0.004	79.3	3e-15	Cytochrome P450	COG2124
	2984	XP_008439061.1	PREDICTED: cytochrome P450 71A1-like [Cucumis melo]	0.644	0.003	73.9	1e-13	Cytochrome P450	COG2124
	4621	NP_001284441.1	L-ascorbate oxidase [Cucumis melo]	0.762	0.001	71.2	2e-12	Putative multicopper oxidases	COG2132
	442	XP_008438902.1	PREDICTED: acylpyruvase FAHD1 mitochondrial [Cucumis melo]	1.579	0.003	151	2e-44	2-keto-4-pentenoate hydratase/2-oxohepta-3-ene-1,7-dioic acid hydratase (catechol pathway)	COG0179
	2002	XP_016900197.1	PREDICTED: cytochrome P450 71B37-like [Cucumis melo]	1.386	0.003	75.1	9e-14	Cytochrome P450	COG2124
	2761	XP_008458496.1	PREDICTED: acyl carrier protein 1 chloroplastic-like [Cucumis melo]	1.445	0.031	57	3e-11	Acyl carrier protein	COG0236
	3410	XP_008454145.1	PREDICTED: sterol 14-demethylase [Cucumis melo]	1.203	0.012	77.8	1e-14	Cytochrome P450	COG2124
	5248	XP_008462263.1	PREDICTED: acyl carrier protein-like isoform X2 [Cucumis melo]	1.232	0.002	61.6	3e-13	Acyl carrier protein	COG0236
General function prediction only	830	XP_008454782.1	PREDICTED: SEC12-like protein 2 [Cucumis melo]	0.829	0.001	49.7	7e-06	FOG: WD40 repeat	COG2319
	1430	XP_008449342.1	PREDICTED: BI1-like protein [Cucumis melo]	0.68	0.001	47	9e-06	Integral membrane protein, interacts with FtsH	COG0670
	2571	XP_008450002.1	PREDICTED: ras-related protein RABB1b [Cucumis melo]	0.801	0.001	47.8	7e-06	GTPase SAR1 and related small G proteins	COG1100
	3134	XP_008445340.1	PREDICTED: serine/arginine-rich splicing factor SC35-like [Cucumis melo]	0.825	0.038	50.4	1e-07	RNA-binding proteins (RRM domain)	COG0724
	3339	XP_008455367.1	PREDICTED: G-type lectin S-receptor-like serine/threonine-protein kinase At2g19130 [Cucumis melo]	0.789	0.002	68.2	3e-11	Serine/threonine protein kinase	COG0515
	4337	XP_008446341.1	PREDICTED: uncharacterized protein LOC103489109 isoform X2 [Cucumis melo]	0.662	0.012	69.3	2e-12	Predicted metal-dependent membrane protease	COG1266
	130	XP_008448907.1	PREDICTED: probable calcium-binding protein CML13 [Cucumis melo]	1.921	0.001	63.5	1e-12	Ca2+-binding protein (EF-Hand superfamily)	COG5126
	167	XP_008462015.1	PREDICTED: ankyrin repeat domain-containing protein 2B-like [Cucumis melo]	1.292	0.001	47.4	7e-06	FOG: Ankyrin repeat	COG0666
	284	XP_008442454.1	PREDICTED: 26S proteasome non-ATPase regulatory subunit 7 homolog A [Cucumis melo]	1.245	0.001	80.9	8e-17	Predicted metal-dependent protease of the PAD1/JAB1 superfamily	COG1310
	399	XP_008442881.1	PREDICTED: IAA-amino acid hydrolase ILR1-like 3 [Cucumis melo]	1.266	0.017	226	1e-69	Metal-dependent amidase/aminoacylase/carboxypeptidase	COG1473
	560	XP_008439449.1	PREDICTED: haloacid dehalogenase-like hydrolase domain-containing protein 3 [Cucumis melo]	1.266	0.001	45.1	5e-06	Predicted hydrolase (HAD superfamily)	COG1011
	724	XP_008443161.1	PREDICTED: 14 kDa zinc-binding protein [Cucumis melo]	1.284	0.001	89.7	2e-23	Diadenosine tetraphosphate (Ap4A) hydrolase and other HIT family hydrolases	COG0537
	741	XP_008457834.1	PREDICTED: probable calcium-binding protein CML20 [Cucumis melo]	1.296	0.011	45.8	5e-06	Ca2+-binding protein (EF-Hand superfamily)	COG5126
	1326	XP_008451486.1	PREDICTED: GTP-binding protein SAR1A [Cucumis melo]	1.236	0.001	72	3e-15	GTPase SAR1 and related small G proteins	COG1100
	1621	XP_008442585.1	PREDICTED: serine/threonine-protein kinase AFC1 isoform X3 [Cucumis melo]	7.741	0.001	53.1	7e-07	Serine/threonine protein kinase	COG0515
	2057	XP_008460628.1	PREDICTED: 1-aminocyclopropane-1-carboxylate oxidase homolog 6 [Cucumis melo]	1.339	0.001	55.1	9e-08	Isopenicillin N synthase and related dioxygenases	COG3491
	2304	XP_008462875.1	PREDICTED: polyadenylate-binding protein 2-like isoform X2 [Cucumis melo]	1.384	0.041	47.8	5e-07	RNA-binding proteins (RRM domain)	COG0724
	2722	XP_008454439.1	PREDICTED: proline iminopeptidase [Cucumis melo]	1.381	0.001	52.4	4e-07	Predicted hydrolases or acyltransferases (alpha/beta hydrolase superfamily)	COG0596
	2996	XP_016902839.1	PREDICTED: uncharacterized protein LOC103500783 isoform X2 [Cucumis melo]	1.455	0.021	52.8	2e-06	Serine/threonine protein kinase	COG0515
	3224	XP_008446829.1	PREDICTED: glycine-rich RNA-binding protein RZ1C-like isoform X1 [Cucumis melo]	1.22	0.017	52	1e-07	RNA-binding proteins (RRM domain)	COG0724
	3366	XP_008448041.1	PREDICTED: NADP-dependent D-sorbitol-6-phosphate dehydrogenase-like [Cucumis melo]	1.332	0.008	183	2e-55	Aldo/keto reductases, related to diketogulonate reductase	COG0656
	3441	XP_008463022.1	PREDICTED: heterogeneous nuclear ribonucleoprotein 1 [Cucumis melo]	1.201	0.001	46.2	5e-06	RNA-binding proteins (RRM domain)	COG0724
	3695	XP_008448040.1	PREDICTED: NADP-dependent D-sorbitol-6-phosphate dehydrogenase-like [Cucumis melo]	1.256	0.001	183	6e-56	Aldo/keto reductases, related to diketogulonate reductase	COG0656
	3776	XP_008454116.1	PREDICTED: probable hydroxyacylglutathione hydrolase 2 chloroplastic [Cucumis melo]	1.218	0.003	132	4e-36	Zn-dependent hydrolases, including glyoxylases	COG0491
	3795	XP_008453475.1	PREDICTED: probable calcium-binding protein CML27 [Cucumis melo]	1.213	0.001	58.2	3e-10	Ca2+-binding protein (EF-Hand superfamily)	COG5126
	3866	XP_008454980.1	PREDICTED: kynurenine formamidase-like [Cucumis melo]	1.215	0.001	52.8	2e-07	Predicted metal-dependent hydrolase	COG1878
	3885	XP_008451160.1	PREDICTED: serine/threonine-protein kinase At5g01020 [Cucumis melo]	1.243	0.001	66.2	2e-11	Serine/threonine protein kinase	COG0515
	4269	XP_008448895.1	PREDICTED: hsp70-Hsp90 organizing protein 3-like [Cucumis melo]	1.471	0.001	52.4	1e-06	FOG: TPR repeat	COG0457
	4609	XP_008439666.1	PREDICTED: DNA-binding protein DDB_G0278111 [Cucumis melo]	1.55	0.019	45.1	2e-06	DNA-binding protein	COG2118
	4789	XP_008448747.1	PREDICTED: haloacid dehalogenase-like hydrolase domain-containing protein Sgpp [Cucumis melo]	1.34	0.001	67.8	4e-13	Predicted phosphatase/phosphohexomutase	COG0637
	4934	XP_008448277.1	PREDICTED: aldo-keto reductase family 4 member C9-like [Cucumis melo]	1.341	0.001	189	1e-57	Aldo/keto reductases, related to diketogulonate reductase	COG0656
	5074	XP_008461780.1	PREDICTED: uncharacterized protein LOC103500302 [Cucumis melo]	1.25	0.02	72.8	1e-13	Isopenicillin N synthase and related dioxygenases	COG3491
Function unknown	1775	XP_008437865.1	PREDICTED: ORM1-like protein 3 [Cucumis melo]	0.832	0.007	49.7	1e-07	Predicted membrane protein	COG5081
	1805	XP_008439583.1	PREDICTED: CSC1-like protein ERD4 [Cucumis melo]	0.817	0.001	60.8	7e-09	Uncharacterized integral membrane protein	COG5594
	3412	XP_008444013.1	PREDICTED: uncharacterized endoplasmic reticulum membrane protein YGL010W-like [Cucumis melo]	0.813	0.024	50.8	1e-07	Predicted membrane protein	COG4539
	250	NP_001303611.1	polygalacturonase inhibitor-like precursor [Cucumis melo]	1.401	0.001	62.4	2e-10	Leucine-rich repeat (LRR) protein	COG4886
	1350	XP_008445425.1	PREDICTED: D-aminoacyl-tRNA deacylase [Cucumis melo]	1.229	0.001	62.4	1e-10	Uncharacterized protein conserved in archaea	COG1650
	1476	XP_008459932.1	PREDICTED: U2 small nuclear ribonucleoprotein A' [Cucumis melo]	1.506	0.001	54.7	3e-08	Leucine-rich repeat (LRR) protein	COG4886
	1479	XP_008453044.1	PREDICTED: UPF0047 protein YjbQ [Cucumis melo]	1.21	0.049	68.6	2e-14	Uncharacterized conserved protein	COG0432
	1893	XP_008443852.1	PREDICTED: nucleoid-associated protein At2g24020 chloroplastic-like [Cucumis melo]	1.275	0.003	47	1e-06	Uncharacterized protein conserved in bacteria	COG0718
	2019	XP_008452081.1	PREDICTED: polygalacturonase inhibitor-like [Cucumis melo]	1.347	0.006	59.7	3e-09	Leucine-rich repeat (LRR) protein	COG4886
	2370	XP_008449738.2	PREDICTED: DNA-damage-repair/toleration protein DRT100-like [Cucumis melo]	1.274	0.001	49.3	9e-06	Leucine-rich repeat (LRR) protein	COG4886
	2411	XP_008451562.1	PREDICTED: U3 small nucleolar RNA-associated protein 14 homolog A isoform X2 [Cucumis melo]	2.323	0.023	68.9	1e-11	Uncharacterized conserved protein	COG5644
	2477	XP_008447457.1	PREDICTED: uncharacterized protein LOC103489901 [Cucumis melo]	1.245	0.02	62	7e-12	Uncharacterized protein conserved in bacteria	COG3502
	3293	XP_008440273.2	PREDICTED: leucine-rich repeat receptor protein kinase EMS1-like partial [Cucumis melo]	10	0.009	52.4	1e-06	Leucine-rich repeat (LRR) protein	COG4886
Signal transduction mechanisms	3339	XP_008455367.1	PREDICTED: G-type lectin S-receptor-like serine/threonine-protein kinase At2g19130 [Cucumis melo]	0.789	0.002	68.2	3e-11	Serine/threonine protein kinase	COG0515
	130	XP_008448907.1	PREDICTED: probable calcium-binding protein CML13 [Cucumis melo]	1.921	0.001	63.5	1e-12	Ca2+-binding protein (EF-Hand superfamily)	COG5126
	741	XP_008457834.1	PREDICTED: probable calcium-binding protein CML20 [Cucumis melo]	1.296	0.011	45.8	5e-06	Ca2+-binding protein (EF-Hand superfamily)	COG5126
	1374	XP_008442491.1	PREDICTED: uncharacterized protein C167.05 [Cucumis melo]	1.344	0.001	48.1	5e-07	Universal stress protein UspA and related nucleotide-binding proteins	COG0589
	1468	XP_008444837.1	PREDICTED: LOW QUALITY PROTEIN: 14-3-3 protein 7-like [Cucumis melo]	1.208	0.001	223	3e-72	14-3-3 family protein	COG5040
	1621	XP_008442585.1	PREDICTED: serine/threonine-protein kinase AFC1 isoform X3 [Cucumis melo]	7.741	0.001	53.1	7e-07	Serine/threonine protein kinase	COG0515
	1976	XP_008463673.1	PREDICTED: probable protein phosphatase 2C 39 [Cucumis melo]	1.21	0.001	52.4	4e-07	Serine/threonine protein phosphatase	COG0631
	2536	XP_008460912.1	PREDICTED: protein BOLA2 [Cucumis melo]	1.698	0.001	50.4	6e-09	Stress-induced morphogen (activity unknown)	COG0271
	2996	XP_016902839.1	PREDICTED: uncharacterized protein LOC103500783 isoform X2 [Cucumis melo]	1.455	0.021	52.8	2e-06	Serine/threonine protein kinase	COG0515
	3795	XP_008453475.1	PREDICTED: probable calcium-binding protein CML27 [Cucumis melo]	1.213	0.001	58.2	3e-10	Ca2+-binding protein (EF-Hand superfamily)	COG5126
	3885	XP_008451160.1	PREDICTED: serine/threonine-protein kinase At5g01020 [Cucumis melo]	1.243	0.001	66.2	2e-11	Serine/threonine protein kinase	COG0515
Intracellular trafficking, secretion, and vesicular transport	213	XP_008437616.1	PREDICTED: importin subunit beta-1 [Cucumis melo]	0.82	0.004	77	8e-14	Karyopherin (importin) beta	COG5215
	2391	XP_008448659.1	PREDICTED: syntaxin-22 [Cucumis melo]	0.754	0.001	53.9	7e-08	t-SNARE complex subunit, syntaxin	COG5325
	211	XP_008457103.1	PREDICTED: ATP-dependent Clp protease proteolytic subunit 3 chloroplastic [Cucumis melo]	1.208	0.006	204	1e-64	Protease subunit of ATP-dependent Clp proteases	COG0740
	824	XP_008457357.1	PREDICTED: ran-binding protein 1 homolog a [Cucumis melo]	1.378	0.001	134	1e-38	Ran GTPase-activating protein (Ran-binding protein)	COG5171
	2801	XP_008448589.1	PREDICTED: ATP-dependent Clp protease proteolytic subunit 4 chloroplastic [Cucumis melo]	1.321	0.001	187	8e-59	Protease subunit of ATP-dependent Clp proteases	COG0740
Cytoskeleton	1351	XP_008448943.1	PREDICTED: tubulin beta chain-like [Cucumis melo]	0.469	0.001	204	7e-60	Tubulin	COG5023
	1485	XP_008464962.1	PREDICTED: tubulin alpha-3 chain-like [Cucumis melo]	0.703	0.001	205	3e-60	Tubulin	COG5023
	2287	XP_008437269.1	PREDICTED: tubulin beta chain-like [Cucumis melo]	0.532	0.005	204	7e-60	Tubulin	COG5023
	3327	XP_008442483.1	PREDICTED: tubulin beta chain-like [Cucumis melo]	0.318	0.001	208	1e-61	Tubulin	COG5023
	3465	XP_008449885.1	PREDICTED: tubulin alpha-3 chain [Cucumis melo]	0.561	0.001	197	2e-57	Tubulin	COG5023
	3721	XP_008445559.1	PREDICTED: tubulin beta chain [Cucumis melo]	0.804	0.001	201	1e-58	Tubulin	COG5023
	4598	XP_008454421.1	PREDICTED: tubulin alpha chain [Cucumis melo]	0.408	0.003	202	5e-59	Tubulin	COG5023
	130	XP_008448907.1	PREDICTED: probable calcium-binding protein CML13 [Cucumis melo]	1.921	0.001	63.5	1e-12	Ca2+-binding protein (EF-Hand superfamily)	COG5126
	741	XP_008457834.1	PREDICTED: probable calcium-binding protein CML20 [Cucumis melo]	1.296	0.011	45.8	5e-06	Ca2+-binding protein (EF-Hand superfamily)	COG5126
	3795	XP_008453475.1	PREDICTED: probable calcium-binding protein CML27 [Cucumis melo]	1.213	0.001	58.2	3e-10	Ca2+-binding protein (EF-Hand superfamily)	COG5126

## Sheet: Table S3-4
Table S3-4 Clusters of Orthologous Groups of proteins (COG) annotation of differentially expressed proteins in JS after 24 days cold treatment
Cluster	No.	Protein_ID	Description	Ratio_JS 24d_118/JS 0d_116	Qvalue_JS 24d_118/JS 0d_116	COG Score	COG E-value	COG Function-Description	COG ID
RNA processing and modification	3937	XP_008466237.1	PREDICTED: myb-related protein 3R-1-like [Cucumis melo]	0.566	0.008	52.8	3e-06	Myb superfamily proteins, including transcription factors and mRNA splicing factors	COG5147
Chromatin structure and dynamics	2774	XP_008452973.1	PREDICTED: HMG1/2-like protein [Cucumis melo]	0.572	0.03	49.3	2e-07	Chromatin-associated proteins containing the HMG domain	COG5648
	1333	XP_008448389.1	PREDICTED: histone H4 [Cucumis melo]	1.25	0.001	48.5	5e-08	Histones H3 and H4	COG2036
Energy production and conversion	772	XP_008459619.1	PREDICTED: phosducin-like protein 3 [Cucumis melo]	0.77	0.01	54.3	3e-08	Thiol-disulfide isomerase and thioredoxins	COG0526
	2001	XP_008462188.1	PREDICTED: LOW QUALITY PROTEIN: pyrophosphate-energized membrane proton pump 2-like [Cucumis melo]	0.596	0.001	426	8e-138	Inorganic pyrophosphatase	COG3808
	2458	XP_008452381.1	PREDICTED: cytochrome c [Cucumis melo]	0.67	0.001	69.7	5e-16	Cytochrome c2	COG3474
	2575	XP_008445721.1	PREDICTED: tetrahydrocannabinolic acid synthase-like [Cucumis melo]	0.7	0.001	52	2e-06	FAD/FMN-containing dehydrogenases	COG0277
	3363	XP_008455273.1	PREDICTED: UDP-glycosyltransferase 74F2-like [Cucumis melo]	0.653	0.002	55.5	1e-07	Glycosyl transferases, related to UDP-glucuronosyltransferase	COG1819
	3696	XP_008448220.1	PREDICTED: external alternative NAD(P)H-ubiquinone oxidoreductase B2 mitochondrial [Cucumis melo]	0.723	0.04	114	1e-26	NADH dehydrogenase, FAD-containing subunit	COG1252
	5147	XP_008439529.2	PREDICTED: reticuline oxidase-like protein [Cucumis melo]	0.772	0.001	53.1	1e-06	FAD/FMN-containing dehydrogenases	COG0277
	253	XP_008438367.1	PREDICTED: cytochrome b5 [Cucumis melo]	1.224	0.001	54.7	1e-09	Cytochrome b involved in lipid metabolism	COG5274
	2064	XP_008443426.1	PREDICTED: V-type proton ATPase subunit d2 [Cucumis melo]	1.206	0.001	50.8	2e-06	Archaeal/vacuolar-type H+-ATPase subunit C	COG1527
	3588	XP_008450453.1	PREDICTED: V-type proton ATPase subunit F [Cucumis melo]	1.269	0.042	66.6	6e-15	Archaeal/vacuolar-type H+-ATPase subunit F	COG1436
	4663	XP_008440736.1	PREDICTED: soluble inorganic pyrophosphatase isoform X2 [Cucumis melo]	1.3	0.001	119	2e-33	Inorganic pyrophosphatase	COG0221
Cell cycle control, cell division, chromosome partitioning	402	XP_008462572.1	PREDICTED: cell division protein FtsZ homolog 2-2 chloroplastic-like [Cucumis melo]	0.716	0.035	273	7e-87	Cell division GTPase	COG0206
	3937	XP_008466237.1	PREDICTED: myb-related protein 3R-1-like [Cucumis melo]	0.566	0.008	52.8	3e-06	Myb superfamily proteins, including transcription factors and mRNA splicing factors	COG5147
	657	XP_008449849.1	PREDICTED: calmodulin-7 [Cucumis melo]	1.338	0.001	45.1	1e-05	Ca2+-binding protein (EF-Hand superfamily)	COG5126
	4617	XP_008444124.2	PREDICTED: probable calcium-binding protein CML29 [Cucumis melo]	1.459	0.01	60.5	1e-11	Ca2+-binding protein (EF-Hand superfamily)	COG5126
Amino acid transport and metabolism	70	XP_008459597.1	PREDICTED: threonine synthase chloroplastic-like [Cucumis melo]	0.832	0.02	169	4e-47	Threonine synthase	COG0498
	702	XP_008458563.1	PREDICTED: stem-specific protein TSJT1-like [Cucumis melo]	0.813	0.002	53.5	1e-07	Asparagine synthase (glutamine-hydrolyzing)	COG0367
	1280	XP_008454527.1	PREDICTED: tryptophan synthase beta chain 1 [Cucumis melo]	0.784	0.001	481	2e-168	Tryptophan synthase beta chain	COG0133
	1597	XP_008445953.1	PREDICTED: carbamoyl-phosphate synthase small chain chloroplastic [Cucumis melo]	0.764	0.001	321	1e-106	Carbamoylphosphate synthase small subunit	COG0505
	2498	XP_008444507.1	PREDICTED: branched-chain-amino-acid aminotransferase 2 chloroplastic [Cucumis melo]	0.733	0.001	211	7e-65	Branched-chain amino acid aminotransferase/4-amino-4-deoxychorismate lyase	COG0115
	3417	XP_008447795.1	PREDICTED: carbamoyl-phosphate synthase large chain chloroplastic [Cucumis melo]	0.712	0.001	1185	6e-12	Carbamoylphosphate synthase large subunit (split gene in MJ)	COG0458
	3657	XP_008462516.1	PREDICTED: threonine dehydratase biosynthetic chloroplastic [Cucumis melo]	0.83	0.011	258	3e-79	Threonine dehydratase	COG1171
	4725	XP_008438571.1	PREDICTED: ureidoglycolate hydrolase [Cucumis melo]	0.805	0.001	171	1e-47	Acetylornithine deacetylase/Succinyl-diaminopimelate desuccinylase and related deacylases	COG0624
	5178	XP_008449353.1	PREDICTED: tryptophan synthase alpha chain-like isoform X2 [Cucumis melo]	0.809	0.001	174	9e-53	Tryptophan synthase alpha chain	COG0159
	5239	XP_008449335.1	PREDICTED: homocysteine S-methyltransferase 3 [Cucumis melo]	0.793	0.001	72.8	7e-14	Methionine synthase I (cobalamin-dependent), methyltransferase domain	COG0646
	1332	XP_008460506.1	PREDICTED: glutamine synthetase nodule isozyme-like [Cucumis melo]	1.364	0.001	48.9	9e-06	Glutamine synthetase	COG0174
	2877	XP_008443293.1	PREDICTED: 5-methyltetrahydropteroyltriglutamate--homocysteine methyltransferase [Cucumis melo]	1.234	0.001	675	4e-09	Methionine synthase II (cobalamin-independent)	COG0620
	3565	XP_008467047.1	PREDICTED: glutamate--glyoxylate aminotransferase 2-like partial [Cucumis melo]	1.334	0.005	50.8	7e-07	Aspartate/tyrosine/aromatic aminotransferase	COG0436
Nucleotide transport and metabolism	1253	XP_008452493.1	PREDICTED: nucleobase-ascorbate transporter 3 [Cucumis melo]	0.8	0.021	81.3	9e-16	Xanthine/uracil permeases	COG2233
	1597	XP_008445953.1	PREDICTED: carbamoyl-phosphate synthase small chain chloroplastic [Cucumis melo]	0.764	0.001	321	1e-106	Carbamoylphosphate synthase small subunit	COG0505
	3417	XP_008447795.1	PREDICTED: carbamoyl-phosphate synthase large chain chloroplastic [Cucumis melo]	0.712	0.001	1185	7e-07	Carbamoylphosphate synthase large subunit (split gene in MJ)	COG0458
Carbohydrate transport and metabolism	380	XP_008455603.1	PREDICTED: L-arabinokinase [Cucumis melo]	0.824	0.001	58.5	3e-08	Galactokinase	COG0153
	451	XP_008463829.1	PREDICTED: beta-galactosidase 8 [Cucumis melo]	0.811	0.002	92.4	1e-18	Beta-galactosidase	COG1874
	759	XP_008454832.2	PREDICTED: cytosolic endo-beta-N-acetylglucosaminidase 1-like [Cucumis melo]	0.788	0.001	80.5	3e-15	Endo-beta-N-acetylglucosaminidase D	COG4724
	842	XP_008447947.1	PREDICTED: aquaporin PIP2-7 [Cucumis melo]	0.75	0.001	68.2	7e-13	Glycerol uptake facilitator and related permeases (Major Intrinsic Protein Family)	COG0580
	1059	XP_008446816.1	PREDICTED: pullulanase 1 chloroplastic [Cucumis melo]	0.78	0.041	100	5e-21	Type II secretory pathway, pullulanase PulA and related glycosidases	COG1523
	1109	XP_008450854.1	PREDICTED: beta-galactosidase [Cucumis melo]	0.762	0.001	92	2e-18	Beta-galactosidase	COG1874
	1820	XP_008460354.1	PREDICTED: pectinesterase 3 [Cucumis melo]	0.741	0.002	65.1	2e-10	Pectin methylesterase	COG4677
	1988	YP_004841791.1	ribulose 1 5-bisphosphate carbosylase/oxygenase large subunit (chloroplast) [Cucumis melo subsp. melo]	0.831	0.001	99.8	4e-22	Ribulose 1,5-bisphosphate carboxylase, large subunit	COG1850
	2535	XP_008445800.1	PREDICTED: xyloglucan endotransglucosylase/hydrolase 2-like partial [Cucumis melo]	0.614	0.003	52.8	2e-07	Beta-glucanase/Beta-glucan synthetase	COG2273
	2983	XP_008458321.1	PREDICTED: beta-glucosidase-like SFR2 chloroplastic isoform X1 [Cucumis melo]	0.815	0.002	104	5e-23	Beta-glucosidase/6-phospho-beta-glucosidase/beta-galactosidase	COG2723
	3363	XP_008455273.1	PREDICTED: UDP-glycosyltransferase 74F2-like [Cucumis melo]	0.653	0.002	55.5	1e-07	Glycosyl transferases, related to UDP-glucuronosyltransferase	COG1819
	3792	NP_001284442.1	xyloglucan endotransglucosylase/hydrolase protein 22-like precursor [Cucumis melo]	0.716	0.001	47.8	1e-05	Beta-glucanase/Beta-glucan synthetase	COG2273
	4417	XP_008458989.1	PREDICTED: pyrophosphate--fructose 6-phosphate 1-phosphotransferase subunit beta-like [Cucumis melo]	0.783	0.002	64.3	2e-10	6-phosphofructokinase	COG0205
	4641	XP_008458873.1	PREDICTED: hexokinase-1 isoform X3 [Cucumis melo]	0.797	0.005	75.9	5e-14	Hexokinase	COG5026
	4645	XP_008457862.1	PREDICTED: phosphoglycerate mutase-like protein 4 [Cucumis melo]	0.768	0.01	80.9	1e-17	Fructose-2,6-bisphosphatase	COG0406
	1245	XP_008448031.1	PREDICTED: uncharacterized protein At5g02240 [Cucumis melo]	1.221	0.001	48.5	5e-06	Predicted nucleoside-diphosphate-sugar epimerases	COG0702
	2658	XP_008454148.1	PREDICTED: transaldolase [Cucumis melo]	1.207	0.001	140	2e-37	Transaldolase	COG0176
	3945	XP_008463469.1	PREDICTED: UDP-glucuronic acid decarboxylase 5 isoform X1 [Cucumis melo]	1.207	0.001	131	2e-35	Nucleoside-diphosphate-sugar epimerases	COG0451
	4138	XP_008450452.1	PREDICTED: beta-glucosidase 24 [Cucumis melo]	1.241	0.001	204	1e-59	Beta-glucosidase/6-phospho-beta-glucosidase/beta-galactosidase	COG2723
	4240	XP_008453001.1	PREDICTED: germin-like protein 5-1 [Cucumis melo]	1.29	0.001	60.1	4e-10	Thermophilic glucose-6-phosphate isomerase and related metalloenzymes	COG2140
Coenzyme transport and metabolism	1141	XP_008455107.1	PREDICTED: glutamate-1-semialdehyde 2 1-aminomutase 2 chloroplastic-like [Cucumis melo]	0.751	0.001	433	3e-149	Glutamate-1-semialdehyde aminotransferase	COG0001
	2498	XP_008444507.1	PREDICTED: branched-chain-amino-acid aminotransferase 2 chloroplastic [Cucumis melo]	0.733	0.001	211	7e-65	Branched-chain amino acid aminotransferase/4-amino-4-deoxychorismate lyase	COG0115
	1031	XP_008463060.1	PREDICTED: farnesyl pyrophosphate synthase 1 [Cucumis melo]	1.494	0.001	59.7	2e-09	Geranylgeranyl pyrophosphate synthase	COG0142
	1287	XP_008438073.1	PREDICTED: bifunctional protein FolD 4 chloroplastic isoform X2 [Cucumis melo]	1.248	0.033	268	1e-88	5,10-methylene-tetrahydrofolate dehydrogenase/Methenyl tetrahydrofolate cyclohydrolase	COG0190
Lipid transport and metabolism	295	XP_008444105.1	PREDICTED: 3-oxoacyl-[acyl-carrier-protein] synthase I chloroplastic [Cucumis melo]	0.815	0.001	332	6e-110	3-oxoacyl-(acyl-carrier-protein) synthase	COG0304
	1106	XP_008450963.1	PREDICTED: 3-oxoacyl-[acyl-carrier-protein] synthase II chloroplastic [Cucumis melo]	0.827	0.023	318	5e-103	3-oxoacyl-(acyl-carrier-protein) synthase	COG0304
	1152	XP_008464564.1	PREDICTED: 1-deoxy-D-xylulose 5-phosphate reductoisomerase chloroplastic [Cucumis melo]	0.809	0.001	294	4e-95	1-deoxy-D-xylulose 5-phosphate reductoisomerase	COG0743
	1721	XP_008448583.1	PREDICTED: acyl-CoA-binding protein [Cucumis melo]	0.825	0.001	53.5	3e-10	Acyl-CoA-binding protein	COG4281
	2492	XP_008440696.1	PREDICTED: caffeoylshikimate esterase-like [Cucumis melo]	0.789	0.003	52.8	3e-07	Lysophospholipase	COG2267
	4468	XP_008452936.1	PREDICTED: 4-coumarate--CoA ligase-like 5 [Cucumis melo]	0.8	0.001	221	2e-64	Acyl-CoA synthetases (AMP-forming)/AMP-acid ligases II	COG0318
	5006	XP_008454504.2	PREDICTED: 3-ketoacyl-CoA thiolase 2 peroxisomal-like [Cucumis melo]	0.758	0.022	269	1e-85	Acetyl-CoA acetyltransferase	COG0183
	253	XP_008438367.1	PREDICTED: cytochrome b5 [Cucumis melo]	1.224	0.001	54.7	1e-09	Cytochrome b involved in lipid metabolism	COG5274
	1634	XP_008443691.2	PREDICTED: isopentenyl-diphosphate Delta-isomerase I [Cucumis melo]	1.287	0.03	57.8	2e-09	Isopentenyldiphosphate isomerase	COG1443
	3416	XP_008453780.1	PREDICTED: inositol-3-phosphate synthase [Cucumis melo]	1.425	0.001	57	4e-08	Myo-inositol-1-phosphate synthase	COG1260
	4060	XP_008456473.1	PREDICTED: biotin carboxyl carrier protein of acetyl-CoA carboxylase chloroplastic isoform X2 [Cucumis melo]	1.228	0.03	90.5	1e-21	Biotin carboxyl carrier protein	COG0511
Translation, ribosomal structure and biogenesis	486	XP_008438301.1	PREDICTED: 60S ribosomal protein L37a [Cucumis melo]	0.797	0.001	52	7e-10	Ribosomal protein L37AE/L43A	COG1997
	550	XP_008460096.1	PREDICTED: 50S ribosomal protein L3 chloroplastic [Cucumis melo]	0.829	0.001	167	1e-50	Ribosomal protein L3	COG0087
	1313	XP_008465824.1	PREDICTED: elongation factor 1-alpha-like [Cucumis melo]	0.68	0.001	111	4e-27	Translation elongation factor EF-1alpha (GTPase)	COG5256
	1812	XP_008462217.1	PREDICTED: 60S ribosomal protein L7-4 [Cucumis melo]	0.824	0.04	54.7	8e-09	Ribosomal protein L30/L7E	COG1841
	1973	XP_008455742.1	PREDICTED: 40S ribosomal protein S24-1 [Cucumis melo]	0.805	0.003	44.7	2e-06	Ribosomal protein S24E	COG2004
	3087	XP_008461617.1	PREDICTED: 60S ribosomal protein L35-like [Cucumis melo]	0.7	0.001	42.4	8e-06	Ribosomal protein L29	COG0255
	3132	XP_008447208.1	PREDICTED: ribonuclease 2-like [Cucumis melo]	0.805	0.035	56.2	1e-08	Ribonuclease I	COG3719
	3215	XP_008436991.1	PREDICTED: 60S ribosomal protein L36-2-like [Cucumis melo]	0.747	0.001	93.2	2e-25	Ribosomal protein L36E	COG5051
	5246	XP_008450645.1	PREDICTED: eukaryotic translation initiation factor 6-2 [Cucumis melo]	0.516	0.048	96.7	9e-24	Translation initiation factor 6 (eIF-6)	COG1976
	356	XP_008447738.1	PREDICTED: protein translation factor SUI1 homolog 1-like [Cucumis melo]	1.291	0.002	117	5e-35	Translation initiation factor 1 (eIF-1/SUI1) and related proteins	COG0023
	4369	XP_008458587.1	PREDICTED: 60S ribosomal protein L10a [Cucumis melo]	1.267	0.001	48.9	2e-06	Ribosomal protein L1	COG0081
	4962	XP_008448735.1	PREDICTED: phenylalanine--tRNA ligase alpha subunit cytoplasmic [Cucumis melo]	1.204	0.001	134	9e-35	Phenylalanyl-tRNA synthetase alpha subunit	COG0016
	5212	XP_008462316.1	PREDICTED: 40S ribosomal protein S3-3 [Cucumis melo]	1.23	0.001	48.9	2e-06	Ribosomal protein S3	COG0092
	5228	XP_008445497.1	PREDICTED: 60S ribosomal protein L17-2-like [Cucumis melo]	1.312	0.007	68.6	3e-14	Ribosomal protein L22	COG0091
Transcription	17	XP_008454667.1	PREDICTED: mitogen-activated protein kinase kinase kinase NPK1 isoform X5 [Cucumis melo]	0.516	0.048	95.9	2e-20	Serine/threonine protein kinase	COG0515
	723	XP_008449851.1	PREDICTED: CBL-interacting serine/threonine-protein kinase 3 [Cucumis melo]	0.802	0.017	108	4e-25	Serine/threonine protein kinase	COG0515
	2656	XP_008451725.1	PREDICTED: probable LRR receptor-like serine/threonine-protein kinase At1g53430 isoform X1 [Cucumis melo]	0.825	0.017	78.2	2e-14	Serine/threonine protein kinase	COG0515
	3937	XP_008466237.1	PREDICTED: myb-related protein 3R-1-like [Cucumis melo]	0.566	0.008	52.8	3e-06	Myb superfamily proteins, including transcription factors and mRNA splicing factors	COG5147
	1621	XP_008442585.1	PREDICTED: serine/threonine-protein kinase AFC1 isoform X3 [Cucumis melo]	1.338	0.009	53.1	7e-07	Serine/threonine protein kinase	COG0515
	3885	XP_008451160.1	PREDICTED: serine/threonine-protein kinase At5g01020 [Cucumis melo]	1.254	0.001	66.2	2e-11	Serine/threonine protein kinase	COG0515
	3925	XP_008462012.1	PREDICTED: phototropin-2-like isoform X2 [Cucumis melo]	2.007	0.043	81.6	5e-16	Serine/threonine protein kinase	COG0515
	4015	XP_008455753.1	PREDICTED: nascent polypeptide-associated complex subunit alpha-like protein 1 [Cucumis melo]	1.207	0.01	91.7	7e-23	Transcription factor homologous to NACalpha-BTF3	COG1308
	4816	XP_008453516.1	PREDICTED: LOW QUALITY PROTEIN: serine/threonine-protein kinase TOUSLED [Cucumis melo]	2.001	0.043	88.2	9e-18	Serine/threonine protein kinase	COG0515
Replication, recombination and repair	17	XP_008454667.1	PREDICTED: mitogen-activated protein kinase kinase kinase NPK1 isoform X5 [Cucumis melo]	0.516	0.048	95.9	2e-20	Serine/threonine protein kinase	COG0515
	723	XP_008449851.1	PREDICTED: CBL-interacting serine/threonine-protein kinase 3 [Cucumis melo]	0.802	0.017	108	4e-25	Serine/threonine protein kinase	COG0515
	836	XP_008461811.1	PREDICTED: DNA topoisomerase 2 [Cucumis melo]	0.506	0.046	139	2e-33	Type IIA topoisomerase (DNA gyrase/topo II, topoisomerase IV), B subunit	COG0187
	1947	XP_008459399.1	PREDICTED: DNA repair protein recA homolog 3 mitochondrial-like [Cucumis melo]	0.796	0.004	367	6e-125	RecA/RadA recombinase	COG0468
	2656	XP_008451725.1	PREDICTED: probable LRR receptor-like serine/threonine-protein kinase At1g53430 isoform X1 [Cucumis melo]	0.825	0.017	78.2	2e-14	Serine/threonine protein kinase	COG0515
	1621	XP_008442585.1	PREDICTED: serine/threonine-protein kinase AFC1 isoform X3 [Cucumis melo]	1.338	0.009	53.1	7e-07	Serine/threonine protein kinase	COG0515
	1767	XP_008460640.1	PREDICTED: cryptochrome-1 [Cucumis melo]	1.224	0.001	135	2e-33	Deoxyribodipyrimidine photolyase	COG0415
	3885	XP_008451160.1	PREDICTED: serine/threonine-protein kinase At5g01020 [Cucumis melo]	1.254	0.001	66.2	2e-11	Serine/threonine protein kinase	COG0515
	3925	XP_008462012.1	PREDICTED: phototropin-2-like isoform X2 [Cucumis melo]	2.007	0.043	81.6	5e-16	Serine/threonine protein kinase	COG0515
	4742	XP_008438378.1	PREDICTED: chromosome transmission fidelity protein 18 homolog [Cucumis melo]	1.427	0.028	52	3e-06	ATPase involved in DNA replication	COG0470
	4816	XP_008453516.1	PREDICTED: LOW QUALITY PROTEIN: serine/threonine-protein kinase TOUSLED [Cucumis melo]	2.001	0.043	88.2	9e-18	Serine/threonine protein kinase	COG0515
	5057	XP_008463705.1	PREDICTED: uncharacterized protein At4g28440-like [Cucumis melo]	1.224	0.001	57	2e-10	Single-stranded DNA-binding replication protein A (RPA), large (70 kD) subunit and related ssDNA-binding proteins	COG1599
Cell wall/membrane/envelope biogenesis	931	XP_008437386.1	PREDICTED: probable polygalacturonase [Cucumis melo]	0.828	0.044	52.4	1e-06	Endopolygalacturonase	COG5434
	4386	XP_008455575.1	PREDICTED: probable galacturonosyltransferase 9 [Cucumis melo]	0.817	0.011	55.8	1e-07	Lipopolysaccharide biosynthesis proteins, LPS:glycosyltransferases	COG1442
	296	XP_008451956.1	PREDICTED: UDP-glucose 4-epimerase GEPI48-like [Cucumis melo]	1.315	0.001	276	1e-90	UDP-glucose 4-epimerase	COG1087
	1245	XP_008448031.1	PREDICTED: uncharacterized protein At5g02240 [Cucumis melo]	1.221	0.001	48.5	5e-06	Predicted nucleoside-diphosphate-sugar epimerases	COG0702
	3945	XP_008463469.1	PREDICTED: UDP-glucuronic acid decarboxylase 5 isoform X1 [Cucumis melo]	1.207	0.001	131	2e-35	Nucleoside-diphosphate-sugar epimerases	COG0451
Posttranslational modification, protein turnover, chaperones	187	XP_008459467.1	PREDICTED: T-complex protein 1 subunit zeta 1 [Cucumis melo]	0.773	0.001	266	1e-81	Chaperonin GroEL (HSP60 family)	COG0459
	669	XP_008450926.1	PREDICTED: thiol protease aleurain-like [Cucumis melo]	0.709	0.001	49.3	6e-06	Cysteine protease	COG4870
	772	XP_008459619.1	PREDICTED: phosducin-like protein 3 [Cucumis melo]	0.77	0.01	54.3	3e-08	Thiol-disulfide isomerase and thioredoxins	COG0526
	955	XP_008455288.1	PREDICTED: ATP-dependent zinc metalloprotease FTSH 2 chloroplastic [Cucumis melo]	0.818	0.001	505	3e-171	ATP-dependent Zn proteases	COG0465
	1020	XP_008440346.1	PREDICTED: subtilisin-like protease SBT1.7 [Cucumis melo]	0.831	0.001	50.1	9e-06	Subtilisin-like serine proteases	COG1404
	1469	XP_008462390.1	PREDICTED: T-complex protein 1 subunit delta [Cucumis melo]	0.636	0.001	357	1e-116	Chaperonin GroEL (HSP60 family)	COG0459
	2154	XP_008465336.1	PREDICTED: cathepsin B-like isoform X2 [Cucumis melo]	0.83	0.002	54.7	1e-07	Cysteine protease	COG4870
	2667	XP_008443511.1	PREDICTED: peptidyl-prolyl cis-trans isomerase CYP38 chloroplastic [Cucumis melo]	0.776	0.001	50.8	2e-06	Peptidyl-prolyl cis-trans isomerase (rotamase) - cyclophilin family	COG0652
	2838	XP_008439283.1	PREDICTED: glutaminyl-peptide cyclotransferase [Cucumis melo]	0.673	0.02	101	1e-24	Glutamine cyclotransferase	COG3823
	2982	XP_008452941.1	PREDICTED: ATP-dependent zinc metalloprotease FTSH chloroplastic [Cucumis melo]	0.766	0.001	546	0.0001	ATP-dependent Zn proteases	COG0465
	3095	XP_008460870.1	PREDICTED: glutathione S-transferase 2-like [Cucumis melo]	0.827	0.005	60.5	1e-10	Glutathione S-transferase	COG0625
	3155	XP_008451290.1	PREDICTED: peptidyl-prolyl cis-trans isomerase CYP63 [Cucumis melo]	0.788	0.003	100	1e-23	Peptidyl-prolyl cis-trans isomerase (rotamase) - cyclophilin family	COG0652
	3940	XP_008457681.1	PREDICTED: subtilisin-like protease SBT1.6 [Cucumis melo]	0.668	0.023	51.6	6e-06	Subtilisin-like serine proteases	COG1404
	4007	XP_008451008.1	PREDICTED: ruBisCO large subunit-binding protein subunit beta chloroplastic [Cucumis melo]	0.783	0.001	543	0.0003	Chaperonin GroEL (HSP60 family)	COG0459
	4692	XP_008463017.1	PREDICTED: uncharacterized protein LOC103501260 [Cucumis melo]	0.823	0.013	54.3	2e-07	Uncharacterized protein conserved in bacteria containing thioredoxin-like domain	COG4759
	5252	XP_008465363.1	PREDICTED: ruBisCO large subunit-binding protein subunit alpha [Cucumis melo]	0.79	0.001	538	8e-06	Chaperonin GroEL (HSP60 family)	COG0459
	5282	XP_008442639.1	PREDICTED: E3 ubiquitin-protein ligase UPL4 [Cucumis melo]	0.453	0.034	87	2e-16	Ubiquitin-protein ligase	COG5021
	52	XP_008457419.1	PREDICTED: 18.5 kDa class I heat shock protein-like [Cucumis melo]	1.603	0.001	52.8	1e-08	Molecular chaperone (small heat shock protein)	COG0071
	87	XP_008438682.1	PREDICTED: heat shock 70 kDa protein 8 [Cucumis melo]	1.737	0.001	209	4e-59	Molecular chaperone	COG0443
	154	XP_008452767.2	PREDICTED: 17.9 kDa class II heat shock protein-like [Cucumis melo]	1.95	0.001	44.7	1e-05	Molecular chaperone (small heat shock protein)	COG0071
	304	XP_008455490.1	PREDICTED: dnaJ homolog subfamily B member 1 [Cucumis melo]	1.307	0.013	106	2e-25	DnaJ-class molecular chaperone with C-terminal Zn finger domain	COG0484
	312	XP_008450042.1	PREDICTED: class I heat shock protein-like [Cucumis melo]	3.994	0.001	46.6	1e-06	Molecular chaperone (small heat shock protein)	COG0071
	908	XP_008460863.1	PREDICTED: glutathione S-transferase zeta class-like [Cucumis melo]	1.374	0.001	56.6	3e-09	Glutathione S-transferase	COG0625
	1062	XP_008454987.1	PREDICTED: 22.0 kDa heat shock protein-like [Cucumis melo]	1.841	0.001	47.8	1e-06	Molecular chaperone (small heat shock protein)	COG0071
	1304	XP_008437664.1	PREDICTED: small heat shock protein chloroplastic [Cucumis melo]	3.274	0.001	48.1	2e-06	Molecular chaperone (small heat shock protein)	COG0071
	1413	XP_016901176.1	PREDICTED: probable glutathione S-transferase parC isoform X2 [Cucumis melo]	1.339	0.001	47.8	3e-06	Glutathione S-transferase	COG0625
	1508	XP_008450536.1	PREDICTED: heat shock 70 kDa protein [Cucumis melo]	1.993	0.001	550	0.0007	Molecular chaperone	COG0443
	1561	XP_008455767.1	PREDICTED: protein GrpE [Cucumis melo]	1.288	0.001	76.6	6e-16	Molecular chaperone GrpE (heat shock protein)	COG0576
	2165	XP_008459498.1	PREDICTED: 22.0 kDa class IV heat shock protein [Cucumis melo]	1.7	0.004	49.7	2e-07	Molecular chaperone (small heat shock protein)	COG0071
	2263	XP_008463154.1	PREDICTED: 15.7 kDa heat shock protein peroxisomal [Cucumis melo]	1.365	0.001	45.4	3e-06	Molecular chaperone (small heat shock protein)	COG0071
	2272	XP_008454491.1	PREDICTED: 26.5 kDa heat shock protein mitochondrial [Cucumis melo]	2.727	0.01	45.8	9e-06	Molecular chaperone (small heat shock protein)	COG0071
	2626	XP_008463198.1	PREDICTED: 18.1 kDa class I heat shock protein-like [Cucumis melo]	1.573	0.001	52.8	7e-09	Molecular chaperone (small heat shock protein)	COG0071
	2699	XP_008451766.1	PREDICTED: ubiquitin-conjugating enzyme E2 36 [Cucumis melo]	1.223	0.011	64.7	3e-13	Ubiquitin-protein ligase	COG5078
	2747	XP_008439115.1	PREDICTED: ATP-dependent Clp protease ATP-binding subunit CLPT1 chloroplastic-like [Cucumis melo]	1.237	0.005	55.8	2e-08	ATPases with chaperone activity, ATP-binding subunit	COG0542
	3072	XP_008461924.1	PREDICTED: stromal 70 kDa heat shock-related protein chloroplastic-like [Cucumis melo]	1.613	0.001	676	0.0001	Molecular chaperone	COG0443
	3539	XP_008439811.1	PREDICTED: dnaJ protein homolog 1-like [Cucumis melo]	1.251	0.041	98.2	2e-22	DnaJ-class molecular chaperone with C-terminal Zn finger domain	COG0484
	3794	XP_008464642.1	PREDICTED: 17.8 kDa class I heat shock protein-like [Cucumis melo]	1.961	0.046	54.3	2e-09	Molecular chaperone (small heat shock protein)	COG0071
	3846	XP_008448675.1	PREDICTED: 18.1 kDa class I heat shock protein-like [Cucumis melo]	3.28	0.015	51.2	2e-08	Molecular chaperone (small heat shock protein)	COG0071
	3852	XP_008456407.1	PREDICTED: small ubiquitin-related modifier 1 [Cucumis melo]	1.223	0.005	47.8	6e-08	Ubiquitin-like protein (sentrin)	COG5227
	3953	XP_008464137.1	PREDICTED: 26S proteasome non-ATPase regulatory subunit 11 homolog [Cucumis melo]	1.232	0.001	188	5e-55	26S proteasome regulatory complex component	COG5159
	4170	XP_008443031.1	PREDICTED: activator of 90 kDa heat shock protein ATPase homolog 1 [Cucumis melo]	1.228	0.001	54.7	2e-08	Activator of HSP90 ATPase	COG5580
	4226	XP_008452205.1	PREDICTED: 22.0 kDa class IV heat shock protein-like [Cucumis melo]	1.34	0.002	45.1	1e-05	Molecular chaperone (small heat shock protein)	COG0071
	4666	XP_008458784.1	PREDICTED: glutaredoxin-C6 [Cucumis melo]	1.288	0.005	67.8	2e-15	Glutaredoxin and related proteins	COG0695
	4708	XP_008448631.1	PREDICTED: glutathione S-transferase U8-like [Cucumis melo]	1.34	0.001	49.3	1e-06	Glutathione S-transferase	COG0625
	4717	XP_008440840.1	PREDICTED: proteasome subunit alpha type-7 [Cucumis melo]	1.33	0.001	112	1e-29	20S proteasome, alpha and beta subunits	COG0638
	4763	XP_008448699.1	PREDICTED: chaperone protein ClpB1 [Cucumis melo]	1.344	0.001	849	2e-07	ATPases with chaperone activity, ATP-binding subunit	COG0542
	4968	XP_008451606.1	PREDICTED: glutathione S-transferase-like [Cucumis melo]	1.226	0.04	63.2	1e-11	Glutathione S-transferase	COG0625
	5105	XP_008446109.1	PREDICTED: small heat shock protein chloroplastic-like [Cucumis melo]	1.541	0.001	47.8	2e-06	Molecular chaperone (small heat shock protein)	COG0071
	5193	XP_008439282.1	PREDICTED: heat shock protein 83 [Cucumis melo]	1.501	0.001	433	4e-143	Molecular chaperone, HSP90 family	COG0326
	5236	XP_008441387.1	PREDICTED: ribulose bisphosphate carboxylase/oxygenase activase chloroplastic [Cucumis melo]	1.237	0.001	52	2e-06	ATPases of the AAA+ class	COG0464
Inorganic ion transport and metabolism	3336	XP_008457516.1	PREDICTED: calcium-transporting ATPase 4 endoplasmic reticulum-type-like [Cucumis melo]	0.679	0.001	457	1e-144	Cation transport ATPase	COG0474
	3842	XP_008449243.1	PREDICTED: ethylene-insensitive protein 2 isoform X2 [Cucumis melo]	0.783	0.016	124	5e-29	Mn2+ and Fe2+ transporters of the NRAMP family	COG1914
Secondary metabolites biosynthesis, transport and catabolism	295	XP_008444105.1	PREDICTED: 3-oxoacyl-[acyl-carrier-protein] synthase I chloroplastic [Cucumis melo]	0.815	0.001	332	6e-110	3-oxoacyl-(acyl-carrier-protein) synthase	COG0304
	1106	XP_008450963.1	PREDICTED: 3-oxoacyl-[acyl-carrier-protein] synthase II chloroplastic [Cucumis melo]	0.827	0.023	318	5e-103	3-oxoacyl-(acyl-carrier-protein) synthase	COG0304
	2280	XP_008448720.1	PREDICTED: beta-amyrin 11-oxidase-like [Cucumis melo]	0.5	0.005	79.3	3e-15	Cytochrome P450	COG2124
	2638	XP_008455687.1	PREDICTED: putative methyltransferase DDB_G0268948 [Cucumis melo]	0.631	0.01	53.5	9e-08	SAM-dependent methyltransferases	COG0500
	2984	XP_008439061.1	PREDICTED: cytochrome P450 71A1-like [Cucumis melo]	0.814	0.029	73.9	1e-13	Cytochrome P450	COG2124
	4468	XP_008452936.1	PREDICTED: 4-coumarate--CoA ligase-like 5 [Cucumis melo]	0.8	0.001	221	2e-64	Acyl-CoA synthetases (AMP-forming)/AMP-acid ligases II	COG0318
	4621	NP_001284441.1	L-ascorbate oxidase [Cucumis melo]	0.652	0.001	71.2	2e-12	Putative multicopper oxidases	COG2132
	4715	XP_008465221.1	PREDICTED: phytanoyl-CoA dioxygenase isoform X3 [Cucumis melo]	0.776	0.011	57.4	6e-09	Protein involved in biosynthesis of mitomycin antibiotics/polyketide fumonisin	COG5285
	5110	XP_016900144.1	PREDICTED: cytochrome P450 71A1-like [Cucumis melo]	0.813	0.017	80.9	1e-15	Cytochrome P450	COG2124
	546	XP_016900282.1	PREDICTED: nicotinamidase 2-like isoform X3 [Cucumis melo]	1.385	0.003	68.6	6e-14	Amidases related to nicotinamidase	COG1335
	1411	XP_008452926.1	PREDICTED: L-ascorbate oxidase homolog [Cucumis melo]	1.225	0.001	53.9	5e-07	Putative multicopper oxidases	COG2132
General function prediction only	17	XP_008454667.1	PREDICTED: mitogen-activated protein kinase kinase kinase NPK1 isoform X5 [Cucumis melo]	0.516	0.048	95.9	2e-20	Serine/threonine protein kinase	COG0515
	723	XP_008449851.1	PREDICTED: CBL-interacting serine/threonine-protein kinase 3 [Cucumis melo]	0.802	0.017	108	4e-25	Serine/threonine protein kinase	COG0515
	729	XP_008452896.1	PREDICTED: LOW QUALITY PROTEIN: uncharacterized protein LOC103493781 [Cucumis melo]	0.809	0.001	53.5	1e-06	FOG: TPR repeat	COG0457
	1087	XP_008457691.1	PREDICTED: rac-like GTP-binding protein RAC1 [Cucumis melo]	0.798	0.02	48.9	2e-06	GTPase SAR1 and related small G proteins	COG1100
	1559	NP_001284473.1	endochitinase-like precursor [Cucumis melo]	0.793	0.001	109	5e-26	Uncharacterized protein contain chitin-binding domain type 3	COG3979
	1583	XP_016901241.1	PREDICTED: uncharacterized protein LOC103493288 isoform X2 [Cucumis melo]	0.715	0.034	53.1	6e-08	Predicted RNA-binding protein containing a PIN domain	COG3688
	1791	XP_008439050.1	PREDICTED: quinolinate synthase chloroplastic [Cucumis melo]	0.759	0.006	51.2	5e-07	SufE protein probably involved in Fe-S center assembly	COG2166
	2638	XP_008455687.1	PREDICTED: putative methyltransferase DDB_G0268948 [Cucumis melo]	0.631	0.01	53.5	9e-08	SAM-dependent methyltransferases	COG0500
	2656	XP_008451725.1	PREDICTED: probable LRR receptor-like serine/threonine-protein kinase At1g53430 isoform X1 [Cucumis melo]	0.825	0.017	78.2	2e-14	Serine/threonine protein kinase	COG0515
	2806	XP_008454190.1	PREDICTED: uncharacterized GTP-binding protein YjiA [Cucumis melo]	0.827	0.001	155	2e-43	Putative GTPases (G3E family)	COG0523
	3922	XP_008443884.1	PREDICTED: chitotriosidase-1-like [Cucumis melo]	0.819	0.013	55.5	9e-08	Predicted glycosyl hydrolase	COG3858
	4848	XP_008449100.1	PREDICTED: serine/arginine-rich splicing factor RS40-like isoform X1 [Cucumis melo]	0.765	0.008	46.2	6e-06	RNA-binding proteins (RRM domain)	COG0724
	5003	XP_008437215.1	PREDICTED: RHOMBOID-like protein 2 [Cucumis melo]	0.791	0.024	51.6	5e-07	Uncharacterized membrane protein (homolog of Drosophila rhomboid)	COG0705
	284	XP_008442454.1	PREDICTED: 26S proteasome non-ATPase regulatory subunit 7 homolog A [Cucumis melo]	1.4	0.001	80.9	8e-17	Predicted metal-dependent protease of the PAD1/JAB1 superfamily	COG1310
	657	XP_008449849.1	PREDICTED: calmodulin-7 [Cucumis melo]	1.338	0.001	45.1	1e-05	Ca2+-binding protein (EF-Hand superfamily)	COG5126
	1270	XP_008448265.1	PREDICTED: LOW QUALITY PROTEIN: aldo-keto reductase family 4 member C9-like [Cucumis melo]	1.223	0.001	188	1e-57	Aldo/keto reductases, related to diketogulonate reductase	COG0656
	1326	XP_008451486.1	PREDICTED: GTP-binding protein SAR1A [Cucumis melo]	1.469	0.001	72	3e-15	GTPase SAR1 and related small G proteins	COG1100
	1621	XP_008442585.1	PREDICTED: serine/threonine-protein kinase AFC1 isoform X3 [Cucumis melo]	1.338	0.009	53.1	7e-07	Serine/threonine protein kinase	COG0515
	1986	XP_008440018.1	PREDICTED: U3 small nucleolar RNA-associated protein 6 homolog [Cucumis melo]	1.262	0.017	99	2e-22	Uncharacterized conserved protein, contains HAT (Half-A-TPR) repeat	COG5191
	2978	XP_008437230.1	PREDICTED: elicitor-responsive protein 3 [Cucumis melo]	1.315	0.001	47.4	3e-06	Ca2+-dependent lipid-binding protein, contains C2 domain	COG5038
	3034	XP_008464441.1	PREDICTED: SNF1-related protein kinase regulatory subunit gamma-1 [Cucumis melo]	1.202	0.001	46.6	8e-06	FOG: CBS domain	COG0517
	3366	XP_008448041.1	PREDICTED: NADP-dependent D-sorbitol-6-phosphate dehydrogenase-like [Cucumis melo]	1.231	0.001	183	2e-55	Aldo/keto reductases, related to diketogulonate reductase	COG0656
	3695	XP_008448040.1	PREDICTED: NADP-dependent D-sorbitol-6-phosphate dehydrogenase-like [Cucumis melo]	1.327	0.001	183	6e-56	Aldo/keto reductases, related to diketogulonate reductase	COG0656
	3885	XP_008451160.1	PREDICTED: serine/threonine-protein kinase At5g01020 [Cucumis melo]	1.254	0.001	66.2	2e-11	Serine/threonine protein kinase	COG0515
	3925	XP_008462012.1	PREDICTED: phototropin-2-like isoform X2 [Cucumis melo]	2.007	0.043	81.6	5e-16	Serine/threonine protein kinase	COG0515
	4240	XP_008453001.1	PREDICTED: germin-like protein 5-1 [Cucumis melo]	1.29	0.001	60.1	4e-10	Thermophilic glucose-6-phosphate isomerase and related metalloenzymes	COG2140
	4269	XP_008448895.1	PREDICTED: hsp70-Hsp90 organizing protein 3-like [Cucumis melo]	1.253	0.001	52.4	1e-06	FOG: TPR repeat	COG0457
	4617	XP_008444124.2	PREDICTED: probable calcium-binding protein CML29 [Cucumis melo]	1.459	0.01	60.5	1e-11	Ca2+-binding protein (EF-Hand superfamily)	COG5126
	4816	XP_008453516.1	PREDICTED: LOW QUALITY PROTEIN: serine/threonine-protein kinase TOUSLED [Cucumis melo]	2.001	0.043	88.2	9e-18	Serine/threonine protein kinase	COG0515
	4934	XP_008448277.1	PREDICTED: aldo-keto reductase family 4 member C9-like [Cucumis melo]	1.274	0.001	189	1e-57	Aldo/keto reductases, related to diketogulonate reductase	COG0656
Function unknown	1775	XP_008437865.1	PREDICTED: ORM1-like protein 3 [Cucumis melo]	0.819	0.022	49.7	1e-07	Predicted membrane protein	COG5081
	3282	XP_008457800.1	PREDICTED: STS14 protein [Cucumis melo]	0.719	0.001	54.7	1e-08	Uncharacterized protein with SCP/PR1 domains	COG2340
	3412	XP_008444013.1	PREDICTED: uncharacterized endoplasmic reticulum membrane protein YGL010W-like [Cucumis melo]	0.657	0.016	50.8	1e-07	Predicted membrane protein	COG4539
	2295	XP_008458673.1	PREDICTED: protein phosphatase 1 regulatory subunit pprA [Cucumis melo]	1.246	0.001	49.3	6e-06	Leucine-rich repeat (LRR) protein	COG4886
	2619	XP_008441647.1	PREDICTED: protein HEAT-STRESS-ASSOCIATED 32 [Cucumis melo]	1.429	0.001	62	1e-10	Uncharacterized conserved protein	COG1809
	3293	XP_008440273.2	PREDICTED: leucine-rich repeat receptor protein kinase EMS1-like partial [Cucumis melo]	1.478	0.026	52.4	1e-06	Leucine-rich repeat (LRR) protein	COG4886
Signal transduction mechanisms	17	XP_008454667.1	PREDICTED: mitogen-activated protein kinase kinase kinase NPK1 isoform X5 [Cucumis melo]	0.516	0.048	95.9	2e-20	Serine/threonine protein kinase	COG0515
	723	XP_008449851.1	PREDICTED: CBL-interacting serine/threonine-protein kinase 3 [Cucumis melo]	0.802	0.017	108	4e-25	Serine/threonine protein kinase	COG0515
	2656	XP_008451725.1	PREDICTED: probable LRR receptor-like serine/threonine-protein kinase At1g53430 isoform X1 [Cucumis melo]	0.825	0.017	78.2	2e-14	Serine/threonine protein kinase	COG0515
	582	XP_008460941.1	PREDICTED: uncharacterized protein LOC103499676 [Cucumis melo]	1.232	0.001	45.1	8e-06	Universal stress protein UspA and related nucleotide-binding proteins	COG0589
	657	XP_008449849.1	PREDICTED: calmodulin-7 [Cucumis melo]	1.338	0.001	45.1	1e-05	Ca2+-binding protein (EF-Hand superfamily)	COG5126
	1374	XP_008442491.1	PREDICTED: uncharacterized protein C167.05 [Cucumis melo]	1.299	0.001	48.1	5e-07	Universal stress protein UspA and related nucleotide-binding proteins	COG0589
	1621	XP_008442585.1	PREDICTED: serine/threonine-protein kinase AFC1 isoform X3 [Cucumis melo]	1.338	0.009	53.1	7e-07	Serine/threonine protein kinase	COG0515
	1999	XP_008463151.1	PREDICTED: universal stress protein A-like protein [Cucumis melo]	1.427	0.001	46.2	4e-06	Universal stress protein UspA and related nucleotide-binding proteins	COG0589
	2074	XP_008466176.1	PREDICTED: 14-3-3-like protein B [Cucumis melo]	1.204	0.001	201	5e-64	14-3-3 family protein	COG5040
	2487	XP_008458388.1	PREDICTED: two-component response regulator ARR2-like isoform X1 [Cucumis melo]	2.11	0.037	61.2	9e-11	FOG: CheY-like receiver	COG0784
	2536	XP_008460912.1	PREDICTED: protein BOLA2 [Cucumis melo]	1.296	0.001	50.4	6e-09	Stress-induced morphogen (activity unknown)	COG0271
	3113	XP_008466219.1	PREDICTED: 14-3-3-like protein [Cucumis melo]	1.229	0.001	215	3e-69	14-3-3 family protein	COG5040
	3885	XP_008451160.1	PREDICTED: serine/threonine-protein kinase At5g01020 [Cucumis melo]	1.254	0.001	66.2	2e-11	Serine/threonine protein kinase	COG0515
	3925	XP_008462012.1	PREDICTED: phototropin-2-like isoform X2 [Cucumis melo]	2.007	0.043	81.6	5e-16	Serine/threonine protein kinase	COG0515
	4617	XP_008444124.2	PREDICTED: probable calcium-binding protein CML29 [Cucumis melo]	1.459	0.01	60.5	1e-11	Ca2+-binding protein (EF-Hand superfamily)	COG5126
	4816	XP_008453516.1	PREDICTED: LOW QUALITY PROTEIN: serine/threonine-protein kinase TOUSLED [Cucumis melo]	2.001	0.043	88.2	9e-18	Serine/threonine protein kinase	COG0515
	4836	XP_008444853.1	PREDICTED: 14-3-3-like protein [Cucumis melo]	1.211	0.001	219	7e-71	14-3-3 family protein	COG5040
Intracellular trafficking, secretion, and vesicular transport	213	XP_008437616.1	PREDICTED: importin subunit beta-1 [Cucumis melo]	1.216	0.01	77	8e-14	Karyopherin (importin) beta	COG5215
Cytoskeleton	1016	XP_008444814.1	PREDICTED: tubulin beta chain [Cucumis melo]	0.785	0.027	202	4e-59	Tubulin	COG5023
	1351	XP_008448943.1	PREDICTED: tubulin beta chain-like [Cucumis melo]	0.344	0.001	204	7e-60	Tubulin	COG5023
	1485	XP_008464962.1	PREDICTED: tubulin alpha-3 chain-like [Cucumis melo]	0.688	0.001	205	3e-60	Tubulin	COG5023
	2287	XP_008437269.1	PREDICTED: tubulin beta chain-like [Cucumis melo]	0.386	0.002	204	7e-60	Tubulin	COG5023
	3327	XP_008442483.1	PREDICTED: tubulin beta chain-like [Cucumis melo]	0.353	0.047	208	1e-61	Tubulin	COG5023
	3465	XP_008449885.1	PREDICTED: tubulin alpha-3 chain [Cucumis melo]	0.538	0.001	197	2e-57	Tubulin	COG5023
	3721	XP_008445559.1	PREDICTED: tubulin beta chain [Cucumis melo]	0.771	0.001	201	1e-58	Tubulin	COG5023
	4598	XP_008454421.1	PREDICTED: tubulin alpha chain [Cucumis melo]	0.364	0.001	202	5e-59	Tubulin	COG5023
	657	XP_008449849.1	PREDICTED: calmodulin-7 [Cucumis melo]	1.338	0.001	45.1	1e-05	Ca2+-binding protein (EF-Hand superfamily)	COG5126
	4617	XP_008444124.2	PREDICTED: probable calcium-binding protein CML29 [Cucumis melo]	1.459	0.01	60.5	1e-11	Ca2+-binding protein (EF-Hand superfamily)	COG5126
