# Supplementary material for: iTRAQ-based quantitative proteomics analysis of cantaloupe (Cucumis melo var. saccharinus) after cold storage
Source: BMC Genomics. 2020 Jun 3;21:390. doi: 10.1186/s12864-020-06797-3 (PMC7268308; doi:10.1186/s12864-020-06797-3)
Supplement: Supplementary file 4 — Additional file 4: Table S4. Gene Ontology (GO) annotation of DEPs in GE and JS after cold treatment. [file 12864_2020_6797_MOESM4_ESM.xls]

## Sheet: Table S4-1
Table S4-1 Gene Ontology of proteins (GO) annotation of differentially expressed proteins in GE after cold treatment
Cluster	GO_term	0d VS 12d	P-value	0d VS 24d	P-value	Accession
Cellular Component	cytosolic part	19	1.38105e-07	21	0.0425639	GO:0044445
	ribosome	24	3.8395e-06	36	2.66248e-06	GO:0005840
	ribonucleoprotein complex	27	8.27055e-06	39	3.33681e-06	GO:1990904
	intracellular ribonucleoprotein complex	27	8.27055e-06	39	3.33681e-06	GO:0030529
	cytoplasmic part	81	8.27055e-06	95	0.0059	GO:0044444
	plastid	32	1.19053e-05	39	0.00214357	GO:0009536
	plastid thylakoid	8	5.18699e-05	6	0.00169	GO:0031976
	intracellular	116	5.50104e-05	140	0.0094	GO:0005622
	organelle	89	5.50669e-05	111	2.0597e-06	GO:0043226
	cell	126	7.74311e-05	152	0.0143073	GO:0005623
	plastid thylakoid membrane	8	0.000195036	6	4.6e-08	GO:0055035
	intracellular part	110	0.00138873	136	1.7e-07	GO:0044424
	membrane	62	0.00210552	74	4.85961e-09	GO:0016020
	chloroplast thylakoid	8	0.00412927	6	1.1e-12	GO:0009534
	plastid part	24	0.00507425	16	5.7e-10	GO:0044435
	photosynthetic membrane	8	0.00507425	6	1.2e-14	GO:0034357
	thylakoid membrane	14	0.00580965	6	0.00112505	GO:0042651
	intracellular organelle part	53	0.00599521	67	3.74142e-06	GO:0044446
	cytoplasm	99	0.0103461	120	0.000437215	GO:0005737
	intracellular non-membrane-bounded organelle	37	0.0103461	53	4.76961e-08	GO:0043232
	organelle lumen	16	0.0105001	23	1.2e-06	GO:0043233
	membrane-enclosed lumen	17	0.0107443	24	0.034925	GO:0031974
	cell part	126	0.0140993	152	0.00580965	GO:0044464
	thylakoid	11	0.0148149	10	0.0143073	GO:0009579
	thylakoid part	9	0.0153748	7	0.000771036	GO:0044436
	cytosol	28	0.0187944	33	0.000712233	GO:0005829
	non-membrane-bounded organelle	37	0.0191414	53	0.00873656	GO:0043228
	intracellular organelle	89	0.0191414	111	0.0117295	GO:0043229
	organelle subcompartment	8	0.0191414	6	0.02832	GO:0031984
	chloroplast	32	0.0204664	39	0.00168836	GO:0009507
	chloroplast part	15	0.0223401	16	0.00743198	GO:0044434
	organelle part	53	0.0267175	67	0.0133098	GO:0044422
Biological Process	single organism process	45	9.53555e-11	57	0.0002001	GO:0044699
	single organism metabolic process	57	8.7e-10	77	0.0031975	GO:0044710
	biosynthetic process	37	6.85555e-08	64	0.0017223	GO:0009058
	organic substance metabolic process	108	6.85555e-08	148	9.72e-05	GO:0071704
	organic substance biosynthetic process	35	1.358e-08	61	0.00159655	GO:1901576
	response to abiotic stimulus	34	1.113e-07	33	0.0590448	GO:0009628
	response to stress	42	1.27061e-07	41	2.03697e-05	GO:0006950
	cellular process	104	4.10931e-07	145	0.000272527	GO:0009987
	response to stimulus	60	6.00429e-06	62	0.000933468	GO:0050896
	photosynthesis	7	0.000118969	3	0.0490448	GO:0015979
	metabolic process	135	0.000270311	182	0.0328927	GO:0008152
	macromolecule biosynthetic process	23	0.000366958	43	0.00649019	GO:0009059
	macromolecule metabolic process	63	0.000419852	86	0.000600195	GO:0043170
	oxidation-reduction process	33	0.000468095	43	0.000525507	GO:0055114
	response to chemical stimulus	26	0.00167866	35	1.63238e-11	GO:0042221
Molecular Function	structural molecule activity	21	4.20502e-09	33	1e-08	GO:0005198
	structural constituent of ribosome	17	4.20502e-09	29	0.000258478	GO:0003735
	nucleic acid binding	-	-	24	1.89795e-06	GO:0003676
	catalytic activity	105	4.5881e-06	140	1.92257e-06	GO:0003824
	binding	101	5.5756e-05	139	0.00139449	GO:0005488
	heterocyclic compound binding	65	0.0035	83	0.00205874	GO:1901363

## Sheet: Table S4-2
Table S4-2 Gene Ontology (GO) annotation of differentially expressed proteins in JS after cold treatment
Cluster	GO_term	0d VS 12d	P-value	0d VS 24d	P-value	Accession
Cellular Component	cytosolic part	12	2.85077e-07	4	0.0002723	GO:0044445
	ribosome	29	1.89795e-06	11	0.00612358	GO:0005840
	ribonucleoprotein complex	32	1.89795e-06	11	2.40434e-05	GO:1990904
	intracellular ribonucleoprotein complex	32	1.89795e-06	11	2.40434e-05	GO:0030529
	cytoplasmic part	111	1.92257e-06	70	7.2519e-05	GO:0044444
	plastid	50	2.04791e-06	35	1.56918e-06	GO:0009536
	plastid thylakoid	15	2.66248e-06	10	6.766e-05	GO:0031976
	intracellular	137	3.33681e-06	102	1.2267e-08	GO:0005622
	organelle	120	3.50312e-06	81	3.38e-06	GO:0043226
	cell	144	3.74142e-06	109	2.5978e-05	GO:0005623
	plastid thylakoid membrane	14	3.74142e-06	10	0.00016985	GO:0055035
	intracellular part	132	0.000154045	100	9.865e-06	GO:0044424
	membrane	71	0.000437215	57	1.6e-05	GO:0016020
	chloroplast thylakoid	15	0.00052599	10	3.826e-05	GO:0009534
	plastid part	15	0.000604217	16	4.5383e-10	GO:0044435
	photosynthetic membrane	16	0.000691556	10	8.3617e-06	GO:0034357
	thylakoid membrane	8	0.000691556	10	0.000836972	GO:0042651
	intracellular organelle part	71	0.000712233	38	6.132e-06	GO:0044446
	cytoplasm	121	0.000740819	89	7.587e-05	GO:0005737
	intracellular non-membrane-bounded organelle	42	0.000771036	22	6.681e-06	GO:0043232
	organelle lumen	15	0.000936428	3	0.00589122	GO:0043233
	membrane-enclosed lumen	16	0.00104308	3	6.37857e-05	GO:0031974
	cell part	144	0.00104308	109	5.13476e-05	GO:0044464
	thylakoid	19	0.00112505	13	0.022237	GO:0009579
	thylakoid part	16	0.00125966	10	0.00210876	GO:0044436
	cytosol	21	0.00139449	20	0.000211365	GO:0005829
	non-membrane-bounded organelle	42	0.00188301	22	0.0001905	GO:0043228
	intracellular organelle	120	0.00200285	81	1.236e-05	GO:0043229
	organelle subcompartment	15	0.00205874	10	1.3827e-06	GO:0031984
	chloroplast	49	0.00214357	35	3.5678e-05	GO:0009507
	chloroplast part	24	0.00231494	16	1.28743e-06	GO:0044434
	organelle part	71	0.0137532	38	0.00516074	GO:0044422
Biological Process	single organism process	48	4.2911e-08	49	2.68773e-06	GO:0044699
	single organism metabolic process	59	9.02634e-08	53	1.6787e-05	GO:0044710
	biosynthetic process	49	1.80055e-07	39	0.00233677	GO:0009058
	organic substance metabolic process	102	4.23292e-06	89	2.75e-07	GO:0071704
	organic substance biosynthetic process	47	9.93302e-06	36	1.2556e-07	GO:1901576
	response to abiotic stimulus	24	2.03697e-05	29	7.968e-07	GO:0009628
	response to stress	31	2.72158e-05	31	9.6967e-05	GO:0006950
	cellular process	117	3.29269e-05	110	0.000275873	GO:0009987
	response to stimulus	44	3.86476e-05	55	6.13937e-05	GO:0050896
	photosynthesis	15	7.68554e-05	13	0.000123587	GO:0015979
	metabolic process	148	7.79399e-05	129	6.2358e-05	GO:0008152
	macromolecule biosynthetic process	36	7.79399e-05	17	0.00012522	GO:0009059
	macromolecule metabolic process	69	0.000136232	51	1.54e-06	GO:0043170
	oxidation-reduction process	38	0.000136232	20	0.00223525	GO:0055114
	response to chemical stimulus	18	0.000136232	27	5.9e-06	GO:0042221
Molecular Function	structural molecule activity	35	1.55354e-08	16	0.003338	GO:0005198
	structural constituent of ribosome	27	4.06866e-05	9	0.00056124	GO:0003735
	nucleic acid binding	29	4.26409e-05	12	0.000341	GO:0003676
	catalytic activity	114	0.000258478	101	0.000483681	GO:0003824
	binding	111	0.000258478	103	2.5756e-05	GO:0005488
	heterocyclic compound binding	67	0.000956573	61	2.835e-05	GO:1901363

## Sheet: Table S4-3
Table S4-3 Cold induced differentially expressed proteins in JS at the early cold treatment based on Gene Ontology (GO) annotation
Cluster	GO_term	Number	Accession
Cellular Component	cytosolic part	12	XP_008446013.1	XP_008459377.1	XP_008465194.1	XP_008445491.1	XP_008463199.1	XP_008446192.1	XP_008451369.1	XP_008457837.1	XP_008453374.1	XP_008456611.1	XP_008453835.1	XP_008440392.1
			GO:0044445	GO:0044445	GO:0044445	GO:0044445	GO:0044445	GO:0044445	GO:0044445	GO:0044445	GO:0044445	GO:0044445	GO:0044445	GO:0044445
	ribosome	29	XP_008454823.1	XP_008459233.1	XP_008459377.1	XP_008461453.1	XP_008465194.1	XP_008455742.1	XP_008445491.1	XP_008447511.1	XP_008467320.1	XP_008463199.1	XP_008451369.1	XP_008453374.1	XP_008457837.1	XP_008438517.1	XP_008456611.1	XP_008453835.1	XP_008458587.1	YP_004841825.1	XP_008462725.1	XP_008440392.1	XP_008450816.1	XP_008446013.1	XP_008446334.1	XP_008446192.1	XP_008445497.1	XP_016900931.1	XP_008461463.1	XP_008443526.1	XP_008447584.1
			GO:0005840	GO:0005840	GO:0005840	GO:0005840	GO:0005840	GO:0005840	GO:0005840	GO:0005840	GO:0005840	GO:0005840	GO:0005840	GO:0005840	GO:0005840	GO:0005840	GO:0005840	GO:0005840	GO:0005840	GO:0005840	GO:0005840	GO:0005840	GO:0005840	GO:0005840	GO:0005840	GO:0005840	GO:0005840	GO:0005840	GO:0005840	GO:0005840	GO:0005840
	ribonucleoprotein complex	32	XP_008454823.1	XP_008459233.1	XP_008459377.1	XP_008461453.1	XP_008465194.1	XP_008455742.1	XP_008445491.1	XP_008447511.1	XP_008467320.1	XP_008463199.1	XP_008460221.1	XP_008451369.1	XP_008453374.1	XP_008457837.1	XP_008438517.1	XP_008456611.1	XP_008453835.1	XP_008458587.1	YP_004841825.1	XP_008462725.1	XP_008440392.1	XP_008450816.1	XP_008446013.1	XP_008446334.1	XP_008449345.1	XP_008446192.1	XP_008445497.1	XP_016900931.1	XP_008461463.1	XP_008443526.1	XP_008447584.1	XP_008463022.1
			GO:1990904	GO:1990904	GO:1990904	GO:1990904	GO:1990904	GO:1990904	GO:1990904	GO:1990904	GO:1990904	GO:1990904	GO:1990904	GO:1990904	GO:1990904	GO:1990904	GO:1990904	GO:1990904	GO:1990904	GO:1990904	GO:1990904	GO:1990904	GO:1990904	GO:1990904	GO:1990904	GO:1990904	GO:1990904	GO:1990904	GO:1990904	GO:1990904	GO:1990904	GO:1990904	GO:1990904	GO:1990904
	intracellular ribonucleoprotein complex	32	XP_008454823.1	XP_008459233.1	XP_008459377.1	XP_008461453.1	XP_008465194.1	XP_008455742.1	XP_008445491.1	XP_008447511.1	XP_008467320.1	XP_008463199.1	XP_008460221.1	XP_008451369.1	XP_008453374.1	XP_008457837.1	XP_008438517.1	XP_008456611.1	XP_008453835.1	XP_008458587.1	YP_004841825.1	XP_008462725.1	XP_008440392.1	XP_008450816.1	XP_008446013.1	XP_008446334.1	XP_008449345.1	XP_008446192.1	XP_008445497.1	XP_016900931.1	XP_008461463.1	XP_008443526.1	XP_008447584.1	XP_008463022.1
			GO:1990904	GO:1990904	GO:1990904	GO:1990904	GO:1990904	GO:1990904	GO:1990904	GO:1990904	GO:1990904	GO:1990904	GO:1990904	GO:1990904	GO:1990904	GO:1990904	GO:1990904	GO:1990904	GO:1990904	GO:1990904	GO:1990904	GO:1990904	GO:1990904	GO:1990904	GO:1990904	GO:1990904	GO:1990904	GO:1990904	GO:1990904	GO:1990904	GO:1990904	GO:1990904	GO:1990904	GO:1990904
	cytoplasmic part	111	XP_008461453.1	XP_008455742.1	XP_008445491.1	XP_008442483.1	XP_008467304.1	XP_008463199.1	XP_008442676.2	XP_008451369.1	XP_008439583.1	XP_008450994.1	XP_008453835.1	XP_008458587.1	XP_008437066.1	XP_008446013.1	XP_008449241.1	XP_008450816.1	XP_008449263.1	XP_008451480.1	YP_004841779.1	YP_004841791.1	XP_008456624.1	XP_008454145.1	XP_008450299.1	XP_008454116.1	XP_008450002.1	XP_008445497.1	XP_008451826.1	XP_008462649.1	XP_008452941.1	XP_008448277.1	XP_008443526.1	YP_004841778.1	XP_008459233.1	YP_004841800.1	XP_008454148.1	XP_008448040.1	XP_008447511.1	XP_008439659.2	XP_008451486.1	XP_008466710.1	YP_004841825.1	XP_008463222.1	XP_008465890.1	XP_008455767.1	XP_008454291.1	XP_008446602.1	XP_008449345.1
			GO:0044444	GO:0044444	GO:0044444	GO:0044444	GO:0044444	GO:0044444	GO:0044444	GO:0044444	GO:0044444	GO:0044444	GO:0044444	GO:0044444	GO:0044444	GO:0044444	GO:0044444	GO:0044444	GO:0044444	GO:0044444	GO:0044444	GO:0044444	GO:0044444	GO:0044444	GO:0044444	GO:0044444	GO:0044444	GO:0044444	GO:0044444	GO:0044444	GO:0044444	GO:0044444	GO:0044444	GO:0044444	GO:0044444	GO:0044444	GO:0044444	GO:0044444	GO:0044444	GO:0044444	GO:0044444	GO:0044444	GO:0044444	GO:0044444	GO:0044444	GO:0044444	GO:0044444	GO:0044444	GO:0044444
	plastid	50	XP_008463093.1	XP_008445491.1	XP_008467304.1	XP_008444441.1	XP_008447719.1	XP_008451607.1	XP_008467065.1	XP_008439583.1	XP_008457837.1	XP_008445559.1	XP_008437066.1	XP_016901582.1	XP_008451766.1	XP_008446013.1	XP_008449241.1	YP_004841779.1	YP_004841791.1	YP_004841809.1	XP_008451606.1	XP_008457103.1	XP_008454116.1	XP_008450002.1	XP_008451826.1	XP_008452941.1	XP_008448277.1	XP_008437616.1	XP_008443526.1	XP_008446769.1	XP_008440128.1	YP_004841778.1	XP_008454148.1	YP_004841800.1	YP_004841836.1	XP_016903018.1	XP_008439659.2	XP_008466710.1	YP_004841825.1	XP_008463222.1	XP_008446602.1	XP_008445916.1	XP_016899843.1	XP_008463262.1	XP_008448589.1	XP_008453564.1	XP_008447563.1	XP_008465110.1	XP_008457014.1
			GO:0009536	GO:0009536	GO:0009536	GO:0009536	GO:0009536	GO:0009536	GO:0009536	GO:0009536	GO:0009536	GO:0009536	GO:0009536	GO:0009536	GO:0009536	GO:0009536	GO:0009536	GO:0009536	GO:0009536	GO:0009536	GO:0009536	GO:0009536	GO:0009536	GO:0009536	GO:0009536	GO:0009536	GO:0009536	GO:0009536	GO:0009536	GO:0009536	GO:0009536	GO:0009536	GO:0009536	GO:0009536	GO:0009536	GO:0009536	GO:0009536	GO:0009536	GO:0009536	GO:0009536	GO:0009536	GO:0009536	GO:0009536	GO:0009536	GO:0009536	GO:0009536	GO:0009536	GO:0009536	GO:0009536
	plastid thylakoid	15	YP_004841800.1	XP_008449241.1	XP_008463093.1	YP_004841779.1	YP_004841836.1	YP_004841809.1	XP_008467304.1	XP_008457103.1	XP_008448589.1	XP_008451826.1	XP_008452941.1	XP_008443526.1	XP_008466710.1	YP_004841778.1	YP_004841813.1
			GO:0031976	GO:0031976	GO:0031976	GO:0031976	GO:0031976	GO:0031976	GO:0031976	GO:0031976	GO:0031976	GO:0031976	GO:0031976	GO:0031976	GO:0031976	GO:0031976	GO:0031976
	intracellular	137	XP_008461453.1	XP_008455742.1	XP_008442483.1	XP_008467304.1	XP_008439583.1	XP_008457357.1	XP_008458587.1	XP_008437066.1	XP_008446013.1	XP_008449263.1	YP_004841791.1	XP_008456624.1	XP_008450299.1	XP_008448533.1	XP_008462649.1	XP_008452941.1	XP_008443526.1	YP_004841778.1	YP_004841800.1	XP_008454148.1	XP_008448040.1	XP_008462390.1	XP_008439659.2	XP_008451486.1	XP_008465890.1	XP_008459932.1	XP_008454291.1	XP_008446602.1	XP_008440840.1	XP_008459431.1	XP_008463262.1	XP_008446192.1	XP_008453155.1	XP_008463093.1	XP_008449137.1	XP_008465194.1	XP_008464962.1	XP_008441189.1	XP_008457751.1	XP_008444441.1	XP_008447719.1	XP_008460221.1	XP_008453374.1	XP_008457837.1	XP_008445559.1	XP_008439482.2	XP_008446913.1
			GO:0005622	GO:0005622	GO:0005622	GO:0005622	GO:0005622	GO:0005622	GO:0005622	GO:0005622	GO:0005622	GO:0005622	GO:0005622	GO:0005622	GO:0005622	GO:0005622	GO:0005622	GO:0005622	GO:0005622	GO:0005622	GO:0005622	GO:0005622	GO:0005622	GO:0005622	GO:0005622	GO:0005622	GO:0005622	GO:0005622	GO:0005622	GO:0005622	GO:0005622	GO:0005622	GO:0005622	GO:0005622	GO:0005622	GO:0005622	GO:0005622	GO:0005622	GO:0005622	GO:0005622	GO:0005622	GO:0005622	GO:0005622	GO:0005622	GO:0005622	GO:0005622	GO:0005622	GO:0005622	GO:0005622
	organelle	120	XP_008461453.1	XP_008455742.1	XP_008445491.1	XP_008442483.1	XP_008467304.1	XP_008463199.1	XP_008442676.2	XP_008451369.1	XP_008439583.1	XP_008450994.1	XP_008453835.1	XP_008458587.1	XP_008437066.1	XP_008446013.1	XP_008449241.1	XP_008450816.1	XP_008449263.1	XP_008451480.1	YP_004841779.1	YP_004841791.1	XP_008456624.1	XP_008454145.1	XP_008450299.1	XP_008454116.1	XP_008450002.1	XP_008445497.1	XP_008448533.1	XP_008451826.1	XP_008462649.1	XP_008452941.1	XP_008448277.1	XP_008443526.1	YP_004841778.1	XP_008459233.1	YP_004841800.1	XP_008454148.1	XP_008447511.1	XP_008439659.2	XP_008451486.1	XP_008466710.1	YP_004841825.1	XP_008463222.1	XP_008465890.1	XP_008455767.1	XP_008459932.1	XP_008454291.1	XP_008446602.1
			GO:0043226	GO:0043226	GO:0043226	GO:0043226	GO:0043226	GO:0043226	GO:0043226	GO:0043226	GO:0043226	GO:0043226	GO:0043226	GO:0043226	GO:0043226	GO:0043226	GO:0043226	GO:0043226	GO:0043226	GO:0043226	GO:0043226	GO:0043226	GO:0043226	GO:0043226	GO:0043226	GO:0043226	GO:0043226	GO:0043226	GO:0043226	GO:0043226	GO:0043226	GO:0043226	GO:0043226	GO:0043226	GO:0043226	GO:0043226	GO:0043226	GO:0043226	GO:0043226	GO:0043226	GO:0043226	GO:0043226	GO:0043226	GO:0043226	GO:0043226	GO:0043226	GO:0043226	GO:0043226	GO:0043226
	cell	144	XP_008461453.1	XP_008455742.1	XP_008442483.1	XP_008467304.1	XP_008439583.1	XP_008457357.1	XP_008458587.1	XP_008437066.1	XP_008446013.1	XP_008449263.1	YP_004841791.1	XP_008456624.1	XP_008453028.1	XP_008450299.1	XP_008448533.1	XP_008462649.1	XP_008452941.1	XP_008443526.1	YP_004841778.1	YP_004841800.1	XP_008454148.1	XP_008448040.1	XP_008462390.1	XP_008439659.2	XP_008451486.1	XP_008465890.1	XP_008459932.1	XP_008454291.1	XP_008446602.1	XP_008440840.1	XP_008459431.1	XP_008463262.1	XP_008446192.1	XP_008453155.1	XP_008463093.1	XP_008449137.1	XP_008465194.1	XP_008464962.1	XP_008441189.1	XP_008457751.1	XP_008444441.1	XP_008447719.1	XP_008460221.1	XP_008453374.1	XP_008457837.1	XP_008445559.1	XP_008439482.2
			GO:0005623	GO:0005623	GO:0005623	GO:0005623	GO:0005623	GO:0005623	GO:0005623	GO:0005623	GO:0005623	GO:0005623	GO:0005623	GO:0005623	GO:0005623	GO:0005623	GO:0005623	GO:0005623	GO:0005623	GO:0005623	GO:0005623	GO:0005623	GO:0005623	GO:0005623	GO:0005623	GO:0005623	GO:0005623	GO:0005623	GO:0005623	GO:0005623	GO:0005623	GO:0005623	GO:0005623	GO:0005623	GO:0005623	GO:0005623	GO:0005623	GO:0005623	GO:0005623	GO:0005623	GO:0005623	GO:0005623	GO:0005623	GO:0005623	GO:0005623	GO:0005623	GO:0005623	GO:0005623	GO:0005623
	plastid thylakoid membrane	14	YP_004841800.1	XP_008449241.1	XP_008463093.1	YP_004841779.1	YP_004841836.1	YP_004841809.1	XP_008467304.1	XP_008448589.1	XP_008451826.1	XP_008452941.1	XP_008443526.1	XP_008466710.1	YP_004841778.1	YP_004841813.1
			GO:0055035	GO:0055035	GO:0055035	GO:0055035	GO:0055035	GO:0055035	GO:0055035	GO:0055035	GO:0055035	GO:0055035	GO:0055035	GO:0055035	GO:0055035	GO:0055035
	intracellular part	132	XP_008461453.1	XP_008455742.1	XP_008442483.1	XP_008467304.1	XP_008439583.1	XP_008458587.1	XP_008437066.1	XP_008446013.1	XP_008449263.1	YP_004841791.1	XP_008456624.1	XP_008450299.1	XP_008448533.1	XP_008462649.1	XP_008452941.1	XP_008443526.1	YP_004841778.1	YP_004841800.1	XP_008454148.1	XP_008448040.1	XP_008462390.1	XP_008439659.2	XP_008451486.1	XP_008465890.1	XP_008459932.1	XP_008454291.1	XP_008446602.1	XP_008440840.1	XP_008459431.1	XP_008463262.1	XP_008446192.1	XP_008453155.1	XP_008463093.1	XP_008449137.1	XP_008465194.1	XP_008464962.1	XP_008441189.1	XP_008457751.1	XP_008444441.1	XP_008447719.1	XP_008460221.1	XP_008453374.1	XP_008457837.1	XP_008445559.1	XP_008439482.2	XP_008446913.1	XP_008451766.1
			GO:0044424	GO:0044424	GO:0044424	GO:0044424	GO:0044424	GO:0044424	GO:0044424	GO:0044424	GO:0044424	GO:0044424	GO:0044424	GO:0044424	GO:0044424	GO:0044424	GO:0044424	GO:0044424	GO:0044424	GO:0044424	GO:0044424	GO:0044424	GO:0044424	GO:0044424	GO:0044424	GO:0044424	GO:0044424	GO:0044424	GO:0044424	GO:0044424	GO:0044424	GO:0044424	GO:0044424	GO:0044424	GO:0044424	GO:0044424	GO:0044424	GO:0044424	GO:0044424	GO:0044424	GO:0044424	GO:0044424	GO:0044424	GO:0044424	GO:0044424	GO:0044424	GO:0044424	GO:0044424	GO:0044424
	membrane	71	XP_008457834.1	XP_008445491.1	XP_008467304.1	XP_008463199.1	XP_008442676.2	XP_008447349.1	XP_008451369.1	XP_008439583.1	XP_008448659.1	XP_008453835.1	XP_008437066.1	XP_008446239.1	XP_008446013.1	XP_008449241.1	XP_008449263.1	XP_008437888.1	XP_008451480.1	YP_004841779.1	XP_008454145.1	XP_008455488.1	XP_008451826.1	XP_008452941.1	XP_008443526.1	YP_004841778.1	YP_004841800.1	XP_008439659.2	XP_008448747.1	XP_008466710.1	XP_008463222.1	XP_008465890.1	XP_008463262.1	XP_008463093.1	XP_008459377.1	XP_008465194.1	XP_008464962.1	XP_008447719.1	XP_008467065.1	XP_008457837.1	XP_008453374.1	XP_008441854.1	XP_008445559.1	XP_008449287.1	XP_016901582.1	XP_008451766.1	XP_008460132.1	XP_008446913.1	XP_008439482.2
			GO:0016020	GO:0016020	GO:0016020	GO:0016020	GO:0016020	GO:0016020	GO:0016020	GO:0016020	GO:0016020	GO:0016020	GO:0016020	GO:0016020	GO:0016020	GO:0016020	GO:0016020	GO:0016020	GO:0016020	GO:0016020	GO:0016020	GO:0016020	GO:0016020	GO:0016020	GO:0016020	GO:0016020	GO:0016020	GO:0016020	GO:0016020	GO:0016020	GO:0016020	GO:0016020	GO:0016020	GO:0016020	GO:0016020	GO:0016020	GO:0016020	GO:0016020	GO:0016020	GO:0016020	GO:0016020	GO:0016020	GO:0016020	GO:0016020	GO:0016020	GO:0016020	GO:0016020	GO:0016020	GO:0016020
	chloroplast thylakoid	15	YP_004841800.1	XP_008449241.1	XP_008463093.1	YP_004841779.1	YP_004841836.1	YP_004841809.1	XP_008467304.1	XP_008457103.1	XP_008448589.1	XP_008451826.1	XP_008452941.1	XP_008443526.1	XP_008466710.1	YP_004841778.1	YP_004841813.1
			GO:0009534	GO:0009534	GO:0009534	GO:0009534	GO:0009534	GO:0009534	GO:0009534	GO:0009534	GO:0009534	GO:0009534	GO:0009534	GO:0009534	GO:0009534	GO:0009534	GO:0009534
	plastid part	15	YP_004841800.1	XP_008463093.1	XP_008454148.1	YP_004841836.1	XP_008467304.1	XP_008451607.1	XP_016901582.1	XP_008466710.1	XP_008463222.1	XP_008449241.1	YP_004841779.1	XP_016899843.1	YP_004841809.1	XP_008463262.1	XP_008451606.1	XP_008457103.1	XP_008448589.1	XP_008451826.1	XP_008452941.1	XP_008443526.1	XP_008457014.1	XP_008446769.1	YP_004841813.1	YP_004841778.1
			GO:0044435	GO:0044435	GO:0044435	GO:0044435	GO:0044435	GO:0044435	GO:0044435	GO:0044435	GO:0044435	GO:0044435	GO:0044435	GO:0044435	GO:0044435	GO:0044435	GO:0044435	GO:0044435	GO:0044435	GO:0044435	GO:0044435	GO:0044435	GO:0044435	GO:0044435	GO:0044435	GO:0044435
	photosynthetic membrane	16	YP_004841800.1	XP_008463093.1	YP_004841836.1	XP_008467304.1	XP_008441854.1	XP_008466710.1	XP_008449241.1	YP_004841779.1	YP_004841809.1	XP_008448589.1	XP_008451826.1	XP_008440181.1	XP_008452941.1	XP_008443526.1	YP_004841813.1	YP_004841778.1
			GO:0034357	GO:0034357	GO:0034357	GO:0034357	GO:0034357	GO:0034357	GO:0034357	GO:0034357	GO:0034357	GO:0034357	GO:0034357	GO:0034357	GO:0034357	GO:0034357	GO:0034357	GO:0034357
	thylakoid membrane	8	YP_004841800.1	XP_008449241.1	XP_008463093.1	YP_004841779.1	YP_004841836.1	YP_004841809.1	XP_008467304.1	XP_008448589.1	XP_008451826.1	XP_008452941.1	XP_008443526.1	XP_008466710.1	YP_004841778.1	YP_004841813.1
			GO:0042651	GO:0042651	GO:0042651	GO:0042651	GO:0042651	GO:0042651	GO:0042651	GO:0042651	GO:0042651	GO:0042651	GO:0042651	GO:0042651	GO:0042651	GO:0042651
	intracellular organelle part	71	XP_008461453.1	XP_008445491.1	XP_008442483.1	XP_008467304.1	XP_008463199.1	XP_008442676.2	XP_008451369.1	XP_008453835.1	XP_008458587.1	XP_008437066.1	XP_008446013.1	XP_008449241.1	XP_008449263.1	XP_008451480.1	YP_004841779.1	XP_008456624.1	XP_008445497.1	XP_008451826.1	XP_008452941.1	XP_008443526.1	YP_004841778.1	YP_004841800.1	XP_008454148.1	XP_008466710.1	YP_004841825.1	XP_008463222.1	XP_008465890.1	XP_008455767.1	XP_008459932.1	XP_008463262.1	XP_008446192.1	XP_008449373.1	XP_008463093.1	XP_008459377.1	XP_008465194.1	XP_008464962.1	XP_008457751.1	XP_008447719.1	XP_008451607.1	XP_008457837.1	XP_008453374.1	XP_008467065.1	XP_008445559.1	XP_008449287.1	XP_016901582.1	XP_008446913.1	XP_008439482.2
			GO:0044446	GO:0044446	GO:0044446	GO:0044446	GO:0044446	GO:0044446	GO:0044446	GO:0044446	GO:0044446	GO:0044446	GO:0044446	GO:0044446	GO:0044446	GO:0044446	GO:0044446	GO:0044446	GO:0044446	GO:0044446	GO:0044446	GO:0044446	GO:0044446	GO:0044446	GO:0044446	GO:0044446	GO:0044446	GO:0044446	GO:0044446	GO:0044446	GO:0044446	GO:0044446	GO:0044446	GO:0044446	GO:0044446	GO:0044446	GO:0044446	GO:0044446	GO:0044446	GO:0044446	GO:0044446	GO:0044446	GO:0044446	GO:0044446	GO:0044446	GO:0044446	GO:0044446	GO:0044446	GO:0044446
	cytoplasm	121	XP_008457834.1	XP_008461453.1	XP_008455742.1	XP_008445491.1	XP_008442483.1	XP_008467304.1	XP_008463199.1	XP_008442676.2	XP_008451369.1	XP_008439583.1	XP_008450994.1	XP_008453835.1	XP_008458587.1	XP_008437066.1	XP_008446013.1	XP_008449241.1	XP_008450816.1	XP_008449263.1	XP_008451480.1	YP_004841779.1	YP_004841791.1	XP_008456624.1	XP_008454145.1	XP_008450299.1	XP_008454116.1	XP_008450002.1	XP_008445497.1	XP_008448533.1	XP_008451826.1	XP_008462649.1	XP_008452941.1	XP_008448277.1	XP_008443526.1	YP_004841778.1	XP_008459233.1	YP_004841800.1	XP_008454148.1	XP_008448040.1	XP_008447511.1	XP_008462390.1	XP_008460863.1	XP_008439659.2	XP_008451486.1	XP_008466710.1	YP_004841825.1	XP_008463222.1	XP_008465890.1
			GO:0005737	GO:0005737	GO:0005737	GO:0005737	GO:0005737	GO:0005737	GO:0005737	GO:0005737	GO:0005737	GO:0005737	GO:0005737	GO:0005737	GO:0005737	GO:0005737	GO:0005737	GO:0005737	GO:0005737	GO:0005737	GO:0005737	GO:0005737	GO:0005737	GO:0005737	GO:0005737	GO:0005737	GO:0005737	GO:0005737	GO:0005737	GO:0005737	GO:0005737	GO:0005737	GO:0005737	GO:0005737	GO:0005737	GO:0005737	GO:0005737	GO:0005737	GO:0005737	GO:0005737	GO:0005737	GO:0005737	GO:0005737	GO:0005737	GO:0005737	GO:0005737	GO:0005737	GO:0005737	GO:0005737
	intracellular non-membrane-bounded organelle	42	XP_008459377.1	XP_008461453.1	XP_008465194.1	XP_008455742.1	XP_008445491.1	XP_008464962.1	XP_008442483.1	XP_008463199.1	XP_008451369.1	XP_008453374.1	XP_008457837.1	XP_008445559.1	XP_008453835.1	XP_008458587.1	XP_008462725.1	XP_008446013.1	XP_008450816.1	XP_008448943.1	XP_008445497.1	XP_008443526.1	XP_008449885.1	XP_008440128.1	XP_008454823.1	YP_004841800.1	XP_008459233.1	XP_008447511.1	XP_008437269.1	XP_008467320.1	XP_016903018.1	XP_008438517.1	XP_008456611.1	YP_004841825.1	XP_008440392.1	XP_008446334.1	XP_008449373.1	XP_008446192.1	XP_008448382.1	XP_016900931.1	XP_008449356.1	XP_008447563.1	XP_008461463.1	XP_008447584.1
			GO:0043232	GO:0043232	GO:0043232	GO:0043232	GO:0043232	GO:0043232	GO:0043232	GO:0043232	GO:0043232	GO:0043232	GO:0043232	GO:0043232	GO:0043232	GO:0043232	GO:0043232	GO:0043232	GO:0043232	GO:0043232	GO:0043232	GO:0043232	GO:0043232	GO:0043232	GO:0043232	GO:0043232	GO:0043232	GO:0043232	GO:0043232	GO:0043232	GO:0043232	GO:0043232	GO:0043232	GO:0043232	GO:0043232	GO:0043232	GO:0043232	GO:0043232	GO:0043232	GO:0043232	GO:0043232	GO:0043232	GO:0043232	GO:0043232
	organelle lumen	15	XP_008446013.1	XP_008459377.1	XP_008459932.1	XP_008449263.1	XP_008465194.1	XP_008445491.1	XP_008456624.1	XP_008449373.1	XP_008448382.1	XP_008451369.1	XP_008457837.1	XP_008447563.1	XP_008456611.1	XP_008453835.1	XP_008440128.1
			GO:0043233	GO:0043233	GO:0043233	GO:0043233	GO:0043233	GO:0043233	GO:0043233	GO:0043233	GO:0043233	GO:0043233	GO:0043233	GO:0043233	GO:0043233	GO:0043233	GO:0043233
	membrane-enclosed lumen	16	XP_008459377.1	XP_008465194.1	XP_008445491.1	XP_008457751.1	XP_008451369.1	XP_008457837.1	XP_008456611.1	XP_008453835.1	XP_008446013.1	XP_008449263.1	XP_008459932.1	XP_008456624.1	XP_008449373.1	XP_008448382.1	XP_008447563.1	XP_008440128.1
			GO:0031974	GO:0031974	GO:0031974	GO:0031974	GO:0031974	GO:0031974	GO:0031974	GO:0031974	GO:0031974	GO:0031974	GO:0031974	GO:0031974	GO:0031974	GO:0031974	GO:0031974	GO:0031974
	cell part	144	XP_008461453.1	XP_008455742.1	XP_008442483.1	XP_008467304.1	XP_008439583.1	XP_008457357.1	XP_008458587.1	XP_008437066.1	XP_008446013.1	XP_008449263.1	YP_004841791.1	XP_008456624.1	XP_008453028.1	XP_008450299.1	XP_008448533.1	XP_008462649.1	XP_008452941.1	XP_008443526.1	YP_004841778.1	YP_004841800.1	XP_008454148.1	XP_008448040.1	XP_008462390.1	XP_008439659.2	XP_008451486.1	XP_008465890.1	XP_008459932.1	XP_008454291.1	XP_008446602.1	XP_008440840.1	XP_008459431.1	XP_008463262.1	XP_008446192.1	XP_008453155.1	XP_008463093.1	XP_008449137.1	XP_008465194.1	XP_008464962.1	XP_008441189.1	XP_008457751.1	XP_008444441.1	XP_008447719.1	XP_008460221.1	XP_008453374.1	XP_008457837.1	XP_008445559.1	XP_008439482.2
			GO:0044464	GO:0044464	GO:0044464	GO:0044464	GO:0044464	GO:0044464	GO:0044464	GO:0044464	GO:0044464	GO:0044464	GO:0044464	GO:0044464	GO:0044464	GO:0044464	GO:0044464	GO:0044464	GO:0044464	GO:0044464	GO:0044464	GO:0044464	GO:0044464	GO:0044464	GO:0044464	GO:0044464	GO:0044464	GO:0044464	GO:0044464	GO:0044464	GO:0044464	GO:0044464	GO:0044464	GO:0044464	GO:0044464	GO:0044464	GO:0044464	GO:0044464	GO:0044464	GO:0044464	GO:0044464	GO:0044464	GO:0044464	GO:0044464	GO:0044464	GO:0044464	GO:0044464	GO:0044464	GO:0044464
	thylakoid	19	YP_004841800.1	XP_008463093.1	YP_004841836.1	XP_008467304.1	XP_008441854.1	XP_016901582.1	XP_008466710.1	XP_008449241.1	YP_004841779.1	YP_004841809.1	XP_008451606.1	XP_008457103.1	XP_008448589.1	XP_008451826.1	XP_008440181.1	XP_008452941.1	XP_008443526.1	YP_004841813.1	YP_004841778.1
			GO:0009579	GO:0009579	GO:0009579	GO:0009579	GO:0009579	GO:0009579	GO:0009579	GO:0009579	GO:0009579	GO:0009579	GO:0009579	GO:0009579	GO:0009579	GO:0009579	GO:0009579	GO:0009579	GO:0009579	GO:0009579	GO:0009579
	thylakoid part	16	YP_004841800.1	XP_008463093.1	YP_004841836.1	XP_008467304.1	XP_008441854.1	XP_008466710.1	XP_008449241.1	YP_004841779.1	YP_004841809.1	XP_008448589.1	XP_008451826.1	XP_008440181.1	XP_008452941.1	XP_008443526.1	YP_004841813.1	YP_004841778.1
			GO:0044436	GO:0044436	GO:0044436	GO:0044436	GO:0044436	GO:0044436	GO:0044436	GO:0044436	GO:0044436	GO:0044436	GO:0044436	GO:0044436	GO:0044436	GO:0044436	GO:0044436	GO:0044436
	cytosol	21	XP_008459377.1	XP_008448040.1	XP_008465194.1	XP_008445491.1	XP_008464962.1	XP_008443383.1	XP_008463199.1	XP_008451369.1	XP_008453374.1	XP_008457837.1	XP_008456611.1	XP_008453835.1	XP_008465263.1	XP_008451766.1	XP_008440392.1	XP_008446013.1	XP_008448895.1	XP_008446192.1	XP_008447193.1	XP_008449885.1	XP_008437254.1
			GO:0005829	GO:0005829	GO:0005829	GO:0005829	GO:0005829	GO:0005829	GO:0005829	GO:0005829	GO:0005829	GO:0005829	GO:0005829	GO:0005829	GO:0005829	GO:0005829	GO:0005829	GO:0005829	GO:0005829	GO:0005829	GO:0005829	GO:0005829	GO:0005829
	non-membrane-bounded organelle	42	XP_008459377.1	XP_008461453.1	XP_008465194.1	XP_008455742.1	XP_008445491.1	XP_008464962.1	XP_008442483.1	XP_008463199.1	XP_008451369.1	XP_008453374.1	XP_008457837.1	XP_008445559.1	XP_008453835.1	XP_008458587.1	XP_008462725.1	XP_008446013.1	XP_008450816.1	XP_008448943.1	XP_008445497.1	XP_008443526.1	XP_008449885.1	XP_008440128.1	XP_008454823.1	YP_004841800.1	XP_008459233.1	XP_008447511.1	XP_008437269.1	XP_008467320.1	XP_016903018.1	XP_008438517.1	XP_008456611.1	YP_004841825.1	XP_008440392.1	XP_008446334.1	XP_008449373.1	XP_008446192.1	XP_008448382.1	XP_016900931.1	XP_008449356.1	XP_008447563.1	XP_008461463.1	XP_008447584.1
			GO:0043228	GO:0043228	GO:0043228	GO:0043228	GO:0043228	GO:0043228	GO:0043228	GO:0043228	GO:0043228	GO:0043228	GO:0043228	GO:0043228	GO:0043228	GO:0043228	GO:0043228	GO:0043228	GO:0043228	GO:0043228	GO:0043228	GO:0043228	GO:0043228	GO:0043228	GO:0043228	GO:0043228	GO:0043228	GO:0043228	GO:0043228	GO:0043228	GO:0043228	GO:0043228	GO:0043228	GO:0043228	GO:0043228	GO:0043228	GO:0043228	GO:0043228	GO:0043228	GO:0043228	GO:0043228	GO:0043228	GO:0043228	GO:0043228
	intracellular organelle	120	XP_008461453.1	XP_008455742.1	XP_008445491.1	XP_008442483.1	XP_008467304.1	XP_008463199.1	XP_008442676.2	XP_008451369.1	XP_008439583.1	XP_008450994.1	XP_008453835.1	XP_008458587.1	XP_008437066.1	XP_008446013.1	XP_008449241.1	XP_008450816.1	XP_008449263.1	XP_008451480.1	YP_004841779.1	YP_004841791.1	XP_008456624.1	XP_008454145.1	XP_008450299.1	XP_008454116.1	XP_008450002.1	XP_008445497.1	XP_008448533.1	XP_008451826.1	XP_008462649.1	XP_008452941.1	XP_008448277.1	XP_008443526.1	YP_004841778.1	XP_008459233.1	YP_004841800.1	XP_008454148.1	XP_008447511.1	XP_008439659.2	XP_008451486.1	XP_008466710.1	YP_004841825.1	XP_008463222.1	XP_008465890.1	XP_008455767.1	XP_008459932.1	XP_008454291.1	XP_008446602.1
			GO:0043229	GO:0043229	GO:0043229	GO:0043229	GO:0043229	GO:0043229	GO:0043229	GO:0043229	GO:0043229	GO:0043229	GO:0043229	GO:0043229	GO:0043229	GO:0043229	GO:0043229	GO:0043229	GO:0043229	GO:0043229	GO:0043229	GO:0043229	GO:0043229	GO:0043229	GO:0043229	GO:0043229	GO:0043229	GO:0043229	GO:0043229	GO:0043229	GO:0043229	GO:0043229	GO:0043229	GO:0043229	GO:0043229	GO:0043229	GO:0043229	GO:0043229	GO:0043229	GO:0043229	GO:0043229	GO:0043229	GO:0043229	GO:0043229	GO:0043229	GO:0043229	GO:0043229	GO:0043229	GO:0043229
	organelle subcompartment	15	YP_004841800.1	XP_008449241.1	XP_008463093.1	YP_004841779.1	YP_004841836.1	YP_004841809.1	XP_008467304.1	XP_008457103.1	XP_008448589.1	XP_008451826.1	XP_008452941.1	XP_008443526.1	XP_008466710.1	YP_004841778.1	YP_004841813.1
			GO:0031984	GO:0031984	GO:0031984	GO:0031984	GO:0031984	GO:0031984	GO:0031984	GO:0031984	GO:0031984	GO:0031984	GO:0031984	GO:0031984	GO:0031984	GO:0031984	GO:0031984
	chloroplast	49	XP_008463093.1	XP_008445491.1	XP_008467304.1	XP_008444441.1	XP_008447719.1	XP_008451607.1	XP_008467065.1	XP_008439583.1	XP_008457837.1	XP_008445559.1	XP_008437066.1	XP_016901582.1	XP_008451766.1	XP_008446013.1	XP_008449241.1	YP_004841779.1	YP_004841791.1	YP_004841809.1	XP_008451606.1	XP_008457103.1	XP_008454116.1	XP_008450002.1	XP_008451826.1	XP_008452941.1	XP_008448277.1	XP_008437616.1	XP_008443526.1	XP_008446769.1	XP_008440128.1	YP_004841778.1	XP_008454148.1	YP_004841800.1	YP_004841836.1	XP_016903018.1	XP_008439659.2	XP_008466710.1	YP_004841825.1	XP_008463222.1	XP_008446602.1	XP_008445916.1	XP_016899843.1	XP_008463262.1	XP_008448589.1	XP_008447563.1	XP_008465110.1	XP_008457014.1	XP_008443057.1
			GO:0009507	GO:0009507	GO:0009507	GO:0009507	GO:0009507	GO:0009507	GO:0009507	GO:0009507	GO:0009507	GO:0009507	GO:0009507	GO:0009507	GO:0009507	GO:0009507	GO:0009507	GO:0009507	GO:0009507	GO:0009507	GO:0009507	GO:0009507	GO:0009507	GO:0009507	GO:0009507	GO:0009507	GO:0009507	GO:0009507	GO:0009507	GO:0009507	GO:0009507	GO:0009507	GO:0009507	GO:0009507	GO:0009507	GO:0009507	GO:0009507	GO:0009507	GO:0009507	GO:0009507	GO:0009507	GO:0009507	GO:0009507	GO:0009507	GO:0009507	GO:0009507	GO:0009507	GO:0009507	GO:0009507
	chloroplast part	24	YP_004841800.1	XP_008463093.1	XP_008454148.1	YP_004841836.1	XP_008467304.1	XP_008451607.1	XP_016901582.1	XP_008466710.1	XP_008463222.1	XP_008449241.1	YP_004841779.1	XP_016899843.1	YP_004841809.1	XP_008463262.1	XP_008451606.1	XP_008457103.1	XP_008448589.1	XP_008451826.1	XP_008452941.1	XP_008443526.1	XP_008457014.1	XP_008446769.1	YP_004841813.1	YP_004841778.1
			GO:0044434	GO:0044434	GO:0044434	GO:0044434	GO:0044434	GO:0044434	GO:0044434	GO:0044434	GO:0044434	GO:0044434	GO:0044434	GO:0044434	GO:0044434	GO:0044434	GO:0044434	GO:0044434	GO:0044434	GO:0044434	GO:0044434	GO:0044434	GO:0044434	GO:0044434	GO:0044434	GO:0044434
	organelle part	71	XP_008461453.1	XP_008445491.1	XP_008442483.1	XP_008467304.1	XP_008463199.1	XP_008442676.2	XP_008451369.1	XP_008453835.1	XP_008458587.1	XP_008437066.1	XP_008446013.1	XP_008449241.1	XP_008449263.1	XP_008451480.1	YP_004841779.1	XP_008456624.1	XP_008445497.1	XP_008451826.1	XP_008452941.1	XP_008443526.1	YP_004841778.1	YP_004841800.1	XP_008454148.1	XP_008466710.1	YP_004841825.1	XP_008463222.1	XP_008465890.1	XP_008455767.1	XP_008459932.1	XP_008463262.1	XP_008446192.1	XP_008449373.1	XP_008463093.1	XP_008459377.1	XP_008465194.1	XP_008464962.1	XP_008457751.1	XP_008447719.1	XP_008451607.1	XP_008457837.1	XP_008453374.1	XP_008467065.1	XP_008445559.1	XP_008449287.1	XP_016901582.1	XP_008446913.1	XP_008439482.2
			GO:0044422	GO:0044422	GO:0044422	GO:0044422	GO:0044422	GO:0044422	GO:0044422	GO:0044422	GO:0044422	GO:0044422	GO:0044422	GO:0044422	GO:0044422	GO:0044422	GO:0044422	GO:0044422	GO:0044422	GO:0044422	GO:0044422	GO:0044422	GO:0044422	GO:0044422	GO:0044422	GO:0044422	GO:0044422	GO:0044422	GO:0044422	GO:0044422	GO:0044422	GO:0044422	GO:0044422	GO:0044422	GO:0044422	GO:0044422	GO:0044422	GO:0044422	GO:0044422	GO:0044422	GO:0044422	GO:0044422	GO:0044422	GO:0044422	GO:0044422	GO:0044422	GO:0044422	GO:0044422	GO:0044422
Biological Process	single organism process	48	XP_008457834.1	XP_008445491.1	XP_008464962.1	XP_008441189.1	XP_008455418.1	XP_008457751.1	XP_008442483.1	XP_008442676.2	XP_008452808.1	XP_008467065.1	XP_008457357.1	XP_008448659.1	XP_008445559.1	XP_008445235.1	XP_008449287.1	XP_008437066.1	XP_016901582.1	XP_008446913.1	XP_008460132.1	XP_008451766.1	XP_008458784.1	XP_008446013.1	XP_008448943.1	XP_008451153.1	XP_008450002.1	XP_008455490.1	XP_008452941.1	XP_008437616.1	XP_008446769.1	XP_008449885.1	XP_008440128.1	XP_008437269.1	XP_008446598.1	XP_016903018.1	XP_008456611.1	XP_008451486.1	XP_008466710.1	XP_008463222.1	XP_008465890.1	XP_008449345.1	XP_008459431.1	XP_008449373.1	XP_008448382.1	XP_008448589.1	XP_008447563.1	XP_008449356.1	XP_008461402.1
			GO:0044699	GO:0044699	GO:0044699	GO:0044699	GO:0044699	GO:0044699	GO:0044699	GO:0044699	GO:0044699	GO:0044699	GO:0044699	GO:0044699	GO:0044699	GO:0044699	GO:0044699	GO:0044699	GO:0044699	GO:0044699	GO:0044699	GO:0044699	GO:0044699	GO:0044699	GO:0044699	GO:0044699	GO:0044699	GO:0044699	GO:0044699	GO:0044699	GO:0044699	GO:0044699	GO:0044699	GO:0044699	GO:0044699	GO:0044699	GO:0044699	GO:0044699	GO:0044699	GO:0044699	GO:0044699	GO:0044699	GO:0044699	GO:0044699	GO:0044699	GO:0044699	GO:0044699	GO:0044699	GO:0044699
	single organism metabolic process	59	XP_008463093.1	NP_001284441.1	XP_008449431.1	XP_008464962.1	XP_008457751.1	XP_008449730.1	XP_008442483.1	XP_008444441.1	XP_008438481.1	XP_008445559.1	XP_008455222.1	XP_008443691.2	XP_008448041.1	NP_001284470.1	XP_016901582.1	XP_008439482.2	XP_008446913.1	XP_008458784.1	XP_008466728.1	XP_008448943.1	XP_008452836.1	YP_004841779.1	YP_004841791.1	YP_004841809.1	XP_008454145.1	XP_008438765.1	XP_008457297.1	XP_008448907.1	XP_008443161.1	XP_008452941.1	XP_008448277.1	XP_008461234.1	XP_008441619.1	XP_008446769.1	XP_008449885.1	XP_008446865.1	YP_004841778.1	YP_004841800.1	XP_008454148.1	XP_008441351.1	XP_008448040.1	XP_008438137.1	YP_004841836.1	XP_008437269.1	XP_008446598.1	XP_008460863.1	XP_008449779.1
			GO:0044710	GO:0044710	GO:0044710	GO:0044710	GO:0044710	GO:0044710	GO:0044710	GO:0044710	GO:0044710	GO:0044710	GO:0044710	GO:0044710	GO:0044710	GO:0044710	GO:0044710	GO:0044710	GO:0044710	GO:0044710	GO:0044710	GO:0044710	GO:0044710	GO:0044710	GO:0044710	GO:0044710	GO:0044710	GO:0044710	GO:0044710	GO:0044710	GO:0044710	GO:0044710	GO:0044710	GO:0044710	GO:0044710	GO:0044710	GO:0044710	GO:0044710	GO:0044710	GO:0044710	GO:0044710	GO:0044710	GO:0044710	GO:0044710	GO:0044710	GO:0044710	GO:0044710	GO:0044710	GO:0044710
	biosynthetic process	49	XP_008459377.1	XP_008461453.1	XP_008465194.1	XP_008455742.1	XP_008445491.1	XP_008455418.1	XP_008463199.1	XP_008444441.1	XP_008451369.1	XP_008453374.1	XP_008457837.1	XP_008443691.2	XP_008453835.1	XP_008458587.1	XP_008437066.1	XP_016901582.1	XP_008439482.2	XP_008446913.1	XP_008462725.1	XP_008446013.1	XP_008450816.1	YP_004841791.1	XP_008453028.1	XP_008451153.1	XP_008445497.1	XP_008457436.1	XP_008443526.1	XP_008441619.1	XP_008446769.1	XP_008454823.1	XP_008459233.1	YP_004841800.1	XP_008447511.1	YP_004841836.1	XP_008467320.1	XP_008446598.1	XP_008438517.1	XP_008456611.1	XP_008466710.1	YP_004841825.1	XP_008446334.1	XP_008446602.1	XP_008445916.1	XP_008452188.1	XP_008446192.1	XP_008465110.1	XP_008461463.1
			GO:0009058	GO:0009058	GO:0009058	GO:0009058	GO:0009058	GO:0009058	GO:0009058	GO:0009058	GO:0009058	GO:0009058	GO:0009058	GO:0009058	GO:0009058	GO:0009058	GO:0009058	GO:0009058	GO:0009058	GO:0009058	GO:0009058	GO:0009058	GO:0009058	GO:0009058	GO:0009058	GO:0009058	GO:0009058	GO:0009058	GO:0009058	GO:0009058	GO:0009058	GO:0009058	GO:0009058	GO:0009058	GO:0009058	GO:0009058	GO:0009058	GO:0009058	GO:0009058	GO:0009058	GO:0009058	GO:0009058	GO:0009058	GO:0009058	GO:0009058	GO:0009058	GO:0009058	GO:0009058	GO:0009058
	organic substance metabolic process	102	XP_008457834.1	XP_008461453.1	XP_008455742.1	XP_008445491.1	XP_008442483.1	XP_008463199.1	XP_008451369.1	XP_008438481.1	XP_008443691.2	XP_008453835.1	XP_008458587.1	XP_008437066.1	XP_008446013.1	XP_008450816.1	XP_008449263.1	XP_008437888.1	YP_004841779.1	YP_004841791.1	XP_008453028.1	XP_008444460.1	XP_008442866.1	XP_008446717.1	XP_008445497.1	XP_008448533.1	XP_008457436.1	XP_008452941.1	XP_008440641.1	XP_008443526.1	XP_008446865.1	XP_008459233.1	YP_004841800.1	XP_008454148.1	XP_008447511.1	XP_008462390.1	XP_008437131.1	XP_008460863.1	XP_008443511.1	XP_008466710.1	YP_004841825.1	XP_008463222.1	NP_001284442.1	XP_008465890.1	XP_008446602.1	XP_008440840.1	XP_008459431.1	XP_008439408.1	XP_008446192.1
			GO:0071704	GO:0071704	GO:0071704	GO:0071704	GO:0071704	GO:0071704	GO:0071704	GO:0071704	GO:0071704	GO:0071704	GO:0071704	GO:0071704	GO:0071704	GO:0071704	GO:0071704	GO:0071704	GO:0071704	GO:0071704	GO:0071704	GO:0071704	GO:0071704	GO:0071704	GO:0071704	GO:0071704	GO:0071704	GO:0071704	GO:0071704	GO:0071704	GO:0071704	GO:0071704	GO:0071704	GO:0071704	GO:0071704	GO:0071704	GO:0071704	GO:0071704	GO:0071704	GO:0071704	GO:0071704	GO:0071704	GO:0071704	GO:0071704	GO:0071704	GO:0071704	GO:0071704	GO:0071704	GO:0071704
	organic substance biosynthetic process	47	XP_008459377.1	XP_008461453.1	XP_008465194.1	XP_008455742.1	XP_008445491.1	XP_008455418.1	XP_008463199.1	XP_008444441.1	XP_008451369.1	XP_008453374.1	XP_008457837.1	XP_008443691.2	XP_008453835.1	XP_008458587.1	XP_008437066.1	XP_016901582.1	XP_008439482.2	XP_008446913.1	XP_008462725.1	XP_008446013.1	XP_008450816.1	YP_004841791.1	XP_008453028.1	XP_008451153.1	XP_008445497.1	XP_008457436.1	XP_008443526.1	XP_008441619.1	XP_008446769.1	XP_008454823.1	XP_008459233.1	YP_004841800.1	XP_008447511.1	YP_004841836.1	XP_008467320.1	XP_008446598.1	XP_008438517.1	XP_008456611.1	XP_008466710.1	YP_004841825.1	XP_008446334.1	XP_008445916.1	XP_008452188.1	XP_008446192.1	XP_008461463.1	XP_008453155.1	XP_008447584.1
			GO:1901576	GO:1901576	GO:1901576	GO:1901576	GO:1901576	GO:1901576	GO:1901576	GO:1901576	GO:1901576	GO:1901576	GO:1901576	GO:1901576	GO:1901576	GO:1901576	GO:1901576	GO:1901576	GO:1901576	GO:1901576	GO:1901576	GO:1901576	GO:1901576	GO:1901576	GO:1901576	GO:1901576	GO:1901576	GO:1901576	GO:1901576	GO:1901576	GO:1901576	GO:1901576	GO:1901576	GO:1901576	GO:1901576	GO:1901576	GO:1901576	GO:1901576	GO:1901576	GO:1901576	GO:1901576	GO:1901576	GO:1901576	GO:1901576	GO:1901576	GO:1901576	GO:1901576	GO:1901576	GO:1901576
	response to abiotic stimulus	24	XP_008464962.1	XP_008457751.1	XP_008446598.1	XP_008451607.1	XP_008457837.1	XP_008460758.1	XP_016901582.1	XP_008466710.1	XP_008463222.1	XP_008465890.1	XP_008449241.1	XP_008437888.1	XP_008467234.1	XP_008448895.1	XP_008457682.1	XP_008451606.1	NP_001284472.1	XP_008449356.1	XP_008455490.1	XP_008452941.1	XP_008448277.1	XP_008449885.1	XP_008446769.1	XP_008437254.1
			GO:0009628	GO:0009628	GO:0009628	GO:0009628	GO:0009628	GO:0009628	GO:0009628	GO:0009628	GO:0009628	GO:0009628	GO:0009628	GO:0009628	GO:0009628	GO:0009628	GO:0009628	GO:0009628	GO:0009628	GO:0009628	GO:0009628	GO:0009628	GO:0009628	GO:0009628	GO:0009628	GO:0009628
	response to stress	31	XP_008457834.1	XP_008457751.1	XP_008449730.1	XP_008446598.1	XP_008447719.1	XP_008451607.1	XP_008457837.1	XP_008449779.1	XP_008455222.1	NP_001284470.1	XP_008437066.1	XP_016901582.1	XP_008451766.1	XP_008463222.1	XP_008446239.1	XP_008465890.1	XP_008466728.1	XP_008452836.1	XP_008467234.1	XP_008448895.1	XP_008457682.1	XP_008451606.1	XP_008449356.1	XP_008455490.1	XP_008465110.1	NP_001284378.1	XP_008448277.1	XP_008443526.1	XP_008446769.1	XP_008463154.1	XP_008437254.1
			GO:0006950	GO:0006950	GO:0006950	GO:0006950	GO:0006950	GO:0006950	GO:0006950	GO:0006950	GO:0006950	GO:0006950	GO:0006950	GO:0006950	GO:0006950	GO:0006950	GO:0006950	GO:0006950	GO:0006950	GO:0006950	GO:0006950	GO:0006950	GO:0006950	GO:0006950	GO:0006950	GO:0006950	GO:0006950	GO:0006950	GO:0006950	GO:0006950	GO:0006950	GO:0006950	GO:0006950
	cellular process	117	XP_008457834.1	XP_008461453.1	XP_008455742.1	XP_008445491.1	XP_008449431.1	XP_008442483.1	XP_008463199.1	XP_008452808.1	XP_008451369.1	XP_008457357.1	XP_008438481.1	XP_008448659.1	XP_008443691.2	XP_008453835.1	XP_008458587.1	XP_008437066.1	XP_008446013.1	XP_008449241.1	XP_008450816.1	XP_008449263.1	YP_004841779.1	YP_004841791.1	XP_008453028.1	XP_008458648.1	XP_008442866.1	XP_008450002.1	XP_008445497.1	XP_008448533.1	XP_008457436.1	XP_008451826.1	XP_008448571.1	XP_008455367.1	XP_016901205.1	XP_008452941.1	XP_008443526.1	XP_008446865.1	YP_004841778.1	XP_008459233.1	YP_004841800.1	XP_008454148.1	XP_008447511.1	XP_008462390.1	XP_008460863.1	XP_008439659.2	XP_008443511.1	XP_008451486.1	XP_008466710.1
			GO:0009987	GO:0009987	GO:0009987	GO:0009987	GO:0009987	GO:0009987	GO:0009987	GO:0009987	GO:0009987	GO:0009987	GO:0009987	GO:0009987	GO:0009987	GO:0009987	GO:0009987	GO:0009987	GO:0009987	GO:0009987	GO:0009987	GO:0009987	GO:0009987	GO:0009987	GO:0009987	GO:0009987	GO:0009987	GO:0009987	GO:0009987	GO:0009987	GO:0009987	GO:0009987	GO:0009987	GO:0009987	GO:0009987	GO:0009987	GO:0009987	GO:0009987	GO:0009987	GO:0009987	GO:0009987	GO:0009987	GO:0009987	GO:0009987	GO:0009987	GO:0009987	GO:0009987	GO:0009987	GO:0009987
	response to stimulus	44	XP_008457834.1	XP_008464962.1	XP_008457751.1	XP_008449730.1	XP_008447719.1	XP_008451607.1	XP_008457837.1	XP_008460758.1	XP_008445559.1	XP_008455222.1	NP_001284470.1	XP_008437066.1	XP_016901582.1	XP_008451766.1	XP_008446239.1	XP_008466728.1	XP_008449241.1	XP_008437888.1	XP_008452836.1	XP_008451606.1	XP_008450002.1	NP_001284472.1	XP_008455490.1	XP_008452941.1	XP_008448277.1	XP_008443526.1	XP_008446769.1	XP_008449885.1	XP_008446865.1	XP_008454148.1	XP_008448040.1	XP_008446598.1	XP_008449779.1	XP_008466710.1	XP_008463222.1	XP_008465890.1	XP_008467234.1	XP_008448895.1	XP_008457682.1	XP_008449356.1	XP_008465110.1	NP_001284378.1	XP_008463154.1	XP_008437254.1
			GO:0050896	GO:0050896	GO:0050896	GO:0050896	GO:0050896	GO:0050896	GO:0050896	GO:0050896	GO:0050896	GO:0050896	GO:0050896	GO:0050896	GO:0050896	GO:0050896	GO:0050896	GO:0050896	GO:0050896	GO:0050896	GO:0050896	GO:0050896	GO:0050896	GO:0050896	GO:0050896	GO:0050896	GO:0050896	GO:0050896	GO:0050896	GO:0050896	GO:0050896	GO:0050896	GO:0050896	GO:0050896	GO:0050896	GO:0050896	GO:0050896	GO:0050896	GO:0050896	GO:0050896	GO:0050896	GO:0050896	GO:0050896	GO:0050896	GO:0050896	GO:0050896
	photosynthesis	15	YP_004841800.1	XP_008449241.1	XP_008446602.1	YP_004841779.1	XP_008445916.1	YP_004841791.1	YP_004841836.1	YP_004841809.1	XP_008441854.1	XP_008439659.2	XP_008451826.1	XP_008466710.1	XP_008446769.1	YP_004841778.1	YP_004841813.1
			GO:0015979	GO:0015979	GO:0015979	GO:0015979	GO:0015979	GO:0015979	GO:0015979	GO:0015979	GO:0015979	GO:0015979	GO:0015979	GO:0015979	GO:0015979	GO:0015979	GO:0015979
	metabolic process	148	XP_008461453.1	XP_008455742.1	XP_008449730.1	XP_008442483.1	XP_008463673.1	XP_008451468.1	XP_008443691.2	XP_008458587.1	XP_008437066.1	XP_008446013.1	XP_008449263.1	YP_004841791.1	XP_008453028.1	XP_008444460.1	XP_008442866.1	XP_008448533.1	XP_008455367.1	XP_008462649.1	XP_008452941.1	XP_008443526.1	XP_008446865.1	YP_004841778.1	YP_004841800.1	XP_008454148.1	XP_008448040.1	XP_008462390.1	XP_008437131.1	XP_008439659.2	XP_008443511.1	XP_008465890.1	XP_008446602.1	XP_008440840.1	XP_008459431.1	XP_008439408.1	XP_008446192.1	XP_008453155.1	XP_008452589.2	XP_008443553.1	XP_008463093.1	XP_008451160.1	XP_008465194.1	XP_008464962.1	XP_008441189.1	XP_008457751.1	XP_008444441.1	XP_008453374.1	XP_008457837.1
			GO:0008152	GO:0008152	GO:0008152	GO:0008152	GO:0008152	GO:0008152	GO:0008152	GO:0008152	GO:0008152	GO:0008152	GO:0008152	GO:0008152	GO:0008152	GO:0008152	GO:0008152	GO:0008152	GO:0008152	GO:0008152	GO:0008152	GO:0008152	GO:0008152	GO:0008152	GO:0008152	GO:0008152	GO:0008152	GO:0008152	GO:0008152	GO:0008152	GO:0008152	GO:0008152	GO:0008152	GO:0008152	GO:0008152	GO:0008152	GO:0008152	GO:0008152	GO:0008152	GO:0008152	GO:0008152	GO:0008152	GO:0008152	GO:0008152	GO:0008152	GO:0008152	GO:0008152	GO:0008152	GO:0008152
	macromolecule biosynthetic process	36	XP_008459377.1	XP_008461453.1	XP_008465194.1	XP_008455742.1	XP_008445491.1	XP_008455418.1	XP_008463199.1	XP_008451369.1	XP_008453374.1	XP_008457837.1	XP_008453835.1	XP_008458587.1	XP_008437066.1	XP_016901582.1	XP_008462725.1	XP_008450816.1	XP_008446013.1	XP_008453028.1	XP_008451153.1	XP_008445497.1	XP_008457436.1	XP_008443526.1	XP_008454823.1	YP_004841800.1	XP_008459233.1	XP_008447511.1	YP_004841836.1	XP_008467320.1	XP_008438517.1	XP_008456611.1	YP_004841825.1	XP_008466710.1	XP_008446334.1	XP_008446192.1	XP_008461463.1	XP_008447584.1
			GO:0009059	GO:0009059	GO:0009059	GO:0009059	GO:0009059	GO:0009059	GO:0009059	GO:0009059	GO:0009059	GO:0009059	GO:0009059	GO:0009059	GO:0009059	GO:0009059	GO:0009059	GO:0009059	GO:0009059	GO:0009059	GO:0009059	GO:0009059	GO:0009059	GO:0009059	GO:0009059	GO:0009059	GO:0009059	GO:0009059	GO:0009059	GO:0009059	GO:0009059	GO:0009059	GO:0009059	GO:0009059	GO:0009059	GO:0009059	GO:0009059	GO:0009059
	macromolecule metabolic process	69	XP_008457834.1	XP_008461453.1	XP_008455742.1	XP_008445491.1	XP_008463199.1	XP_008451369.1	XP_008453835.1	XP_008458587.1	XP_008437066.1	XP_008446013.1	XP_008450816.1	XP_008449263.1	XP_008437888.1	YP_004841779.1	XP_008453028.1	XP_008442866.1	XP_008445497.1	XP_008448533.1	XP_008457436.1	XP_008452941.1	XP_008440641.1	XP_008443526.1	XP_008459233.1	YP_004841800.1	XP_008447511.1	XP_008462390.1	XP_008437131.1	XP_008443511.1	XP_008466710.1	YP_004841825.1	NP_001284442.1	XP_008440840.1	XP_008459431.1	XP_008446192.1	XP_008449373.1	XP_008447584.1	XP_008459377.1	XP_008451160.1	XP_008465194.1	XP_008441189.1	XP_008455418.1	XP_008457837.1	XP_008453374.1	XP_008452069.1	XP_008451766.1	XP_016901582.1	XP_008462725.1
			GO:0043170	GO:0043170	GO:0043170	GO:0043170	GO:0043170	GO:0043170	GO:0043170	GO:0043170	GO:0043170	GO:0043170	GO:0043170	GO:0043170	GO:0043170	GO:0043170	GO:0043170	GO:0043170	GO:0043170	GO:0043170	GO:0043170	GO:0043170	GO:0043170	GO:0043170	GO:0043170	GO:0043170	GO:0043170	GO:0043170	GO:0043170	GO:0043170	GO:0043170	GO:0043170	GO:0043170	GO:0043170	GO:0043170	GO:0043170	GO:0043170	GO:0043170	GO:0043170	GO:0043170	GO:0043170	GO:0043170	GO:0043170	GO:0043170	GO:0043170	GO:0043170	GO:0043170	GO:0043170	GO:0043170
	oxidation-reduction process	38	XP_008463093.1	NP_001284441.1	XP_008449431.1	XP_008457751.1	XP_008449730.1	XP_008444441.1	XP_008455222.1	XP_008448041.1	NP_001284470.1	XP_016901582.1	XP_008458784.1	XP_008466728.1	XP_008452836.1	YP_004841779.1	YP_004841791.1	XP_008454145.1	YP_004841809.1	XP_008438765.1	XP_008457297.1	XP_008448907.1	XP_008448277.1	XP_008441619.1	XP_008461234.1	YP_004841778.1	XP_008454148.1	XP_008441351.1	YP_004841800.1	XP_008448040.1	XP_008438137.1	YP_004841836.1	XP_008449779.1	XP_008446602.1	XP_008439408.1	XP_008461626.1	NP_001284378.1	XP_008439300.1	YP_004841813.1	XP_008437254.1
			GO:0055114	GO:0055114	GO:0055114	GO:0055114	GO:0055114	GO:0055114	GO:0055114	GO:0055114	GO:0055114	GO:0055114	GO:0055114	GO:0055114	GO:0055114	GO:0055114	GO:0055114	GO:0055114	GO:0055114	GO:0055114	GO:0055114	GO:0055114	GO:0055114	GO:0055114	GO:0055114	GO:0055114	GO:0055114	GO:0055114	GO:0055114	GO:0055114	GO:0055114	GO:0055114	GO:0055114	GO:0055114	GO:0055114	GO:0055114	GO:0055114	GO:0055114	GO:0055114	GO:0055114
	response to chemical stimulus	18	XP_008454148.1	XP_008448040.1	XP_008464962.1	XP_008457751.1	XP_008445559.1	XP_008437066.1	XP_016901582.1	XP_008451766.1	XP_008463222.1	XP_008465890.1	XP_008448895.1	XP_008455490.1	XP_008465110.1	XP_008448277.1	XP_008449885.1	XP_008446769.1	XP_008437254.1	XP_008446865.1
			GO:0042221	GO:0042221	GO:0042221	GO:0042221	GO:0042221	GO:0042221	GO:0042221	GO:0042221	GO:0042221	GO:0042221	GO:0042221	GO:0042221	GO:0042221	GO:0042221	GO:0042221	GO:0042221	GO:0042221	GO:0042221
Molecular Function	structural molecule activity	35	XP_008459377.1	XP_008461453.1	XP_008465194.1	XP_008455742.1	XP_008445491.1	XP_008464962.1	XP_008442483.1	XP_008463199.1	XP_008451369.1	XP_008453374.1	XP_008457837.1	XP_008445559.1	XP_008453835.1	XP_008449287.1	XP_008458587.1	XP_008462725.1	XP_008446013.1	XP_008450816.1	XP_008448943.1	XP_008445497.1	XP_008443526.1	XP_008449885.1	XP_008459233.1	XP_008454823.1	XP_008447511.1	XP_008467320.1	XP_008437269.1	XP_008438517.1	XP_008456611.1	YP_004841825.1	XP_008446334.1	XP_008446192.1	XP_008461463.1	XP_008443057.1	XP_008447584.1
			GO:0005198	GO:0005198	GO:0005198	GO:0005198	GO:0005198	GO:0005198	GO:0005198	GO:0005198	GO:0005198	GO:0005198	GO:0005198	GO:0005198	GO:0005198	GO:0005198	GO:0005198	GO:0005198	GO:0005198	GO:0005198	GO:0005198	GO:0005198	GO:0005198	GO:0005198	GO:0005198	GO:0005198	GO:0005198	GO:0005198	GO:0005198	GO:0005198	GO:0005198	GO:0005198	GO:0005198	GO:0005198	GO:0005198	GO:0005198	GO:0005198
	structural constituent of ribosome	27	XP_008454823.1	XP_008459233.1	XP_008459377.1	XP_008461453.1	XP_008465194.1	XP_008455742.1	XP_008445491.1	XP_008447511.1	XP_008467320.1	XP_008463199.1	XP_008451369.1	XP_008453374.1	XP_008457837.1	XP_008438517.1	XP_008456611.1	XP_008453835.1	XP_008458587.1	YP_004841825.1	XP_008462725.1	XP_008450816.1	XP_008446013.1	XP_008446334.1	XP_008446192.1	XP_008445497.1	XP_008461463.1	XP_008443526.1	XP_008447584.1
			GO:0003735	GO:0003735	GO:0003735	GO:0003735	GO:0003735	GO:0003735	GO:0003735	GO:0003735	GO:0003735	GO:0003735	GO:0003735	GO:0003735	GO:0003735	GO:0003735	GO:0003735	GO:0003735	GO:0003735	GO:0003735	GO:0003735	GO:0003735	GO:0003735	GO:0003735	GO:0003735	GO:0003735	GO:0003735	GO:0003735	GO:0003735
	nucleic acid binding	29	XP_008454823.1	XP_008461453.1	XP_008465194.1	XP_008445491.1	XP_008447511.1	XP_008455418.1	XP_016899149.1	XP_016903018.1	XP_008460221.1	XP_008450507.1	XP_008438481.1	XP_008439666.1	XP_008458587.1	YP_004841825.1	XP_008446013.1	XP_008446334.1	XP_008449345.1	XP_008450609.1	XP_008449373.1	XP_008448382.1	XP_008451153.1	XP_008447208.1	XP_008457436.1	XP_008445340.1	XP_008449356.1	XP_008457301.1	XP_008461463.1	XP_008462875.1	XP_008463022.1
			GO:0003676	GO:0003676	GO:0003676	GO:0003676	GO:0003676	GO:0003676	GO:0003676	GO:0003676	GO:0003676	GO:0003676	GO:0003676	GO:0003676	GO:0003676	GO:0003676	GO:0003676	GO:0003676	GO:0003676	GO:0003676	GO:0003676	GO:0003676	GO:0003676	GO:0003676	GO:0003676	GO:0003676	GO:0003676	GO:0003676	GO:0003676	GO:0003676	GO:0003676
	catalytic activity	114	NP_001284441.1	XP_008449730.1	XP_008442483.1	XP_008442676.2	XP_008463673.1	XP_008460758.1	XP_008438481.1	XP_008451468.1	XP_008443691.2	XP_008437888.1	YP_004841791.1	XP_008454145.1	XP_008453028.1	XP_008458648.1	XP_008454116.1	XP_008444460.1	XP_008442866.1	XP_008446717.1	XP_008450002.1	XP_008448533.1	XP_008448571.1	XP_008455367.1	XP_016901205.1	XP_008462649.1	XP_008452941.1	XP_008448277.1	XP_008454782.1	XP_008440641.1	XP_008446865.1	YP_004841778.1	XP_008454148.1	XP_008448040.1	XP_008437131.1	XP_008460863.1	XP_008448747.1	XP_016900197.1	XP_008443511.1	YP_004841825.1	NP_001284442.1	XP_008452869.1	XP_008462821.1	XP_008446602.1	XP_008440840.1	XP_008438902.1	XP_008439408.1	XP_008442614.1	XP_008453155.1
			GO:0003824	GO:0003824	GO:0003824	GO:0003824	GO:0003824	GO:0003824	GO:0003824	GO:0003824	GO:0003824	GO:0003824	GO:0003824	GO:0003824	GO:0003824	GO:0003824	GO:0003824	GO:0003824	GO:0003824	GO:0003824	GO:0003824	GO:0003824	GO:0003824	GO:0003824	GO:0003824	GO:0003824	GO:0003824	GO:0003824	GO:0003824	GO:0003824	GO:0003824	GO:0003824	GO:0003824	GO:0003824	GO:0003824	GO:0003824	GO:0003824	GO:0003824	GO:0003824	GO:0003824	GO:0003824	GO:0003824	GO:0003824	GO:0003824	GO:0003824	GO:0003824	GO:0003824	GO:0003824	GO:0003824
	binding	111	XP_008457834.1	XP_008461453.1	NP_001284441.1	XP_008455742.1	XP_008445491.1	XP_008449431.1	XP_008449730.1	XP_008442483.1	XP_008467304.1	XP_008438481.1	XP_008448659.1	XP_008465594.1	XP_008460673.1	XP_008458587.1	XP_008446013.1	NP_001284457.1	XP_008449263.1	YP_004841779.1	YP_004841791.1	XP_008454145.1	XP_008458648.1	XP_008454116.1	XP_008450002.1	XP_008457436.1	XP_008455367.1	XP_008452941.1	XP_008448277.1	XP_008446865.1	YP_004841778.1	YP_004841800.1	XP_008452546.1	XP_008444837.1	XP_008447511.1	XP_008462390.1	XP_008465821.1	XP_016900197.1	XP_008451486.1	XP_008457228.1	XP_008466710.1	YP_004841825.1	XP_008465890.1	XP_008455767.1	XP_008449345.1	XP_008450609.1	XP_008439408.1	XP_008446192.1	XP_008449373.1
			GO:0005488	GO:0005488	GO:0005488	GO:0005488	GO:0005488	GO:0005488	GO:0005488	GO:0005488	GO:0005488	GO:0005488	GO:0005488	GO:0005488	GO:0005488	GO:0005488	GO:0005488	GO:0005488	GO:0005488	GO:0005488	GO:0005488	GO:0005488	GO:0005488	GO:0005488	GO:0005488	GO:0005488	GO:0005488	GO:0005488	GO:0005488	GO:0005488	GO:0005488	GO:0005488	GO:0005488	GO:0005488	GO:0005488	GO:0005488	GO:0005488	GO:0005488	GO:0005488	GO:0005488	GO:0005488	GO:0005488	GO:0005488	GO:0005488	GO:0005488	GO:0005488	GO:0005488	GO:0005488	GO:0005488
	heterocyclic compound binding	67	XP_008461453.1	XP_008455742.1	XP_008445491.1	XP_008449730.1	XP_008442483.1	XP_008438481.1	XP_008458587.1	XP_008446013.1	YP_004841779.1	XP_008454145.1	XP_008458648.1	XP_008450002.1	XP_008457436.1	XP_008455367.1	XP_008452941.1	XP_008448277.1	XP_008446865.1	YP_004841800.1	XP_008447511.1	XP_008462390.1	XP_008451486.1	XP_008466710.1	YP_004841825.1	XP_008449345.1	XP_008450609.1	XP_008439408.1	XP_008449373.1	XP_008457301.1	XP_008453155.1	XP_008463022.1	XP_008451160.1	XP_008465194.1	XP_008464962.1	XP_016899149.1	XP_008455418.1	XP_008460221.1	XP_008450507.1	XP_008445559.1	XP_008455222.1	NP_001284470.1	XP_008451766.1	XP_008439482.2	XP_008462725.1	XP_008466728.1	XP_008448943.1	YP_004841809.1	XP_008451153.1
			GO:1901363	GO:1901363	GO:1901363	GO:1901363	GO:1901363	GO:1901363	GO:1901363	GO:1901363	GO:1901363	GO:1901363	GO:1901363	GO:1901363	GO:1901363	GO:1901363	GO:1901363	GO:1901363	GO:1901363	GO:1901363	GO:1901363	GO:1901363	GO:1901363	GO:1901363	GO:1901363	GO:1901363	GO:1901363	GO:1901363	GO:1901363	GO:1901363	GO:1901363	GO:1901363	GO:1901363	GO:1901363	GO:1901363	GO:1901363	GO:1901363	GO:1901363	GO:1901363	GO:1901363	GO:1901363	GO:1901363	GO:1901363	GO:1901363	GO:1901363	GO:1901363	GO:1901363	GO:1901363	GO:1901363
[truncated: 101 more columns]
