# Supplementary material for: iTRAQ-based quantitative proteomics analysis of cantaloupe (Cucumis melo var. saccharinus) after cold storage
Source: BMC Genomics. 2020 Jun 3;21:390. doi: 10.1186/s12864-020-06797-3 (PMC7268308; doi:10.1186/s12864-020-06797-3)
Supplement: Supplementary file 5 — Additional file 5: Table S5. Kyoto Encyclopedia of Genes and Genomes (KEGG) annotation of DEPs in GE and JS after cold treatment. [file 12864_2020_6797_MOESM5_ESM.xls]

## Sheet: Table S5-1
Table S5-1 Kyoto Encyclopedia of Genes and Genomes (KEGG) annotation of differentially expressed proteins in GE after 12 days cold treatment (P< 0.05)
Pathway ID	Pathway	Number	DEPs	P-value
ko03010	Ribosome	34	XP_008437779.1	1.61261e-09
			XP_008461617.1
			XP_008436991.1
			XP_008461363.1
			XP_008452815.1
			XP_008455854.1
			XP_008451565.1
			XP_008449789.1
			XP_008438718.1
			XP_016900931.1
			XP_008461261.1
			XP_008462521.1
			XP_008445900.1
			XP_008437888.1
			XP_008456747.1
			XP_008442648.1
			XP_008446966.1
			XP_008442779.1
			XP_016901370.1
			XP_008453374.1
			XP_008454015.1
			XP_008447383.1
			XP_016901966.1
			XP_008452210.1
			XP_008450608.1
			XP_008455742.1
			XP_008463374.1
			XP_008438365.1
			XP_008463526.1
			XP_008447825.1
			XP_008444852.1
			XP_008438796.1
			XP_008450136.1
			XP_008446192.1
ko00940	Phenylpropanoid biosynthesis	18	XP_008443471.1	1.53699e-06
			NP_001303611.1
			XP_008449018.1
			XP_008461253.1
			NP_001284470.1
			XP_008449771.2
			XP_008466661.2
			XP_008456761.1
			XP_008453813.1
			XP_008452081.1
			XP_008466864.1
			XP_008460628.1
			XP_008442669.1
			XP_008440774.2
			XP_008467328.1
			XP_008462973.1
			XP_008441387.1
			XP_008449773.1
ko04141	Protein processing in endoplasmic reticulum	25	XP_008457419.1	3.93662e-05
			XP_008452767.2
			XP_008449500.1
			XP_008466112.1
			XP_008461924.1
			XP_008457228.1
			XP_008454987.1
			XP_008447950.1
			XP_008464642.1
			XP_008448675.1
			XP_008452205.1
			XP_008450536.1
			XP_008455897.1
			XP_008462466.1
			XP_008448860.1
			XP_008456139.1
			XP_008459498.1
			XP_008439326.1
			XP_008463154.1
			XP_008443634.1
			XP_008467046.1
			XP_008446109.1
			XP_008439282.1
			XP_008454090.1
			XP_008463198.1
ko00196	Photosynthesis - antenna proteins	3	XP_008462084.1	0.00103491
			XP_008459494.1
			XP_008439659.2
ko04626	Plant-pathogen interaction	12	XP_008443472.1	0.00327096
			XP_008466112.1
			XP_008465837.1
			XP_008449849.1
			XP_008453475.1
			XP_008464615.1
			XP_016901966.1
			XP_008447867.1
			XP_008444124.2
			XP_008452081.1
			XP_008463374.1
			XP_008439282.1
ko04145	Phagosome	8	XP_008449885.1	0.00568098
			XP_008450453.1
			XP_008445559.1
			XP_008448943.1
			XP_008464962.1
			XP_008449506.1
			XP_008454421.1
			XP_008448659.1

## Sheet: Table S5-2
Table S5-2 Kyoto Encyclopedia of Genes and Genomes (KEGG) annotation of differentially expressed proteins in GE after 24 days cold treatment (P< 0.05)
Pathway ID	Pathway	Number	DEPs	P-value
ko03010	Ribosome	42	XP_008461635.1	1.84345e-11
			XP_008443016.1
			XP_008437779.1
			XP_008459190.1
			XP_008436991.1
			XP_008461363.1
			XP_008465452.1
			XP_008463223.1
			XP_008451565.1
			XP_008452633.1
			XP_008442863.1
			XP_008438718.1
			XP_016900931.1
			XP_008461261.1
			XP_008462521.1
			XP_008449286.1
			XP_008440392.1
			XP_008466734.1
			XP_008459377.1
			XP_008460790.1
			XP_008460657.1
			XP_008447584.1
			XP_008461463.1
			XP_008443526.1
			XP_008451369.1
			XP_008442779.1
			XP_008461779.1
			XP_008453374.1
			XP_008462617.1
			XP_008438503.1
			XP_008449325.1
			XP_008465194.1
			XP_008442632.1
			XP_008451087.1
			XP_008438365.1
			XP_008463526.1
			XP_008453418.1
			XP_008451649.1
			XP_008456611.1
			XP_008444852.1
			XP_008450136.1
			XP_008446192.1
ko04141	Protein processing in endoplasmic reticulum	32	XP_008460368.1	1.66021e-06
			XP_008457419.1
			XP_008452767.2
			XP_008449500.1
			XP_008466112.1
			XP_008456396.1
			XP_008461924.1
			XP_008448861.1
			XP_008454987.1
			XP_008447950.1
			XP_008464642.1
			XP_008448675.1
			XP_008461390.1
			XP_008445323.1
			XP_008449902.1
			XP_008452205.1
			XP_008450536.1
			XP_008457143.1
			XP_008447742.1
			XP_008446732.1
			XP_008446578.1
			XP_008448860.1
			XP_008458931.1
			XP_008456139.1
			XP_008459498.1
			XP_008448853.1
			XP_008463154.1
			XP_008443634.1
			XP_008446109.1
			XP_008439282.1
			XP_008454090.1
			XP_008463198.1
ko00052	Galactose metabolism	10	XP_008466865.1	0.0119909
			XP_008443423.2
			XP_008443553.1
			XP_008460809.1
			XP_008450854.1
			XP_008458318.1
			XP_008458873.1
			XP_008445911.1
			XP_008448277.1
			XP_008451468.1
ko00710	Carbon fixation in photosynthetic organisms	11	XP_008465108.1	0.0130619
			XP_008446809.1
			XP_008449975.1
			XP_008461018.1
			XP_008453677.2
			XP_008444463.1
			XP_008452998.1
			XP_008438176.1
			YP_004841791.1
			XP_008446602.1
			XP_008441351.1
ko04626	Plant-pathogen interaction	11	XP_008448907.1	0.0420287
			XP_008443472.1
			XP_008466112.1
			XP_016903697.1
			XP_008449849.1
			XP_008457834.1
			XP_008453475.1
			XP_008464615.1
			XP_008453148.1
			XP_008455319.2
			XP_008439282.1
ko00670	One carbon pool by folate	4	XP_008462305.1	0.0439415
			XP_008438073.1
			XP_008465630.1
			XP_008457198.1
ko00940	Phenylpropanoid biosynthesis	11	XP_008456170.2	0.0494043
			XP_008443471.1
			NP_001303611.1
			XP_008449018.1
			XP_008461253.1
			XP_008464717.1
			XP_008453813.1
			XP_008452948.1
			XP_008442669.1
			XP_008441387.1
			XP_008449773.1

## Sheet: Table S5-3
Table S5-3 Kyoto Encyclopedia of Genes and Genomes (KEGG) annotation of differentially expressed proteins in JS after 12 days cold treatment (P< 0.05)
Pathway ID	Pathway	Number	DEPs	P-value
ko03010	Ribosome	38	XP_008462725.1	1.66212e-10
			XP_008445491.1
			YP_004841825.1
			XP_008457837.1
			XP_008453835.1
			XP_008452815.1
			XP_008447675.1
			XP_008447511.1
			XP_016900931.1
			XP_008449286.1
			XP_008440392.1
			XP_008459377.1
			XP_008437888.1
			XP_008447584.1
			XP_008438517.1
			XP_008461463.1
			XP_008443526.1
			XP_008451369.1
			XP_008452010.1
			XP_016901370.1
			XP_008453374.1
			XP_008459233.1
			XP_008462617.1
			XP_008461453.1
			XP_008458587.1
			XP_008450816.1
			XP_008465194.1
			XP_008463199.1
			XP_008454823.1
			XP_008455742.1
			XP_008456941.1
			XP_008445235.1
			XP_008446013.1
			XP_008446334.1
			XP_008456611.1
			XP_008467320.1
			XP_008446192.1
			XP_008445497.1
ko00195	Photosynthesis	11	YP_004841779.1	9.55264e-05
			YP_004841836.1
			XP_008451826.1
			XP_008466451.1
			XP_008440181.1
			YP_004841778.1
			XP_008466710.1
			YP_004841813.1
			XP_008441854.1
			YP_004841809.1
			YP_004841800.1
ko04145	Phagosome	11	XP_008442483.1	0.000231333
			XP_008449885.1
			XP_008445559.1
			XP_008448943.1
			XP_008464962.1
			XP_008454421.1
			XP_008452589.2
			XP_008467065.1
			XP_008437269.1
			XP_008442676.2
			XP_008448659.1
ko00940	Phenylpropanoid biosynthesis	13	NP_001303611.1	0.00396742
			XP_016899729.1
			XP_008461253.1
			XP_008455222.1
			NP_001284470.1
			XP_008465299.1
			XP_008449778.1
			XP_008449779.1
			XP_008449730.1
			XP_008446717.1
			XP_008452081.1
			XP_008460628.1
			XP_008467328.1
ko00052	Galactose metabolism	9	XP_008458496.1	0.00882472
			XP_008443553.1
			XP_008460758.1
			XP_008448041.1
			XP_008448040.1
			NP_001284472.1
			XP_008448277.1
			XP_008451468.1
			XP_008444460.1
ko00460	Cyanoamino acid metabolism	6	NP_001303611.1	0.024376
			XP_016899729.1
			XP_008461253.1
			XP_008446717.1
			XP_008452081.1
			XP_008451901.1

## Sheet: Table S5-4
Table S5-4 Kyoto Encyclopedia of Genes and Genomes (KEGG) annotation of differentially expressed proteins in JS after 24 days cold treatment (P< 0.05)
Pathway ID	Pathway	Number	DEPs	P-value
ko00196	Photosynthesis - antenna proteins	9	XP_008452292.1	7.2039e-09
			XP_008447450.1
			XP_008449241.1
			XP_008462084.1
			XP_008441527.1
			XP_008450298.1
			XP_008453995.1
			XP_008453211.1
			XP_008456347.1
ko04145	Phagosome	12	XP_008442483.1	1.56303e-05
			XP_008449885.1
			XP_008450453.1
			XP_008445559.1
			XP_008444814.1
			XP_008457691.1
			XP_008448943.1
			XP_008464962.1
			XP_008454421.1
			XP_008443426.1
			XP_008437269.1
			XP_008442676.2
ko00052	Galactose metabolism	10	XP_008451956.1	0.0011508
			XP_008443553.1
			XP_008460758.1
			XP_008463829.1
			XP_008448041.1
			XP_008448040.1
			XP_008450854.1
			XP_008448265.1
			XP_008458873.1
			XP_008448277.1
ko04141	Protein processing in endoplasmic reticulum	21	XP_008457419.1	0.0013223
			XP_008452767.2
			XP_008450042.1
			XP_008461924.1
			XP_008439639.1
			XP_008446812.1
			XP_008454987.1
			XP_008464642.1
			XP_008448675.1
			XP_008437664.1
			XP_008451486.1
			XP_008449902.1
			XP_008452205.1
			XP_008450536.1
			XP_008458931.1
			XP_008459498.1
			XP_008463154.1
			XP_008454491.1
			XP_008446109.1
			XP_008439282.1
			XP_008463198.1
ko00520	Amino sugar and nucleotide sugar metabolism	11	XP_008451956.1	0.0120541
			XP_008455603.1
			XP_008440346.1
			XP_008437557.1
			XP_008443884.1
			XP_008457681.1
			XP_008463469.1
			XP_008442491.1
			NP_001284473.1
			XP_008455575.1
			XP_008458873.1
ko00051	Fructose and mannose metabolism	8	XP_008437230.1	0.0125875
			XP_008448041.1
			XP_008448040.1
			XP_008448265.1
			XP_008442491.1
			XP_008458989.1
			XP_008458873.1
			XP_008448277.1
ko00040	Pentose and glucuronate interconversions	7	XP_008448041.1	0.0177809
			XP_008437386.1
			XP_008448040.1
			XP_008448265.1
			XP_008461564.1
			XP_008460354.1
			XP_008448277.1
ko00591	Linoleic acid metabolism	4	XP_008454470.1	0.0381446
			XP_008439061.1
			XP_008465603.2
			XP_008467049.1
