# Supplementary material for: iTRAQ-based quantitative proteomics analysis of cantaloupe (Cucumis melo var. saccharinus) after cold storage
Source: BMC Genomics. 2020 Jun 3;21:390. doi: 10.1186/s12864-020-06797-3 (PMC7268308; doi:10.1186/s12864-020-06797-3)
Supplement: Supplementary file 7 — Additional file 7: Table S6. The list of identified differentially expressed metabolites in GE and JS after cold treatment. [file 12864_2020_6797_MOESM7_ESM.xls]

## Sheet: Table S6-1
Table S6-1 The list of identified differentially expressed metabolites in GE after cold treatment
ID	Peak	H27_1	H27_2	H27_3	H27_4	H27_5	H27_6	GE-0d_Mean	H28_1	H28_2	H28_3	H28_4	H28_5	H28_6	GE-05C-12d_Mean	Fold_change	Regulated	P-value	H29_1	H29_2	H29_3	H29_4	H29_5	H29_6	GE-05C-24d_Mean	Fold_change	Regulated	P-value
98	proline	387863	802710	438975	569873	796358	575941	595287	849025	817797	698326	896353	939899	799067	833411	1.40002	Up	0.013009	907770	1.35357e+06	1.26599e+06	1.18964e+06	956348	1.11071e+06	1.13067e+06	1.89937	Up	0.000338
265	3-hydroxy-L-proline 3	502634	538229	518964	514546	508386	509832	515432	442947	461347	396886	399868	463990	547845	452147	0.87722	Down	0.020921	520615	701120	723569	628693	563987	527220	610867	1.18516	Up	0.024846
138	3-Cyanoalanine	55268.4	67077	53695.1	69837.3	79632.6	71525.8	66172.7	52430.2	37883.9	53621.1	39899.2	49875.4	37232.6	45157.1	0.682412	Down	0.00215	72356.9	105277	96823.6	79862.2	106332	72249.2	88816.8	1.3422	Up	0.014503
Note: H27, H28, H29 indicated the sampels of GE after 0 day, 12 days and 24 days cold treatment at 0.5°C, respectively

## Sheet: Table S6-2
Table S6-2 The list of identified differentially expressed metabolites in JS after cold treatment
ID	Peak	H1_1	H1_2	H1_3	H1_4	H1_5	H1_6	JS-0d_Mean	H2_1	H2_2	H2_3	H2_4	H2_5	H2_6	JS-05C-12d_Mean	Fold_change	Regulated	P-value	H3_1	H3_2	H3_3	H3_4	H3_5	H3_6	JS-05C-24d_Mean	Fold_change	Regulated	P-value
98	proline	244845	125182	175663	204237	198697	161457	185014	583104	528903	596339	621033	532331	474310	556003	3.0052	Up	2.08679e-07	485387	422938	436987	456221	463258	460184	454163	2.45475	Up	9.17363e-07
265	3-hydroxy-L-proline 3	519006	623892	587336	578963	602132	517364	571449	761382	693308	703256	723669	789632	692823	727345	1.27281	Up	7.89968e-05	626981	1.16964e+06	897635	1.02336e+06	998736	673510	898311	1.57199	Up	0.0119629
138	3-Cyanoalanine	43369.7	42758.4	50300.1	50105.7	51238.7	44611.7	47064.1	70284.5	77485.7	74569.2	79835.2	75421.4	65714.5	73885.1	1.56988	Up	2.25335e-06	51004.9	51398.8	54613	49998.3	50023.7	50172.3	51201.8	1.08792	Up	0.0492184
Note: H1, H2, H3 indicated the sampels of JS after 0 day, 12 days and 24 days cold treatment at 0.5°C, respectively
