# Supplementary material for: iTRAQ-based quantitative proteomics analysis of cantaloupe (Cucumis melo var. saccharinus) after cold storage
Source: BMC Genomics. 2020 Jun 3;21:390. doi: 10.1186/s12864-020-06797-3 (PMC7268308; doi:10.1186/s12864-020-06797-3)
Supplement: Supplementary file 9 — Additional file 9: Table S8. List of putative candidate proteins in GE and JS after cold treatment [file 12864_2020_6797_MOESM9_ESM.xls]

## Sheet: Table S8-1
Table S8-1 The list of putative candidate proteins after cold treatment in GE
Protein ID	Description	0d	12d	24d
Photosynthesis
XP_008462084.1	Chlorophyll a-b binding protein 151 chloroplastic	0	0.674	0.88
XP_008459494.1	Chlorophyll a-b binding protein CP26 chloroplastic	0	0.667	0.7
XP_008439659.2	Chlorophyll a-b binding protein of LHCII type 1	0	0.568	0.893
Carbohydrate metabolism
XP_008443423.2	Aldose 1-epimerase	0	0.652	0.609
XP_008449975.1	Glyceraldehyde-3-phosphate dehydrogenase A chloroplastic isoform X2	0	0.651	0.774
XP_008461018.1	Fructose-bisphosphate aldolase 1 chloroplastic	0	0.571	0.573
XP_008452998.1	Glyceraldehyde-3-phosphate dehydrogenase B chloroplastic	0	0.637	0.714
YP_004841791.1	Ribulose 1 5-bisphosphate carbosylase/oxygenase large subunit (chloroplast) [Cucumis melo subsp. melo]	0	0.715	0.684
XP_008462973.1	Beta-glucosidase 44-like	0	0.814	0.837
XP_008455273.1	UDP-glycosyltransferase 74F2-like	0	0.744	0.647
XP_008460809.1	Beta-galactosidase 10	0	0.819	0.822
XP_016902794.1	Glucose-1-phosphate adenylyltransferase small subunit 2 chloroplastic isoform X1	0	0.612	0.729
XP_008453001.1	Germin-like protein 5-1	0	0.786	0.739
XP_008437125.1	Transaldolase	0	0.83	0.899
XP_008441512.1	Sterol 3-beta-glucosyltransferase UGT80B1	0	0.497	0.865
XP_008460437.1	Isoflavone reductase homolog	0	1.575	1.113
XP_008465167.1	Probable xyloglucan endotransglucosylase/hydrolase protein 5	0	1.547	1.196
XP_008463829.1	Beta-galactosidase 8	0	1.273	1.079
XP_008466353.1	Glucan endo-1 3-beta-glucosidase 5	0	1.249	1.141
XP_008445351.1	Probable beta-D-xylosidase 7	0	1.35	1.078
XP_008444728.1	Isoflavone reductase-like protein	0	1.37	1.257
XP_008461253.1	Vicianin hydrolase-like	0	5.218	1.484
XP_008437645.1	Probable 6-phosphogluconolactonase 4 chloroplastic	0	0.955	0.83
XP_008443161.1	14 kDa zinc-binding protein	0	0.951	0.674
XP_008447947.1	Aquaporin PIP2-7	0	1.101	0.81
XP_008450854.1	Beta-galactosidase	0	1.082	0.761
XP_008448031.1	Uncharacterized protein At5g02240	0	0.86	0.711
XP_008444463.1	Ribulose-phosphate 3-epimerase chloroplastic	0	0.881	0.735
XP_008443460.1	Alpha-mannosidase 2	0	0.907	0.799
XP_008460354.1	Pectinesterase 3	0	0.861	0.712
XP_008441351.1	Ribulose-phosphate 3-epimerase cytoplasmic isoform	0	0.886	0.78
XP_008458374.2	LOW QUALITY PROTEIN: beta-D-xylosidase 1-like	0	1.027	0.793
XP_008459570.1	Mannan endo-1 4-beta-mannosidase 1-like	0	0.931	0.705
XP_008438176.1	Transketolase chloroplastic	0	0.839	0.817
XP_008462524.1	Pyruvate kinase 2 cytosolic-like	0	1.058	1.362
XP_008463222.1	Probable aquaporin PIP1-4	0	1.069	1.224
XP_008448661.1	LOW QUALITY PROTEIN: alpha alpha-trehalose-phosphate synthase [UDP-forming] 5-like	0	1.114	1.204
XP_008445551.1	3beta-hydroxysteroid-dehydrogenase/decarboxylase isoform X2	0	1.094	1.236
XP_008458873.1	Hexokinase-1 isoform X3	0	1.057	1.347
XP_008446229.1	Probable alpha alpha-trehalose-phosphate synthase [UDP-forming] 9	0	1.112	1.242
Membrane and energy metabolism
XP_008442454.1	26S proteasome non-atpase regulatory subunit 7 homolog A	0	0.907	0.957
XP_008446865.1	Atpase ASNA1 homolog 2	0	0.942	1.068
XP_008449506.1	V-type proton atpase subunit D	0	0.817	0.772
XP_008448699.1	Chaperone protein clpb1	0	0.653	0.685
XP_008465863.1	Membrane steroid-binding protein 2	0	0.651	0.801
XP_008451480.1	Cytochrome c oxidase subunit 5C-like	0	0.769	0.525
XP_008460050.2	Putative invertase inhibitor	0	0.732	0.705
XP_008462188.1	LOW QUALITY PROTEIN: pyrophosphate-energized membrane proton pump 2-like	0	0.567	0.628
XP_008451858.1	Myosin-9	0	0.796	0.535
XP_008450453.1	V-type proton atpase subunit F	0	0.766	0.783
XP_008444728.1	Isoflavone reductase-like protein	0	1.37	1.257
XP_008445683.2	ABC transporter C family member 2-like	0	1.302	1.361
XP_008445302.1	L-ascorbate oxidase homolog	0	1.215	1.232
XP_008442344.1	Protein LURP-one-related 10	0	1.322	1.377
XP_008462861.1	Uncharacterized protein LOC103501143	0	1.562	1.512
XP_008451096.1	Protein YLS3-like	0	1.44	1.388
XP_008443359.1	Lamin-like protein	0	3.751	2.163
XP_008442795.1	LOW QUALITY PROTEIN: delta(14)-sterol reductase	0	1.218	1.36
XP_008456869.1	Cucumber peeling cupredoxin-like	0	2.497	1.968
XP_008449574.1	Uncharacterized GPI-anchored protein At5g19250-like	0	2.575	2.452
XP_008463931.1	Syntaxin-71 isoform X2	0	1.257	1.579
XP_008459425.1	Transmembrane protein 33 homolog isoform X2	0	0.677	0.865
XP_008443106.1	1-acyl-sn-glycerol-3-phosphate acyltransferase 2	0	0.788	1.055
XP_008465888.1	Bax inhibitor 1-like	0	0.757	0.989
XP_016902855.1	Uncharacterized protein At1g04910-like	0	0.792	0.926
XP_008462649.1	Probable methyltransferase PMT26	0	0.772	0.891
XP_008443986.1	Coatomer subunit zeta-1-like	0	0.613	0.888
XP_008455897.1	Uncharacterized protein LOC103495974	0	0.802	0.941
XP_008458707.1	Inactive LRR receptor-like serine/threonine-protein kinase BIR2	0	0.827	0.939
XP_008446912.1	Mitochondrial substrate carrier family protein C	0	0.78	1.037
XP_008437489.1	Transmembrane protein 120 homolog	0	0.825	0.992
XP_008448659.1	Syntaxin-22	0	0.828	1.144
XP_008443391.1	Vesicle transport v-SNARE 13-like	0	0.823	0.889
XP_008460648.1	Probable methyltransferase PMT3	0	0.823	0.888
XP_008460505.1	Microsomal glutathione S-transferase 3	0	0.611	0.862
XP_008454353.1	ABC transporter C family member 14-like	0	1.329	1.077
XP_008450194.1	Nucleobase-ascorbate transporter 11 isoform X2	0	1.79	0.98
XP_008437938.1	Uncharacterized protein LOC103483212	0	1.206	1.095
XP_008443975.1	Umecyanin-like	0	1.671	0.852
XP_008463609.1	NADH-ubiquinone oxidoreductase 20.9 kda subunit	0	1.228	1.076
XP_016901370.1	Protein ASPARTIC PROTEASE IN GUARD CELL 1-like	0	1.411	1.118
NP_001284440.1	L-ascorbate oxidase-like	0	3.035	1.171
XP_008455488.1	Fasciclin-like arabinogalactan protein 6	0	1.491	1.163
XP_008446715.1	Neurofilament heavy polypeptide-like	0	1.255	1.019
XP_008451901.1	(R)-mandelonitrile lyase 1-like	0	1.632	1.065
XP_008466479.1	Multicopper oxidase LPR1-like	0	0.869	0.786
XP_008460354.1	Pectinesterase 3	0	0.861	0.712
XP_008452429.1	Transmembrane protein 208 homolog	0	0.841	0.763
XP_008447947.1	Aquaporin PIP2-7	0	1.101	0.81
XP_008449902.1	Glucosidase 2 subunit beta isoform X2	0	0.842	0.767
XP_016901227.1	G-type lectin S-receptor-like serine/threonine-protein kinase At4g27290	0	0.98	0.74
XP_008458318.1	Galactinol synthase 2	0	1.095	1.3
XP_008444317.1	Polygalacturonase 1 beta-like protein 3	0	0.957	0.716
XP_008449205.1	UDP-N-acetylglucosamine--dolichyl-phosphate N-acetylglucosaminephosphotransferase-like	0	0.839	0.732
XP_008441862.1	ABC transporter B family member 4-like	0	1.11	1.367
XP_008463222.1	Probable aquaporin PIP1-4	0	1.069	1.224
XP_008437487.1	Probable methyltransferase PMT18	0	0.972	1.224
XP_008446432.1	PLASMODESMATA CALLOSE-BINDING PROTEIN 3	0	1.044	1.307
XP_008458364.1	Proline-rich receptor-like protein kinase PERK1	0	1.116	1.316
XP_008456594.1	Uncharacterized protein LOC103496501	0	1.14	1.418
XP_008437618.1	Acyl-coa-binding domain-containing protein 1 isoform X2	0	1.006	1.271
XP_008461236.1	Callose synthase 1	0	1.028	1.203
XP_008453571.1	Uncharacterized protein LOC103494241 isoform X4	0	1.116	1.251
XP_008460508.1	Cysteine-rich repeat secretory protein 60	0	1.03	1.203
XP_008453333.1	Uridine-cytidine kinase C isoform X1	0	1.175	1.7
XP_008454462.1	Uncharacterized protein LOC103494861	0	1.021	1.252
XP_008446354.1	Vacuolar amino acid transporter 1-like	0	1.131	1.649
XP_008449431.1	Mavicyanin-like	0	1.169	1.46
XP_008460368.1	Uncharacterized protein LOC103499211	0	1.002	1.362
XP_008452048.1	Uncharacterized protein LOC103493173	0	0.922	1.352
XP_008445454.1	PLASMODESMATA CALLOSE-BINDING PROTEIN 3-like	0	1.081	1.246
XP_008437621.1	Molybdate-anion transporter	0	0.959	1.411
XP_008438594.1	Lysm domain receptor-like kinase 4	0	1.049	1.234
XP_008459118.1	Gamma-glutamyltranspeptidase 3	0	1.155	1.224
XP_008456965.1	Transmembrane protein 87A	0	1.031	1.205
XP_008466135.1	XIAP-associated factor 1	0	0.988	1.467
XP_008442286.1	Lactosylceramide 4-alpha-galactosyltransferase	0	1.146	1.243
XP_016902100.1	LOW QUALITY PROTEIN: uncharacterized protein LOC103497229	0	0.991	1.265
XP_008447128.1	Callose synthase 7	0	1.105	1.324
Stress response ROS
XP_008455854.1	Thioredoxin domain-containing protein 9 homolog	0	0.822	0.936
XP_016902770.1	Thioredoxin-like protein Clot isoform X2	0	1.009	0.986
XP_008448653.1	Glutathione S-transferase U8-like isoform X2	0	1.032	0.969
XP_008451607.1	Glutathione S-transferase-like	0	0.909	0.996
XP_008452024.1	Glutathione S-transferase T1	0	0.929	0.897
XP_008442616.1	Glutathione S-transferase L3-like	0	1.087	0.889
XP_008460863.1	Glutathione S-transferase zeta class-like	0	0.96	0.878
XP_008451812.1	Glutathione S-transferase U25-like	0	1.014	0.993
XP_016898844.1	Glutathione S-transferase U5	0	1.058	0.805
XP_008451608.1	Glutathione S-transferase PARB-like	0	0.983	1.081
XP_008451811.1	Probable glutathione S-transferase	0	1.167	1.175
XP_008466898.2	Glutathione S-transferase U9-like partial	0	1.057	0.936
XP_008438163.1	Glutathione S-transferase zeta class-like isoform X4	0	1.145	1.003
XP_008451810.1	Probable glutathione S-transferase parc isoform X1	0	1.07	0.951
XP_008460870.1	Glutathione S-transferase 2-like	0	2.095	0.937
XP_008461626.1	Glutathione S-transferase DHAR2-like	0	1.376	0.827
XP_008444209.1	Glutathione S-transferase TCHQD	0	1.051	1.109
XP_008438427.1	Probable glutathione S-transferase	0	1.296	1.976
XP_008460505.1	Microsomal glutathione S-transferase 3	0	0.611	0.862
XP_008451814.1	Probable glutathione S-transferase	0	1.12	1.028
XP_008448618.1	Glutathione S-transferase U8-like	0	1.359	1.086
XP_008445310.1	Glutathione S-transferase F11-like	0	0.969	0.98
XP_008448754.1	Glutathione S-transferase U8-like	0	1.079	0.867
XP_008448631.1	Glutathione S-transferase U8-like	0	1.655	0.785
XP_008457014.1	Glutathione S-transferase DHAR3 chloroplastic	0	1.032	0.847
XP_016900620.1	Probable glutathione S-transferase	0	0.956	1.064
XP_008442614.1	Glutathione S-transferase L3-like isoform X2	0	1.112	0.894
XP_008451606.1	Glutathione S-transferase-like	0	0.952	0.939
XP_008454470.1	Linoleate 9S-lipoxygenase 6	0	0.723	0.64
XP_008465603.2	Probable linoleate 9S-lipoxygenase 5 partial	0	0.58	0.503
XP_008448277.1	Aldo-keto reductase family 4 member C9-like	0	0.766	0.664
XP_008457297.1	Superoxide dismutase [Mn] mitochondrial-like isoform X1	0	0.996	0.72
XP_016901582.1	Superoxide dismutase [Fe] chloroplastic-like isoform X2	0	0.928	0.75
Structure proteins
XP_008437779.1	60S acidic ribosomal protein P1-like	0	0.76	0.561
XP_008461617.1	60S ribosomal protein L35-like	0	0.714	0.855
XP_008436991.1	60S ribosomal protein L36-2-like	0	0.761	0.669
XP_008461363.1	60S ribosomal protein L44	0	0.752	0.71
XP_008452815.1	Aspartyl protease family protein At5g10770-like	0	1.533	1.165
XP_008455854.1	Thioredoxin domain-containing protein 9 homolog	0	0.822	0.936
XP_008451565.1	60S ribosomal protein L22-2	0	0.818	0.828
XP_008449789.1	Dirigent protein 20-like	0	1.259	0.971
XP_008438718.1	Basic 7S globulin-like	0	2.033	0.833
XP_016900931.1	40S ribosomal protein S25-2-like	0	0.721	0.445
XP_008461261.1	60S ribosomal protein L6-1	0	0.824	0.646
XP_008462521.1	60S ribosomal protein L24	0	0.685	0.671
XP_008445900.1	Protein ASPARTIC PROTEASE IN GUARD CELL 2-like	0	0.771	0.834
XP_008437888.1	Aspartyl protease family protein 2	0	1.205	0.865
XP_008456747.1	40S ribosomal protein S18	0	0.783	0.947
XP_008442648.1	40S ribosomal protein S23	0	0.823	0.895
XP_008446966.1	Aspartyl protease AED3	0	1.223	1.1
XP_008442779.1	60S ribosomal protein L24-like	0	0.705	0.622
XP_008443016.1	60S ribosomal protein L21-1	0	0.912	0.822
XP_008463223.1	60S acidic ribosomal protein P0	0	0.925	0.812
XP_008449286.1	60S ribosomal protein L4-like	0	0.892	0.796
XP_008440392.1	60S ribosomal protein L26-1	0	0.986	0.659
XP_008459377.1	40S ribosomal protein S19-3	0	0.963	0.761
XP_008447584.1	60S ribosomal protein L28-2-like	0	0.902	0.521
XP_008461463.1	40S ribosomal protein S4-3-like	0	0.941	1.252
XP_008443526.1	50S ribosomal protein L12 chloroplastic-like	0	0.968	0.734
XP_008451369.1	40S ribosomal protein S19-3-like	0	0.923	0.711
XP_008461779.1	60S ribosomal protein L6-1-like	0	0.853	0.76
XP_008462617.1	Aspartic proteinase nepenthesin-2-like	0	0.919	0.669
XP_008449325.1	40S ribosomal protein S3a-like	0	0.962	0.8
XP_008465194.1	40S ribosomal protein S15-4-like	0	1.151	0.615
XP_008442632.1	60S ribosomal protein L4	0	0.872	0.782
XP_008456611.1	40S ribosomal protein S17-3	0	1.03	0.742
XP_016901370.1	Protein ASPARTIC PROTEASE IN GUARD CELL 1-like	0	1.411	1.118
XP_008453374.1	40S ribosomal protein S28-1	0	1.309	0.747
XP_008454015.1	60S ribosomal protein L18-3	0	0.827	0.933
XP_008447383.1	60S ribosomal protein L23	0	1.27	1.036
XP_016901966.1	LOW QUALITY PROTEIN: leucine-rich repeat extensin-like protein 4	0	0.787	1.09
XP_008452210.1	60S ribosomal protein L15-2-like	0	0.812	0.9
XP_008450608.1	60S ribosomal protein L18-2	0	0.778	0.924
XP_008455742.1	40S ribosomal protein S24-1	0	0.825	0.877
XP_008463374.1	Leucine-rich repeat extensin-like protein 4	0	0.761	0.964
XP_008438365.1	60S ribosomal protein l13a-2-like	0	0.769	0.708
XP_008463526.1	60S ribosomal protein L35	0	0.601	0.657
XP_008447825.1	40S ribosomal protein S11-like	0	1.619	1.175
XP_008444852.1	LOW QUALITY PROTEIN: 40S ribosomal protein S6-like	0	0.766	0.758
XP_008438796.1	60S ribosomal protein l27a-3-like	0	0.793	0.902
XP_008450136.1	60S ribosomal protein l7a-2-like	0	0.778	0.717
XP_008446192.1	Ubiquitin-40S ribosomal protein S27a	0	0.779	0.699
XP_008457228.1	Chromatin assembly factor 1 subunit A	0	0.828	0.856
XP_008455897.1	Uncharacterized protein LOC103495974	0	0.802	0.941
XP_008462466.1	Cell division cycle protein 48 homolog	0	0.772	0.818
XP_008439326.1	Ubiquitin-conjugating enzyme E2 10	0	1.206	1.095
XP_008463154.1	15.7 kda heat shock protein peroxisomal	0	0.645	0.511
XP_008443634.1	Dnaj protein homolog	0	0.803	0.64
XP_008467046.1	Protein disulfide isomerase-like 1-4	0	0.831	0.852
XP_008446109.1	Small heat shock protein chloroplastic-like	0	0.444	0.417
XP_008439282.1	Heat shock protein 83	0	0.603	0.606
XP_008454090.1	GEM-like protein 5	0	0.816	0.798
XP_008463198.1	18.1 kda class I heat shock protein-like	0	0.207	0.2
XP_008457419.1	18.5 kda class I heat shock protein-like	0	0.289	0.235
XP_008452767.2	17.9 kda class II heat shock protein-like	0	0.319	0.303
XP_008449500.1	Uncharacterized protein LOC103491368	0	0.804	0.791
XP_008466112.1	Heat shock protein 90-5 chloroplastic	0	0.78	0.801
XP_008461924.1	Stromal 70 kda heat shock-related protein chloroplastic-like	0	0.564	0.569
XP_008454987.1	22.0 kda heat shock protein-like	0	0.225	0.231
XP_008447950.1	SKP1-like protein 1B	0	0.812	0.634
XP_008464642.1	17.8 kda class I heat shock protein-like	0	0.281	0.24
XP_008448675.1	18.1 kda class I heat shock protein-like	0	0.205	0.206
XP_008452205.1	22.0 kda class IV heat shock protein-like	0	0.222	0.221
XP_008450536.1	Heat shock 70 kda protein	0	0.383	0.378
XP_008448860.1	Small heat shock protein chloroplastic isoform X1	0	0.553	0.462
XP_008456139.1	Ankyrin-1	0	0.817	0.784
XP_008459498.1	22.0 kda class IV heat shock protein	0	0.235	0.242
XP_008460368.1	Uncharacterized protein LOC103499211	0	1.002	1.362
XP_008456396.1	Protein disulfide isomerase-like 2-3	0	0.845	0.796
XP_008448861.1	Small heat shock protein chloroplastic isoform X2	0	1.05	0.821
XP_008461390.1	Protein transport protein SEC24	0	1.094	1.213
XP_008445323.1	SKP1-like protein 1B	0	0.891	0.751
XP_008457143.1	Stromal 70 kda heat shock-related protein chloroplastic	0	0.867	0.773
XP_008447742.1	Ubiquitin thioesterase OTU1	0	0.872	0.749
XP_008446732.1	Dnaj protein homolog	0	1.005	0.804
XP_008446578.1	Ubiquitin receptor RAD23c-like	0	0.917	0.793
XP_008458931.1	Uncharacterized protein LOC103498191	0	0.879	0.393
XP_008463443.1	21.7 kda class VI heat shock protein	0	0.903	0.842
XP_008448861.1	Small heat shock protein chloroplastic isoform X2	0	1.05	0.821
XP_008448853.1	Small heat shock protein chloroplastic-like isoform X2	0	1.125	0.719
XP_008455591.1	Chaperone protein dnaj A6 chloroplastic	0	0.829	0.872
XP_008453046.1	Chaperone protein dnaj 10 isoform X2	0	0.844	0.829
XP_008455767.1	Protein GrpE	0	0.729	0.808
Amino acid metabolism
XP_008454439.1	Proline iminopeptidase	0	1.069	0.856
NP_001303611.1	Polygalacturonase inhibitor-like precursor	0	0.797	0.727
XP_016899729.1	Beta-glucosidase 24-like isoform X2	0	0.901	0.872
XP_008452081.1	Polygalacturonase inhibitor-like	0	0.736	0.839
Signal transduction
XP_008444340.1	Calcyclin-binding protein	0	0.666	0.54
XP_008449849.1	Calmodulin-7	0	0.816	0.586
XP_008458707.1	Inactive LRR receptor-like serine/threonine-protein kinase BIR2	0	0.827	0.939
XP_008463151.1	Universal stress protein A-like protein	0	0.618	0.503
XP_008453475.1	Probable calcium-binding protein CML27	0	0.81	0.746
XP_008441406.1	Serine/threonine-protein phosphatase PP1 isozyme 4	0	0.795	0.963
XP_008444124.2	Probable calcium-binding protein CML29	0	0.676	0.93
XP_008460912.1	Protein BOLA2	0	1.293	0.93
XP_008448907.1	Probable calcium-binding protein CML13	0	1.026	0.733
XP_008457834.1	Probable calcium-binding protein CML20	0	0.877	0.614
XP_008444837.1	LOW QUALITY PROTEIN: 14-3-3 protein 7-like	0	1.022	0.974

## Sheet: Table S8-2
Table S8-2 The list of putative candidate proteins after the cold treatment in JS
Protein ID	Description	0d	12d	24d
Photosynthesis
XP_008447450.1	Chlorophyll a-b binding protein of LHCII type 1-like	0	1.063	1.664
XP_008449241.1	Chlorophyll a-b binding protein CP29.1 chloroplastic-like	0	0.822	1.234
XP_008462084.1	Chlorophyll a-b binding protein 151 chloroplastic	0	0.921	1.52
XP_008453034.2	Chlorophyll a-b binding protein chloroplastic isoform X3	0	0.906	0.896
XP_008441527.1	Chlorophyll a-b binding protein CP24 10A chloroplastic	0	1.057	1.691
XP_008453211.1	Chlorophyll a-b binding protein P4 chloroplastic	0	0.842	1.351
XP_008456347.1	Chlorophyll a-b binding protein of LHCII type 1	0	1.125	1.369
XP_008439658.1	Chlorophyll a-b binding protein of LHCII type 1-like	0	1.069	1.159
XP_008452292.1	Chlorophyll a-b binding protein 13 chloroplastic	0	0.901	1.552
XP_008459494.1	Chlorophyll a-b binding protein CP26 chloroplastic	0	0.885	1.138
XP_008450298.1	Chlorophyll a-b binding protein 8 chloroplastic	0	1.118	1.322
XP_008453995.1	Chlorophyll a-b binding protein 6A chloroplastic	0	0.956	1.379
XP_008439659.2	Chlorophyll a-b binding protein of LHCII type 1	0	0.804	1.118
Carbohydrate metabolism
XP_008463222.1	Probable aquaporin PIP1-4	0	0.736	1.071
XP_008454832.2	Cytosolic endo-beta-N-acetylglucosaminidase 1-like	0	0.736	0.788
XP_008439408.1	Glyceraldehyde-3-phosphate dehydrogenase cytosolic	0	0.81	0.973
XP_008446717.1	Beta-glucosidase BoGH3B isoform X2	0	0.823	0.884
YP_004841791.1	Ribulose 1 5-bisphosphate carbosylase/oxygenase large subunit (chloroplast)	0	0.709	0.831
XP_008445800.1	Xyloglucan endotransglucosylase/hydrolase 2-like partial	0	0.631	0.614
XP_008461253.1	Vicianin hydrolase-like	0	0.673	1.016
NP_001284442.1	Xyloglucan endotransglucosylase/hydrolase protein 22-like precursor	0	0.632	0.716
XP_008459570.1	Mannan endo-1 4-beta-mannosidase 1-like	0	0.749	1.105
XP_008437066.1	Probable aquaporin TIP2-2	0	0.749	0.857
XP_016899729.1	Beta-glucosidase 24-like isoform X2	0	1.277	1.012
XP_016901205.1	NADH kinase isoform X2	0	1.246	1.054
XP_008443161.1	14 kDa zinc-binding protein	0	1.284	0.985
XP_008465263.1	6-phosphofructo-2-kinase/fructose-2 6-bisphosphatase	0	1.203	0.901
XP_008465362.1	P-loop NTPase domain-containing protein LPA1 homolog 1-like	0	1.424	1.184
XP_008444460.1	LOW QUALITY PROTEIN: beta-fructofuranosidase insoluble isoenzyme CWINV3-like	0	1.655	0.851
XP_008441351.1	Ribulose-phosphate 3-epimerase cytoplasmic isoform	0	1.283	1.076
XP_008458648.1	UDP-D-apiose/UDP-D-xylose synthase 2	0	1.203	1.059
XP_008454148.1	Transaldolase	0	1.303	1.207
XP_008448571.1	2-keto-3-deoxy-L-rhamnonate aldolase	0	1.211	1.014
XP_008455603.1	L-arabinokinase	0	0.922	0.824
XP_008463829.1	Beta-galactosidase 8	0	0.945	0.811
XP_008447947.1	Aquaporin PIP2-7	0	1.057	0.75
XP_008446816.1	Pullulanase 1 chloroplastic	0	1.026	0.78
XP_008450854.1	Beta-galactosidase	0	0.846	0.762
XP_008460354.1	Pectinesterase 3	0	0.923	0.741
XP_008458321.1	Beta-glucosidase-like SFR2 chloroplastic isoform X1	0	0.892	0.815
XP_008455273.1	UDP-glycosyltransferase 74F2-like	0	0.916	0.653
XP_008458989.1	Pyrophosphate--fructose 6-phosphate 1-phosphotransferase subunit beta-like	0	0.902	0.783
XP_008458873.1	Hexokinase-1 isoform X3	0	0.936	0.797
XP_008457862.1	Phosphoglycerate mutase-like protein 4	0	1.08	0.768
XP_008448031.1	Uncharacterized protein At5g02240	0	1.104	1.221
XP_008463469.1	UDP-glucuronic acid decarboxylase 5 isoform X1	0	1.154	1.207
XP_008450452.1	Beta-glucosidase 24	0	1.015	1.241
XP_008453001.1	Germin-like protein 5-1	0	1.183	1.29
Membrane and energy metabolism
XP_008442454.1	26S proteasome non-atpase regulatory subunit 7 homolog A	0	1.245	1.4
XP_008446865.1	Atpase ASNA1 homolog 2	0	1.204	1.049
XP_008449506.1	V-type proton atpase subunit D	0	1.045	1.083
XP_008444013.1	Uncharacterized endoplasmic reticulum membrane protein YGL010W-like	0	0.813	0.657
XP_008462649.1	Probable methyltransferase PMT26	0	0.817	0.779
XP_008467304.1	Uncharacterized protein LOC103504684	0	0.79	0.831
XP_008439061.1	Cytochrome P450 71A1-like	0	0.644	0.813
XP_016901370.1	Protein ASPARTIC PROTEASE IN GUARD CELL 1-like	0	0.762	0.748
XP_008437865.1	ORM1-like protein 3	0	0.832	0.819
XP_008437595.1	Uncharacterized protein LOC103482961	0	0.549	0.438
XP_008462188.1	LOW QUALITY PROTEIN: pyrophosphate-energized membrane proton pump 2-like	0	0.778	0.596
XP_008448720.1	Beta-amyrin 11-oxidase-like	0	0.574	0.5
XP_008463179.1	Uncharacterized protein LOC103501388	0	0.688	0.829
XP_008459785.1	Uncharacterized protein At1g04910 isoform X2	0	7.273	1.567
XP_008463222.1	Probable aquaporin PIP1-4	0	0.736	1.071
XP_008437066.1	Probable aquaporin TIP2-2	0	0.749	0.857
XP_008465936.1	Tobamovirus multiplication protein 2A	0	0.782	0.899
XP_008438137.1	Cytochrome P450 704C1-like isoform X2	0	0.818	0.94
XP_008437558.1	Acidic endochitinase-like	0	0.826	0.923
XP_008465890.1	Bax inhibitor 1-like	0	0.697	0.925
XP_008454782.1	SEC12-like protein 2	0	0.829	0.95
XP_008449342.1	BI1-like protein	0	0.68	1.047
XP_008439583.1	CSC1-like protein ERD4	0	0.817	0.944
XP_008449431.1	Mavicyanin-like	0	0.689	0.969
XP_008448659.1	Syntaxin-22	0	0.754	1.043
XP_008463252.1	Uncharacterized protein LOC103501456	0	0.813	0.911
XP_008456869.1	Cucumber peeling cupredoxin-like	0	0.687	1.095
XP_008455367.1	G-type lectin S-receptor-like serine/threonine-protein kinase At2g19130	0	0.789	0.944
XP_008446341.1	Uncharacterized protein LOC103489109 isoform X2	0	0.662	0.849
XP_008447349.1	Tetraspanin-18	0	0.758	1.049
XP_008455488.1	Fasciclin-like arabinogalactan protein 6	0	0.765	0.856
XP_008451901.1	(R)-mandelonitrile lyase 1-like	0	0.727	0.989
XP_008441189.1	NAP1-related protein 2	0	1.204	1.151
XP_008455761.1	ER membrane protein complex subunit 8/9 homolog	0	1.41	0.96
XP_016902292.1	Ankyrin repeat-containing protein At3g12360-like isoform X1	0	1.532	0.937
XP_008449758.1	Protein QUIRKY-like	0	4.219	1.174
XP_008451480.1	Cytochrome c oxidase subunit 5C-like	0	1.817	1.115
XP_016900197.1	Cytochrome P450 71B37-like	0	1.386	1.166
XP_008444338.1	Cytochrome b-c1 complex subunit 8-like	0	1.339	1.029
XP_008451858.1	Myosin-9	0	1.597	0.895
XP_008454859.1	Uncharacterized protein LOC103495165	0	2.152	1.023
XP_008460354.1	Pectinesterase 3	0	0.923	0.741
XP_008453244.1	Heparanase-like protein 1	0	0.878	0.751
XP_008447947.1	Aquaporin PIP2-7	0	1.057	0.75
XP_008437938.1	Uncharacterized protein LOC103483212	0	1.052	0.806
XP_008437386.1	Probable polygalacturonase	0	0.901	0.828
XP_008452493.1	Nucleobase-ascorbate transporter 3	0	0.922	0.8
XP_008449902.1	Glucosidase 2 subunit beta isoform X2	0	1.113	0.82
XP_008451725.1	Probable LRR receptor-like serine/threonine-protein kinase At1g53430 isoform X1	0	1.039	0.825
XP_008439283.1	Glutaminyl-peptide cyclotransferase	0	0.856	0.673
XP_008449243.1	Ethylene-insensitive protein 2 isoform X2	0	0.896	0.783
XP_008440602.1	Uncharacterized protein LOC103484976	0	0.913	0.816
XP_008457391.1	Uncharacterized protein LOC103497094	0	0.839	0.827
XP_008448699.1	Chaperone protein clpb1	0	0.917	1.344
XP_008452926.1	L-ascorbate oxidase homolog	0	1.012	1.225
XP_008438367.1	Cytochrome b5	0	1.045	1.224
XP_008466265.1	Uncharacterized protein LOC103503726	0	1.063	1.206
XP_008464311.1	Oligopeptide transporter 3	0	1.132	1.21
XP_008460171.1	LOW QUALITY PROTEIN: peroxisomal membrane protein 11C	0	0.898	1.47
XP_008461613.1	3-ketoacyl-coa synthase 19-like isoform X2	0	0.914	1.635
XP_008461972.2	Tetraspanin-8-like	0	0.876	1.218
XP_008450453.1	V-type proton atpase subunit F	0	1.112	1.269
Stress response ROS
XP_008455854.1	Thioredoxin domain-containing protein 9 homolog	0	1.088	1.08
XP_008445916.1	Ferredoxin-thioredoxin reductase variable chain	0	1.37	0.837
XP_016902770.1	Thioredoxin-like protein Clot isoform X2	0	1.233	1.129
XP_008448653.1	Glutathione S-transferase U8-like isoform X2	0	1.137	0.96
XP_008451607.1	Glutathione S-transferase-like	0	1.281	1.16
XP_008452024.1	Glutathione S-transferase T1	0	1.195	1.158
XP_008460863.1	Glutathione S-transferase zeta class-like	0	1.475	1.374
XP_008451812.1	Glutathione S-transferase U25-like	0	0.983	1.027
XP_016901176.1	Probable glutathione S-transferase parc isoform X2	0	1.039	1.339
XP_008451811.1	Probable glutathione S-transferase	0	1.038	1.088
XP_008466898.2	Glutathione S-transferase U9-like partial	0	0.986	1.142
XP_008460870.1	Glutathione S-transferase 2-like	0	0.969	0.827
XP_008461626.1	Glutathione S-transferase DHAR2-like	0	1.671	1.081
XP_008438427.1	Probable glutathione S-transferase	0	1.077	1.133
XP_008460505.1	Microsomal glutathione S-transferase 3	0	0.849	1.164
XP_008451814.1	Probable glutathione S-transferase	0	0.985	0.953
XP_008448618.1	Glutathione S-transferase U8-like	0	1.095	1.125
XP_008445310.1	Glutathione S-transferase F11-like	0	1.136	1.029
XP_008448631.1	Glutathione S-transferase U8-like	0	1.036	1.34
XP_008457014.1	Glutathione S-transferase DHAR3 chloroplastic	0	1.368	1.119
XP_016900620.1	Probable glutathione S-transferase	0	1.095	1.093
XP_008442614.1	Glutathione S-transferase L3-like isoform X2	0	1.44	1.081
XP_008451606.1	Glutathione S-transferase-like	0	1.305	1.226
XP_008448277.1	Aldo-keto reductase family 4 member C9-like	0	1.341	1.274
XP_008457297.1	Superoxide dismutase [Mn] mitochondrial-like isoform X1	0	1.83	1.149
XP_016901582.1	Superoxide dismutase [Fe] chloroplastic-like isoform X2	0	1.467	0.948
Structure proteins
XP_008462725.1	40S ribosomal protein S24-1	0	1.373	0.836
XP_008445491.1	60S ribosomal protein L5-like	0	1.424	0.984
YP_004841825.1	Ribosomal protein L2 (chloroplast) [Cucumis melo subsp. Melo]	0	2.673	0.87
XP_008457837.1	60S ribosomal protein L26-1-like	0	1.239	0.946
XP_008453835.1	60S ribosomal protein L13-3	0	1.299	0.955
XP_008452815.1	Aspartyl protease family protein At5g10770-like	0	0.792	0.764
XP_008447675.1	Uncharacterized protein LOC103490081	0	1.265	0.957
XP_008447511.1	60S ribosomal protein L37-3	0	1.301	1.021
XP_016900931.1	40S ribosomal protein S25-2-like	0	1.491	0.904
XP_008449286.1	60S ribosomal protein L4-like	0	1.227	1.018
XP_008450136.1	60S ribosomal protein L7a-2-like	0	1.063	0.977
XP_008444852.1	LOW QUALITY PROTEIN: 40S ribosomal protein S6-like	0	1.134	1.035
XP_008463526.1	60S ribosomal protein L35	0	1.055	1.026
XP_008438365.1	60S ribosomal protein L13a-2-like	0	1.1	1.045
XP_008442779.1	60S ribosomal protein L24-like	0	1.173	0.95
XP_008461261.1	60S ribosomal protein L6-1	0	1.191	0.886
XP_008451565.1	60S ribosomal protein L22-2	0	1.112	0.99
XP_008436991.1	60S ribosomal protein L36-2-like	0	0.967	0.747
XP_008461363.1	60S ribosomal protein L44	0	1.025	1.036
XP_008437779.1	60S acidic ribosomal protein P1-like	0	0.878	1.024
XP_008440392.1	60S ribosomal protein L26-1	0	1.327	0.916
XP_008459377.1	40S ribosomal protein S19-3	0	1.311	1.031
XP_008437888.1	Aspartyl protease family protein 2	0	0.804	0.845
XP_008447584.1	60S ribosomal protein L28-2-like	0	1.533	0.82
XP_008438517.1	60S ribosomal protein L7-4-like	0	1.289	0.987
XP_008461463.1	40S ribosomal protein S4-3-like	0	1.291	1.174
XP_008443526.1	50S ribosomal protein L12 chloroplastic-like	0	1.284	1.004
XP_008451369.1	40S ribosomal protein S19-3-like	0	1.33	0.952
XP_008452010.1	40S ribosomal protein S10-1-like	0	1.229	1.151
XP_016901370.1	Protein ASPARTIC PROTEASE IN GUARD CELL 1-like	0	0.762	0.748
XP_008453374.1	40S ribosomal protein S28-1	0	1.524	1.002
XP_008459233.1	60S ribosomal protein L28-1-like	0	2.092	0.862
XP_008462617.1	Aspartic proteinase nepenthesin-2-like	0	1.424	0.657
XP_008461453.1	60S ribosomal protein L10a	0	1.244	1.181
XP_008458587.1	60S ribosomal protein L10a	0	1.222	1.267
XP_008450816.1	60S ribosomal protein L31	0	1.299	1.102
XP_008465194.1	40S ribosomal protein S15-4-like	0	1.956	1.18
XP_008463199.1	60S ribosomal protein l35a-1	0	1.328	0.99
XP_008454823.1	40S ribosomal protein S4-3	0	1.238	1.007
XP_008455742.1	40S ribosomal protein S24-1	0	1.369	0.805
XP_008456941.1	40S ribosomal protein S26-1	0	0.645	1.126
XP_008445235.1	Pearli1-like lipid transfer protein 1	0	0.788	1.175
XP_008446013.1	60S ribosomal protein L5	0	1.347	1.138
XP_008446334.1	40S ribosomal protein S9-2	0	1.203	1.152
XP_008456611.1	40S ribosomal protein S17-3	0	1.697	1.057
XP_008467320.1	60S ribosomal protein L13-3-like	0	1.44	0.951
XP_008446192.1	Ubiquitin-40S ribosomal protein S27a	0	1.22	0.903
XP_008445497.1	60S ribosomal protein L17-2-like	0	1.244	1.312
XP_008449500.1	Uncharacterized protein LOC103491368	0	0.912	1.041
XP_008466112.1	Heat shock protein 90-5 chloroplastic	0	1.026	0.862
XP_008457228.1	Chromatin assembly factor 1 subunit A	0	1.335	1.085
XP_008447950.1	SKP1-like protein 1B	0	1.136	1.05
XP_008455897.1	Uncharacterized protein LOC103495974	0	0.917	1.039
XP_008462466.1	Cell division cycle protein 48 homolog	0	0.991	0.917
XP_008456139.1	Ankyrin-1	0	1.153	1.156
XP_008439326.1	Ubiquitin-conjugating enzyme E2 10	0	1.155	1.134
XP_008467046.1	Protein disulfide isomerase-like 1-4	0	1.099	1.016
XP_008457419.1	18.5 kda class I heat shock protein-like	0	1.025	1.603
XP_008452767.2	17.9 kda class II heat shock protein-like	0	0.937	1.95
XP_008461924.1	Stromal 70 kda heat shock-related protein chloroplastic-like	0	0.949	1.613
XP_008454987.1	22.0 kda heat shock protein-like	0	1.023	1.841
XP_008464642.1	17.8 kda class I heat shock protein-like	0	1.052	1.961
XP_008448675.1	18.1 kda class I heat shock protein-like	0	1.071	3.28
XP_008452205.1	22.0 kda class IV heat shock protein-like	0	1.131	1.34
XP_008450536.1	Heat shock 70 kda protein	0	0.91	1.993
XP_008459498.1	22.0 kda class IV heat shock protein	0	0.89	1.7
XP_008446109.1	Small heat shock protein chloroplastic-like	0	1.19	0.417
XP_008439282.1	Heat shock protein 83	0	0.954	1.501
XP_008463198.1	18.1 kda class I heat shock protein-like	0	0.992	1.573
XP_008439639.1	Mannosyl-oligosaccharide 1 2-alpha-mannosidase MNS3	0	0.948	0.823
XP_008446812.1	NAC domain-containing protein 16	0	1.044	1.243
XP_008451486.1	GTP-binding protein SAR1A	0	1.236	1.469
XP_008458931.1	Uncharacterized protein LOC103498191	0	0.901	0.362
XP_008454491.1	26.5 kda heat shock protein mitochondrial	0	0.955	2.727
XP_008457419.1	18.5 kda class I heat shock protein-like	0	1.025	1.603
XP_008452767.2	17.9 kda class II heat shock protein-like	0	0.937	1.95
XP_008466112.1	Heat shock protein 90-5 chloroplastic	0	1.026	0.862
XP_008454987.1	22.0 kda heat shock protein-like	0	1.023	1.841
XP_008463443.1	21.7 kda class VI heat shock protein	0	1.237	0.976
XP_008463154.1	15.7 kda heat shock protein peroxisomal	0	1.284	1.365
XP_008454491.1	26.5 kda heat shock protein mitochondrial	0	0.955	2.727
XP_008448861.1	Small heat shock protein chloroplastic isoform X2	0	1.336	1.072
XP_008448852.1	Small heat shock protein chloroplastic-like isoform X1	0	1.17	1.21
XP_016902987.1	17.7 kda class I heat shock protein-like	0	1.03	1.408
XP_008448853.1	Small heat shock protein chloroplastic-like isoform X2	0	1.255	1.042
XP_008454176.1	Chaperone protein dnaj isoform X1	0	0.983	0.975
XP_008455591.1	Chaperone protein dnaj A6 chloroplastic	0	1.1	0.906
XP_008453046.1	Chaperone protein dnaj 10 isoform X2	0	1.222	1.04
XP_008455767.1	Protein GrpE	0	1.366	1.288
Amino acid metabolism
XP_008454439.1	Proline iminopeptidase	0	1.381	1.183
NP_001303611.1	Polygalacturonase inhibitor-like precursor	0	1.401	1.159
XP_016899729.1	Beta-glucosidase 24-like isoform X2	0	1.277	1.012
XP_008452081.1	Polygalacturonase inhibitor-like	0	1.347	1.005
Signal transduction
XP_008444340.1	Calcyclin-binding protein	0	1.387	1.34
XP_008448907.1	Probable calcium-binding protein CML13	0	1.921	1.168
XP_008457834.1	Probable calcium-binding protein CML20	0	1.296	0.956
XP_008442491.1	Uncharacterized protein C167.05	0	1.344	1.299
XP_008442585.1	Serine/threonine-protein kinase AFC1 isoform X3	0	7.741	1.338
XP_008463673.1	Probable protein phosphatase 2C 39	0	1.21	1.01
XP_008460912.1	Protein BOLA2	0	1.698	1.296
XP_016902839.1	Uncharacterized protein LOC103500783 isoform X2	0	1.455	1.047
XP_008453475.1	Probable calcium-binding protein CML27	0	1.213	0.857
XP_008451160.1	Serine/threonine-protein kinase At5g01020	0	1.243	1.254
XP_008449849.1	Calmodulin-7	0	1.12	1.338
XP_008463151.1	Universal stress protein A-like protein	0	1.118	1.427
XP_008466176.1	14-3-3-like protein B	0	1.151	1.204
XP_008466219.1	14-3-3-like protein	0	1.159	1.229
XP_008444124.2	Probable calcium-binding protein CML29	0	0.915	1.459
XP_008444853.1	14-3-3-like protein	0	1.15	1.211
XP_008444837.1	LOW QUALITY PROTEIN: 14-3-3 protein 7-like	0	1.208	1.164
